# Supplementary material for: Circuit analysis of the Drosophila brain using connectivity-based neuronal classification reveals organization of key communication pathways
Source: Netw Neurosci. 2023 Jan 1;7(1):269–98. doi: 10.1162/netn_a_00283 (PMC10275213; doi:10.1162/netn_a_00283)
Supplement: Supplementary file 3 [file netn-7-1-269-s003.xlsx]

## Sheet: all_classifications
neuron_name	connectivity_class	functional_community	neurotrans	driver	birthtime	morph_class	spatial_class	type
Note: Unclassified neurons have a dummy class label ‘0’
104198-F-000000	0	OlfactoryRight	unknown	104198-Gal4	embryo	0	1	0
104198-F-000001	0	OlfactoryRight	unknown	104198-Gal4	embryo	0	1	0
104198-F-000003	0	OlfactoryRight	unknown	104198-Gal4	embryo	0	3	0
104198-F-000004	49	OlfactoryLeft	unknown	104198-Gal4	embryo	0	4	0
104198-F-000005	38	OlfactoryRight	unknown	104198-Gal4	embryo	0	3	0
104198-F-000007	49	OlfactoryLeft	unknown	104198-Gal4	embryo	0	4	0
104198-F-000008	0	OlfactoryLeft	unknown	104198-Gal4	embryo	0	4	0
104198-F-000010	0	OlfactoryRight	unknown	104198-Gal4	embryo	0	3	0
104198-F-000011	49	OlfactoryLeft	unknown	104198-Gal4	embryo	0	4	0
104198-F-000012	0	OlfactoryRight	unknown	104198-Gal4	embryo	0	3	0
104198-F-000014	0	OlfactoryLeft	unknown	104198-Gal4	embryo	0	4	0
104198-F-000015	49	OlfactoryLeft	unknown	104198-Gal4	embryo	0	4	0
104198-F-100000	38	OlfactoryRight	unknown	104198-Gal4	day 1	0	3	0
104198-F-100001	0	OlfactoryLeft	unknown	104198-Gal4	day 1	0	4	0
104198-F-100003	0	OlfactoryLeft	unknown	104198-Gal4	day 1	0	4	0
104198-F-100004	38	OlfactoryRight	unknown	104198-Gal4	day 1	0	7	0
104198-F-100005	0	OlfactoryLeft	unknown	104198-Gal4	day 1	0	7	0
104198-F-100006	0	OlfactoryRight	unknown	104198-Gal4	day 1	0	3	0
104198-F-100007	49	OlfactoryLeft	unknown	104198-Gal4	day 1	0	7	0
104198-F-100008	0	OlfactoryRight	unknown	104198-Gal4	day 1	0	3	0
104198-F-100009	0	OlfactoryLeft	unknown	104198-Gal4	day 1	0	4	0
104198-F-100013	0	OlfactoryRight	unknown	104198-Gal4	day 1	0	3	0
104198-F-100014	0	OlfactoryRight	unknown	104198-Gal4	day 1	0	3	0
104198-F-100015	0	OlfactoryRight	unknown	104198-Gal4	day 1	0	3	0
104198-F-100017	0	OlfactoryRight	unknown	104198-Gal4	day 1	0	3	0
104198-F-100018	0	OlfactoryLeft	unknown	104198-Gal4	day 1	0	4	0
104198-F-100019	0	OlfactoryLeft	unknown	104198-Gal4	day 1	0	4	0
104198-F-100020	38	OlfactoryRight	unknown	104198-Gal4	day 1	0	3	0
104198-F-100021	0	OlfactoryLeft	unknown	104198-Gal4	day 1	0	7	0
104198-F-100023	0	OlfactoryRight	unknown	104198-Gal4	day 1	0	7	0
104198-F-100025	0	OlfactoryRight	unknown	104198-Gal4	day 1	0	3	0
104198-F-100026	0	OlfactoryRight	unknown	104198-Gal4	day 1	0	3	0
104198-F-100027	0	OlfactoryRight	unknown	104198-Gal4	day 1	0	3	0
104198-F-100029	38	OlfactoryRight	unknown	104198-Gal4	day 1	0	7	0
104198-F-100030	0	OlfactoryLeft	unknown	104198-Gal4	day 1	0	7	0
104198-F-100032	0	OlfactoryRight	unknown	104198-Gal4	day 1	0	3	0
104198-F-100034	0	OlfactoryRight	unknown	104198-Gal4	day 1	0	7	0
104198-F-100035	49	OlfactoryLeft	unknown	104198-Gal4	day 1	0	4	0
104198-F-200000	0	OlfactoryRight	unknown	104198-Gal4	day 2	0	3	0
104198-F-200001	38	OlfactoryRight	unknown	104198-Gal4	day 2	0	3	0
104198-F-200003	0	OlfactoryLeft	unknown	104198-Gal4	day 2	0	4	0
104198-F-200004	0	OlfactoryRight	unknown	104198-Gal4	day 2	0	7	0
104198-F-200006	0	OlfactoryLeft	unknown	104198-Gal4	day 2	0	7	0
104198-F-200008	49	OlfactoryLeft	unknown	104198-Gal4	day 2	0	4	0
104198-F-300000	0	OlfactoryRight	unknown	104198-Gal4	day 3	0	3	0
104198-F-300002	0	OlfactoryLeft	unknown	104198-Gal4	day 3	0	4	0
104198-F-300003	0	OlfactoryLeft	unknown	104198-Gal4	day 3	0	4	0
104198-F-300005	38	OlfactoryRight	unknown	104198-Gal4	day 3	0	3	0
104198-F-300007	0	OlfactoryLeft	unknown	104198-Gal4	day 3	0	4	0
104198-F-300008	0	OlfactoryRight	unknown	104198-Gal4	day 3	0	3	0
104198-F-300009	38	OlfactoryRight	unknown	104198-Gal4	day 3	0	3	0
104198-F-300011	38	OlfactoryRight	unknown	104198-Gal4	day 3	0	3	0
104198-F-300012	0	OlfactoryLeft	unknown	104198-Gal4	day 3	0	4	0
104198-F-300014	38	OlfactoryRight	unknown	104198-Gal4	day 3	0	16	0
104198-F-300015	0	OlfactoryLeft	unknown	104198-Gal4	day 3	0	4	0
104198-F-300016	0	OlfactoryLeft	unknown	104198-Gal4	day 3	0	4	0
104198-F-300017	0	OlfactoryLeft	unknown	104198-Gal4	day 3	0	4	0
104198-F-300018	50	OlfactoryLeft	unknown	104198-Gal4	day 3	0	6	0
104198-F-300019	0	OlfactoryRight	unknown	104198-Gal4	day 3	0	7	0
104198-F-300020	0	OlfactoryLeft	unknown	104198-Gal4	day 3	0	4	0
104198-F-300021	0	OlfactoryLeft	unknown	104198-Gal4	day 3	0	4	0
104198-F-300022	0	OlfactoryLeft	unknown	104198-Gal4	day 3	0	4	0
104198-F-300023	0	OlfactoryRight	unknown	104198-Gal4	day 3	0	3	0
104198-F-300024	0	OlfactoryRight	unknown	104198-Gal4	day 3	0	7	0
104198-F-300025	38	OlfactoryRight	unknown	104198-Gal4	day 3	0	3	0
104198-F-300026	0	OlfactoryLeft	unknown	104198-Gal4	day 3	0	4	0
104198-F-300027	0	OlfactoryRight	unknown	104198-Gal4	day 3	0	3	0
104198-F-300028	49	OlfactoryLeft	unknown	104198-Gal4	day 3	0	4	0
104198-F-300029	49	OlfactoryLeft	unknown	104198-Gal4	day 3	0	4	0
104198-F-300030	0	OlfactoryRight	unknown	104198-Gal4	day 3	0	3	0
104198-F-300031	49	OlfactoryLeft	unknown	104198-Gal4	day 3	0	4	0
5HT1A-F-000000	17	PreMotor	unknown	5-HT1A-Gal4	embryo	2	8	principal cell
5HT1A-F-000001	17	PreMotor	unknown	5-HT1A-Gal4	embryo	2	9	interneuron
5HT1A-F-000002	18	PreMotor	unknown	5-HT1A-Gal4	embryo	2	8	principal cell
5HT1A-F-000003	18	PreMotor	unknown	5-HT1A-Gal4	embryo	2	8	principal cell
5HT1A-F-000004	46	Auditory	unknown	5-HT1A-Gal4	embryo	11	7	principal cell
5HT1A-F-000005	18	PreMotor	unknown	5-HT1A-Gal4	embryo	2	8	principal cell
5HT1A-F-000006	22	Motor	unknown	5-HT1A-Gal4	embryo	10	6	principal cell
5HT1A-F-000007	17	PreMotor	unknown	5-HT1A-Gal4	embryo	2	9	principal cell
5HT1A-F-000008	18	PreMotor	unknown	5-HT1A-Gal4	embryo	2	9	principal cell
5HT1A-F-000009	18	PreMotor	unknown	5-HT1A-Gal4	embryo	2	8	principal cell
5HT1A-F-100000	18	PreMotor	unknown	5-HT1A-Gal4	day 1	2	8	principal cell
5HT1A-F-100001	17	PreMotor	unknown	5-HT1A-Gal4	day 1	2	8	interneuron
5HT1A-F-100002	17	PreMotor	unknown	5-HT1A-Gal4	day 1	2	8	principal cell
5HT1A-F-100003	18	PreMotor	unknown	5-HT1A-Gal4	day 1	2	8	principal cell
5HT1A-F-100004	0	OlfactoryLeft	unknown	5-HT1A-Gal4	day 1	11	2	principal cell
5HT1A-F-100005	23	PreMotor	unknown	5-HT1A-Gal4	day 1	2	8	principal cell
5HT1A-F-100006	17	PreMotor	unknown	5-HT1A-Gal4	day 1	2	9	principal cell
5HT1A-F-100007	18	PreMotor	unknown	5-HT1A-Gal4	day 1	2	8	principal cell
5HT1A-F-100008	40	Auditory	unknown	5-HT1A-Gal4	day 1	11	7	principal cell
5HT1A-F-100009	18	PreMotor	unknown	5-HT1A-Gal4	day 1	2	8	principal cell
5HT1A-F-100010	17	PreMotor	unknown	5-HT1A-Gal4	day 1	2	8	principal cell
5HT1A-F-100011	3	VisionLeft	unknown	5-HT1A-Gal4	day 1	10	12	principal cell
5HT1A-F-100012	18	PreMotor	unknown	5-HT1A-Gal4	day 1	2	9	principal cell
5HT1A-F-100013	17	PreMotor	unknown	5-HT1A-Gal4	day 1	2	11	principal cell
5HT1A-F-100014	17	PreMotor	unknown	5-HT1A-Gal4	day 1	2	9	principal cell
5HT1A-F-100015	18	PreMotor	unknown	5-HT1A-Gal4	day 1	2	8	principal cell
5HT1A-F-100016	25	Motor	unknown	5-HT1A-Gal4	day 1	29	7	principal cell
5HT1A-F-100017	3	VisionLeft	unknown	5-HT1A-Gal4	day 1	10	12	principal cell
5HT1A-F-100018	0	VisionLeft	unknown	5-HT1A-Gal4	day 1	0	7	principal cell
5HT1A-F-100019	18	PreMotor	unknown	5-HT1A-Gal4	day 1	2	8	principal cell
5HT1A-F-100020	17	PreMotor	unknown	5-HT1A-Gal4	day 1	2	8	principal cell
5HT1A-F-100021	17	PreMotor	unknown	5-HT1A-Gal4	day 1	2	8	principal cell
5HT1A-F-100022	18	PreMotor	unknown	5-HT1A-Gal4	day 1	2	8	principal cell
5HT1A-F-100023	0	Motor	unknown	5-HT1A-Gal4	day 1	28	7	principal cell
5HT1A-F-100024	0	PreMotor	unknown	5-HT1A-Gal4	day 1	2	8	principal cell
5HT1A-F-100025	17	PreMotor	unknown	5-HT1A-Gal4	day 1	2	9	principal cell
5HT1A-F-100026	0	OlfactoryCore	unknown	5-HT1A-Gal4	day 1	23	6	principal cell
5HT1A-F-100027	0	PreMotor	unknown	5-HT1A-Gal4	day 1	2	8	principal cell
5HT1A-F-100028	13	OlfactoryLeft	unknown	5-HT1A-Gal4	day 1	3	13	interneuron
5HT1A-F-100029	17	PreMotor	unknown	5-HT1A-Gal4	day 1	2	9	principal cell
5HT1A-F-100030	23	PreMotor	unknown	5-HT1A-Gal4	day 1	10	8	principal cell
5HT1A-F-100031	0	PreMotor	unknown	5-HT1A-Gal4	day 1	2	8	principal cell
5HT1A-F-100032	0	OlfactoryRight	unknown	5-HT1A-Gal4	day 1	29	2	principal cell
5HT1A-F-100033	8	VisionLeft	unknown	5-HT1A-Gal4	day 1	23	7	interneuron
5HT1A-F-200000	17	PreMotor	unknown	5-HT1A-Gal4	day 2	2	8	principal cell
5HT1A-F-200001	8	VisionLeft	unknown	5-HT1A-Gal4	day 2	10	48	interneuron
5HT1A-F-200002	41	PreMotor	unknown	5-HT1A-Gal4	day 2	2	8	principal cell
5HT1A-F-200003	17	PreMotor	unknown	5-HT1A-Gal4	day 2	2	8	principal cell
5HT1A-F-200004	17	PreMotor	unknown	5-HT1A-Gal4	day 2	2	9	principal cell
5HT1A-F-200005	17	PreMotor	unknown	5-HT1A-Gal4	day 2	2	9	principal cell
5HT1A-F-200006	18	PreMotor	unknown	5-HT1A-Gal4	day 2	2	8	principal cell
5HT1A-F-200007	18	PreMotor	unknown	5-HT1A-Gal4	day 2	2	9	principal cell
5HT1A-F-200008	17	PreMotor	unknown	5-HT1A-Gal4	day 2	2	8	principal cell
5HT1A-F-200009	18	PreMotor	unknown	5-HT1A-Gal4	day 2	2	8	principal cell
5HT1A-F-200010	18	PreMotor	unknown	5-HT1A-Gal4	day 2	2	8	principal cell
5HT1A-F-200011	18	PreMotor	unknown	5-HT1A-Gal4	day 2	2	8	principal cell
5HT1A-F-200012	41	PreMotor	unknown	5-HT1A-Gal4	day 2	3	8	interneuron
5HT1A-F-200013	17	PreMotor	unknown	5-HT1A-Gal4	day 2	2	9	principal cell
5HT1A-F-200016	50	Motor	unknown	5-HT1A-Gal4	day 2	28	6	principal cell
5HT1A-F-200017	18	PreMotor	unknown	5-HT1A-Gal4	day 2	2	9	principal cell
5HT1A-F-200018	18	PreMotor	unknown	5-HT1A-Gal4	day 2	2	8	principal cell
5HT1A-F-300000	17	PreMotor	unknown	5-HT1A-Gal4	day 3	2	8	principal cell
5HT1A-F-300001	3	VisionLeft	unknown	5-HT1A-Gal4	day 3	10	14	principal cell
5HT1A-F-300002	17	PreMotor	unknown	5-HT1A-Gal4	day 3	2	8	interneuron
5HT1A-F-300003	3	VisionLeft	unknown	5-HT1A-Gal4	day 3	3	14	interneuron
5HT1A-F-300004	18	PreMotor	unknown	5-HT1A-Gal4	day 3	2	8	principal cell
5HT1A-F-300005	23	PreMotor	unknown	5-HT1A-Gal4	day 3	2	8	principal cell
5HT1A-F-300006	28	Auditory	unknown	5-HT1A-Gal4	day 3	11	7	principal cell
5HT1A-F-300007	23	PreMotor	unknown	5-HT1A-Gal4	day 3	2	8	principal cell
5HT1A-F-300008	38	OlfactoryRight	unknown	5-HT1A-Gal4	day 3	27	3	interneuron
5HT1A-F-300009	17	PreMotor	unknown	5-HT1A-Gal4	day 3	2	8	interneuron
5HT1A-F-300010	33	Auditory	unknown	5-HT1A-Gal4	day 3	12	16	principal cell
5HT1A-F-300011	51	PreMotor	unknown	5-HT1A-Gal4	day 3	2	5	principal cell
5HT1A-F-300012	0	PreMotor	unknown	5-HT1A-Gal4	day 3	3	5	principal cell
5HT1A-F-300013	11	OlfactoryRight	unknown	5-HT1A-Gal4	day 3	10	15	principal cell
5HT1A-F-300014	28	Auditory	unknown	5-HT1A-Gal4	day 3	23	7	principal cell
5HT1A-F-300016	0	OlfactoryRight	unknown	5-HT1A-Gal4	day 3	14	2	principal cell
5HT1A-F-300017	12	Auditory	unknown	5-HT1A-Gal4	day 3	14	16	principal cell
5HT1A-F-300018	18	PreMotor	unknown	5-HT1A-Gal4	day 3	3	5	principal cell
5HT1A-F-300019	13	OlfactoryLeft	unknown	5-HT1A-Gal4	day 3	10	13	principal cell
5HT1A-F-300020	41	PreMotor	unknown	5-HT1A-Gal4	day 3	2	11	principal cell
5HT1A-F-300021	0	Motor	unknown	5-HT1A-Gal4	day 3	10	10	principal cell
5HT1A-F-300022	0	Auditory	unknown	5-HT1A-Gal4	day 3	27	16	principal cell
5HT1A-F-300023	0	Motor	unknown	5-HT1A-Gal4	day 3	0	2	principal cell
5HT1A-F-300024	17	PreMotor	unknown	5-HT1A-Gal4	day 3	2	8	principal cell
5HT1A-F-300025	19	PreMotor	unknown	5-HT1A-Gal4	day 3	2	11	principal cell
5HT1A-F-300026	40	Auditory	unknown	5-HT1A-Gal4	day 3	27	7	principal cell
5HT1A-F-300027	31	OlfactoryRight	unknown	5-HT1A-Gal4	day 3	27	1	principal cell
5HT1A-F-300028	18	PreMotor	unknown	5-HT1A-Gal4	day 3	2	8	principal cell
5HT1A-F-300029	0	OlfactoryCore	unknown	5-HT1A-Gal4	day 3	7	5	principal cell
5HT1A-F-300030	11	OlfactoryRight	unknown	5-HT1A-Gal4	day 3	3	15	interneuron
5HT1A-F-300031	7	OlfactoryLeft	unknown	5-HT1A-Gal4	day 3	10	13	interneuron
5HT1A-F-300032	18	PreMotor	unknown	5-HT1A-Gal4	day 3	2	9	principal cell
5HT1A-F-300033	18	PreMotor	unknown	5-HT1A-Gal4	day 3	2	8	principal cell
5HT1A-F-300035	4	VisionRight	unknown	5-HT1A-Gal4	day 3	7	17	principal cell
5HT1A-F-400001	18	PreMotor	unknown	5-HT1A-Gal4	day 4	2	8	principal cell
5HT1A-F-400002	0	Motor	unknown	5-HT1A-Gal4	day 4	11	10	principal cell
5HT1A-F-400003	0	OlfactoryLeft	unknown	5-HT1A-Gal4	day 4	12	18	principal cell
5HT1A-F-400004	19	PreMotor	unknown	5-HT1A-Gal4	day 4	2	8	principal cell
5HT1A-F-400005	4	VisionRight	unknown	5-HT1A-Gal4	day 4	10	19	principal cell
5HT1A-F-400006	3	VisionLeft	unknown	5-HT1A-Gal4	day 4	3	12	principal cell
5HT1A-F-400007	8	VisionLeft	unknown	5-HT1A-Gal4	day 4	0	2	principal cell
5HT1A-F-400008	30	Auditory	unknown	5-HT1A-Gal4	day 4	17	16	principal cell
5HT1A-F-400009	0	VisionRight	unknown	5-HT1A-Gal4	day 4	11	10	principal cell
5HT1A-F-400011	17	PreMotor	unknown	5-HT1A-Gal4	day 4	2	8	principal cell
5HT1A-F-400012	18	PreMotor	unknown	5-HT1A-Gal4	day 4	2	8	principal cell
5HT1A-F-400013	31	OlfactoryRight	unknown	5-HT1A-Gal4	day 4	12	20	principal cell
5HT1A-F-400014	0	VisionLeft	unknown	5-HT1A-Gal4	day 4	10	14	interneuron
5HT1A-F-400015	3	VisionLeft	unknown	5-HT1A-Gal4	day 4	0	14	principal cell
5HT1A-F-400016	17	PreMotor	unknown	5-HT1A-Gal4	day 4	2	9	principal cell
5HT1A-F-400017	17	PreMotor	unknown	5-HT1A-Gal4	day 4	2	8	principal cell
5HT1A-F-400018	18	PreMotor	unknown	5-HT1A-Gal4	day 4	2	8	principal cell
5HT1A-F-400019	18	PreMotor	unknown	5-HT1A-Gal4	day 4	2	8	principal cell
5HT1A-F-400020	17	PreMotor	unknown	5-HT1A-Gal4	day 4	2	9	principal cell
5HT1A-F-400021	34	Auditory	unknown	5-HT1A-Gal4	day 4	0	16	principal cell
5HT1A-F-400022	18	PreMotor	unknown	5-HT1A-Gal4	day 4	2	8	principal cell
5HT1A-F-400023	17	PreMotor	unknown	5-HT1A-Gal4	day 4	2	8	principal cell
5HT1A-F-400024	37	Motor	unknown	5-HT1A-Gal4	day 4	28	6	principal cell
5HT1A-F-400025	0	OlfactoryCore	unknown	5-HT1A-Gal4	day 4	11	7	principal cell
5HT1A-F-400026	3	VisionLeft	unknown	5-HT1A-Gal4	day 4	3	14	principal cell
5HT1A-F-400027	17	PreMotor	unknown	5-HT1A-Gal4	day 4	2	11	principal cell
5HT1A-F-400028	17	PreMotor	unknown	5-HT1A-Gal4	day 4	2	8	principal cell
5HT1A-F-400029	0	Auditory	unknown	5-HT1A-Gal4	day 4	11	7	principal cell
5HT1A-F-400030	0	OlfactoryLeft	unknown	5-HT1A-Gal4	day 4	11	7	principal cell
5HT1A-F-400031	17	PreMotor	unknown	5-HT1A-Gal4	day 4	2	11	interneuron
5HT1A-F-400032	18	PreMotor	unknown	5-HT1A-Gal4	day 4	2	8	principal cell
5HT1A-F-500000	3	VisionLeft	unknown	5-HT1A-Gal4	day 5	0	12	principal cell
5HT1A-F-500001	18	PreMotor	unknown	5-HT1A-Gal4	day 5	2	8	principal cell
5HT1A-F-500002	0	VisionRight	unknown	5-HT1A-Gal4	day 5	10	19	principal cell
5HT1A-F-500003	40	PreMotor	unknown	5-HT1A-Gal4	day 5	27	5	principal cell
5HT1A-F-500004	0	OlfactoryCore	unknown	5-HT1A-Gal4	day 5	13	10	principal cell
5HT1A-F-500005	17	PreMotor	unknown	5-HT1A-Gal4	day 5	2	8	interneuron
5HT1A-F-500006	34	Auditory	unknown	5-HT1A-Gal4	day 5	7	16	principal cell
5HT1A-F-500007	30	Auditory	unknown	5-HT1A-Gal4	day 5	14	10	principal cell
5HT1A-F-500008	4	VisionRight	unknown	5-HT1A-Gal4	day 5	10	19	principal cell
5HT1A-F-500009	17	PreMotor	unknown	5-HT1A-Gal4	day 5	2	11	principal cell
5HT1A-F-500010	18	PreMotor	unknown	5-HT1A-Gal4	day 5	2	9	principal cell
5HT1A-F-500011	18	PreMotor	unknown	5-HT1A-Gal4	day 5	2	8	principal cell
5HT1A-F-500012	17	PreMotor	unknown	5-HT1A-Gal4	day 5	2	8	interneuron
5HT1A-F-500013	18	PreMotor	unknown	5-HT1A-Gal4	day 5	2	8	principal cell
5HT1A-F-500014	47	Auditory	unknown	5-HT1A-Gal4	day 5	11	7	principal cell
5HT1A-F-500015	3	VisionLeft	unknown	5-HT1A-Gal4	day 5	3	14	principal cell
5HT1A-F-500016	0	Auditory	unknown	5-HT1A-Gal4	day 5	11	16	principal cell
5HT1A-F-600000	17	PreMotor	unknown	5-HT1A-Gal4	day 6	2	9	principal cell
5HT1A-F-600001	41	PreMotor	unknown	5-HT1A-Gal4	day 6	2	11	principal cell
5HT1A-F-600002	17	PreMotor	unknown	5-HT1A-Gal4	day 6	2	9	principal cell
5HT1A-F-600003	18	PreMotor	unknown	5-HT1A-Gal4	day 6	2	9	principal cell
5HT1A-F-600004	47	Auditory	unknown	5-HT1A-Gal4	day 6	11	7	principal cell
5HT1A-F-600005	12	Auditory	unknown	5-HT1A-Gal4	day 6	0	16	principal cell
5HT1A-F-600006	31	OlfactoryRight	unknown	5-HT1A-Gal4	day 6	0	2	principal cell
5HT1A-F-700000	8	VisionLeft	unknown	5-HT1A-Gal4	day 7	2	22	interneuron
5HT1A-F-700001	17	PreMotor	unknown	5-HT1A-Gal4	day 7	2	9	principal cell
5HT1A-F-700002	18	PreMotor	unknown	5-HT1A-Gal4	day 7	2	8	principal cell
5HT1A-F-700003	3	VisionLeft	unknown	5-HT1A-Gal4	day 7	10	14	principal cell
5HT1A-F-700004	28	Auditory	unknown	5-HT1A-Gal4	day 7	27	7	principal cell
5HT1A-F-700005	4	VisionRight	unknown	5-HT1A-Gal4	day 7	8	50	interneuron
5HT1A-F-700006	47	Auditory	unknown	5-HT1A-Gal4	day 7	27	7	principal cell
5HT1A-F-700007	4	VisionRight	unknown	5-HT1A-Gal4	day 7	3	50	interneuron
5HT1A-F-700008	17	PreMotor	unknown	5-HT1A-Gal4	day 7	2	9	principal cell
5HT1A-F-700009	33	Auditory	unknown	5-HT1A-Gal4	day 7	11	16	principal cell
5HT1A-F-700010	4	VisionRight	unknown	5-HT1A-Gal4	day 7	10	19	principal cell
5HT1A-F-700011	4	VisionRight	unknown	5-HT1A-Gal4	day 7	8	50	interneuron
5HT1A-F-700013	3	VisionLeft	unknown	5-HT1A-Gal4	day 7	8	22	interneuron
5HT1A-F-700014	4	VisionRight	unknown	5-HT1A-Gal4	day 7	8	50	interneuron
5HT1A-F-700015	8	VisionLeft	unknown	5-HT1A-Gal4	day 7	8	22	interneuron
5HT1A-F-700016	4	VisionRight	unknown	5-HT1A-Gal4	day 7	3	50	interneuron
5HT1A-F-700017	18	PreMotor	unknown	5-HT1A-Gal4	day 7	2	8	principal cell
5HT1A-F-700018	17	PreMotor	unknown	5-HT1A-Gal4	day 7	2	8	principal cell
5HT1A-F-700019	18	PreMotor	unknown	5-HT1A-Gal4	day 7	2	11	principal cell
5HT1A-F-700020	18	PreMotor	unknown	5-HT1A-Gal4	day 7	2	9	principal cell
5HT1A-F-700021	17	PreMotor	unknown	5-HT1A-Gal4	day 7	2	9	principal cell
5HT1A-F-700022	12	Auditory	unknown	5-HT1A-Gal4	day 7	25	16	principal cell
5HT1A-F-700023	17	PreMotor	unknown	5-HT1A-Gal4	day 7	2	8	principal cell
5HT1A-F-700024	0	Auditory	unknown	5-HT1A-Gal4	day 7	0	16	principal cell
5HT1A-F-800000	31	OlfactoryRight	unknown	5-HT1A-Gal4	day 8	29	52	principal cell
5HT1A-F-800001	17	PreMotor	unknown	5-HT1A-Gal4	day 8	2	9	principal cell
5HT1A-F-800002	12	Auditory	unknown	5-HT1A-Gal4	day 8	25	16	principal cell
5HT1A-F-800003	17	PreMotor	unknown	5-HT1A-Gal4	day 8	2	8	principal cell
5HT1A-F-800005	17	PreMotor	unknown	5-HT1A-Gal4	day 8	2	9	principal cell
5HT1A-F-800006	12	Auditory	unknown	5-HT1A-Gal4	day 8	25	16	principal cell
5HT1A-F-800007	0	Motor	unknown	5-HT1A-Gal4	day 8	29	7	principal cell
5HT1A-F-800008	11	OlfactoryRight	unknown	5-HT1A-Gal4	day 8	7	15	interneuron
5HT1A-F-800009	12	Auditory	unknown	5-HT1A-Gal4	day 8	7	16	principal cell
5HT1A-F-800010	17	PreMotor	unknown	5-HT1A-Gal4	day 8	2	9	principal cell
5HT1A-F-800011	4	VisionRight	unknown	5-HT1A-Gal4	day 8	10	19	interneuron
5HT1A-F-800012	18	PreMotor	unknown	5-HT1A-Gal4	day 8	2	9	principal cell
5HT1A-F-800013	25	Motor	unknown	5-HT1A-Gal4	day 8	2	2	principal cell
5HT1A-F-800014	0	OlfactoryRight	unknown	5-HT1A-Gal4	day 8	29	2	principal cell
5HT1A-F-800015	0	Motor	unknown	5-HT1A-Gal4	day 8	10	10	principal cell
5HT1A-F-800016	25	Motor	unknown	5-HT1A-Gal4	day 8	10	2	principal cell
5HT1A-F-800017	17	PreMotor	unknown	5-HT1A-Gal4	day 8	2	8	principal cell
5HT1A-F-800018	17	PreMotor	unknown	5-HT1A-Gal4	day 8	2	8	principal cell
5HT1A-F-800019	11	OlfactoryRight	unknown	5-HT1A-Gal4	day 8	10	15	interneuron
5HT1A-F-800020	14	OlfactoryLeft	unknown	5-HT1A-Gal4	day 8	12	18	principal cell
5HT1A-F-800021	10	VisionRight	unknown	5-HT1A-Gal4	day 8	3	50	interneuron
5HT1A-F-800022	0	OlfactoryRight	unknown	5-HT1A-Gal4	day 8	0	16	principal cell
5HT1A-F-800023	21	VisionRight	unknown	5-HT1A-Gal4	day 8	10	50	interneuron
5HT1A-F-800024	0	OlfactoryLeft	unknown	5-HT1A-Gal4	day 8	12	18	principal cell
5HT1A-F-800025	3	VisionLeft	unknown	5-HT1A-Gal4	day 8	10	12	principal cell
5HT1A-F-800026	47	Auditory	unknown	5-HT1A-Gal4	day 8	27	7	principal cell
5HT1A-F-800027	17	PreMotor	unknown	5-HT1A-Gal4	day 8	2	9	principal cell
5HT1A-F-800028	21	VisionRight	unknown	5-HT1A-Gal4	day 8	10	50	interneuron
5HT1A-F-800029	8	VisionLeft	unknown	5-HT1A-Gal4	day 8	3	22	interneuron
5HT1A-F-800030	12	Auditory	unknown	5-HT1A-Gal4	day 8	7	16	principal cell
5HT1A-F-800031	25	Motor	unknown	5-HT1A-Gal4	day 8	10	10	principal cell
5HT1A-F-800033	40	PreMotor	unknown	5-HT1A-Gal4	day 8	2	6	principal cell
5HT1A-F-900000	0	VisionRight	unknown	5-HT1A-Gal4	day 9	11	10	principal cell
5HT1A-F-900001	40	Auditory	unknown	5-HT1A-Gal4	day 9	11	7	principal cell
5HT1A-F-900002	17	PreMotor	unknown	5-HT1A-Gal4	day 9	2	8	interneuron
5HT1A-F-900003	18	PreMotor	unknown	5-HT1A-Gal4	day 9	2	8	principal cell
5HT1A-F-900004	0	OlfactoryCore	unknown	5-HT1A-Gal4	day 9	27	7	interneuron
5HT1A-F-900005	18	PreMotor	unknown	5-HT1A-Gal4	day 9	2	8	principal cell
5HT1A-F-900006	17	PreMotor	unknown	5-HT1A-Gal4	day 9	2	8	principal cell
5HT1A-F-900007	18	PreMotor	unknown	5-HT1A-Gal4	day 9	2	8	principal cell
5HT1A-F-900008	40	Auditory	unknown	5-HT1A-Gal4	day 9	29	7	principal cell
5HT1A-F-900009	28	Auditory	unknown	5-HT1A-Gal4	day 9	29	7	principal cell
5HT1A-F-900010	37	Motor	unknown	5-HT1A-Gal4	day 9	11	7	principal cell
5HT1A-F-900011	40	Auditory	unknown	5-HT1A-Gal4	day 9	23	6	principal cell
5-HT1B-F-000000	0	OlfactoryCore	unknown	5-HT1B-Gal4	embryo	19	23	interneuron
5-HT1B-F-000001	7	OlfactoryLeft	unknown	5-HT1B-Gal4	embryo	19	24	interneuron
5-HT1B-F-000002	7	OlfactoryCore	unknown	5-HT1B-Gal4	embryo	19	24	interneuron
5-HT1B-F-000003	29	OlfactoryCore	unknown	5-HT1B-Gal4	embryo	19	24	interneuron
5-HT1B-F-000004	0	OlfactoryCore	unknown	5-HT1B-Gal4	embryo	19	24	principal cell
5-HT1B-F-000005	10	VisionRight	unknown	5-HT1B-Gal4	embryo	5	50	interneuron
5-HT1B-F-100000	50	VisionLeft	unknown	5-HT1B-Gal4	day 1	1	6	principal cell
5-HT1B-F-200000	28	OlfactoryCore	unknown	5-HT1B-Gal4	day 2	6	7	principal cell
5-HT1B-F-200002	0	OlfactoryCore	unknown	5-HT1B-Gal4	day 2	6	7	principal cell
5-HT1B-F-300001	9	OlfactoryCore	unknown	5-HT1B-Gal4	day 3	19	23	principal cell
5-HT1B-F-400000	5	VisionRight	unknown	5-HT1B-Gal4	day 4	0	41	interneuron
5-HT1B-F-400001	9	OlfactoryCore	unknown	5-HT1B-Gal4	day 4	5	23	interneuron
5-HT1B-F-400003	7	OlfactoryCore	unknown	5-HT1B-Gal4	day 4	19	24	interneuron
5-HT1B-F-500000	0	OlfactoryLeft	unknown	5-HT1B-Gal4	day 5	5	2	principal cell
5-HT1B-F-500001	0	OlfactoryRight	unknown	5-HT1B-Gal4	day 5	28	3	principal cell
5-HT1B-F-500002	18	PreMotor	unknown	5-HT1B-Gal4	day 5	13	5	principal cell
5-HT1B-F-500003	0	OlfactoryRight	unknown	5-HT1B-Gal4	day 5	4	1	interneuron
5-HT1B-F-500004	0	OlfactoryRight	unknown	5-HT1B-Gal4	day 5	5	1	interneuron
5-HT1B-F-500005	0	OlfactoryRight	unknown	5-HT1B-Gal4	day 5	29	1	interneuron
5-HT1B-F-500006	0	OlfactoryLeft	unknown	5-HT1B-Gal4	day 5	29	1	principal cell
5-HT1B-F-500007	38	OlfactoryRight	unknown	5-HT1B-Gal4	day 5	1	3	principal cell
5-HT1B-F-500008	0	OlfactoryRight	unknown	5-HT1B-Gal4	day 5	28	3	interneuron
5-HT1B-F-500009	38	OlfactoryRight	unknown	5-HT1B-Gal4	day 5	0	3	principal cell
5-HT1B-F-500010	49	OlfactoryLeft	unknown	5-HT1B-Gal4	day 5	5	1	principal cell
5-HT1B-F-500011	29	OlfactoryCore	unknown	5-HT1B-Gal4	day 5	0	24	principal cell
5-HT1B-F-500013	3	VisionLeft	unknown	5-HT1B-Gal4	day 5	14	47	interneuron
5-HT1B-F-500014	0	OlfactoryLeft	unknown	5-HT1B-Gal4	day 5	1	10	principal cell
5-HT1B-F-500015	0	OlfactoryRight	unknown	5-HT1B-Gal4	day 5	4	10	principal cell
5-HT1B-F-500016	3	VisionLeft	unknown	5-HT1B-Gal4	day 5	9	47	interneuron
5-HT1B-F-500018	0	OlfactoryLeft	unknown	5-HT1B-Gal4	day 5	0	2	principal cell
5-HT1B-F-500019	49	OlfactoryLeft	unknown	5-HT1B-Gal4	day 5	28	10	principal cell
5-HT1B-F-500020	0	OlfactoryRight	unknown	5-HT1B-Gal4	day 5	5	1	interneuron
5-HT1B-F-500022	18	PreMotor	unknown	5-HT1B-Gal4	day 5	13	5	principal cell
5-HT1B-F-600000	46	PreMotor	unknown	5-HT1B-Gal4	day 6	1	7	principal cell
Cha-F-000000	1	VisionRight	Acetylcholine	Cha-Gal4	embryo	21	26	interneuron
Cha-F-000001	1	VisionRight	Acetylcholine	Cha-Gal4	embryo	25	34	interneuron
Cha-F-000004	5	VisionRight	Acetylcholine	Cha-Gal4	embryo	9	25	interneuron
Cha-F-000005	11	OlfactoryRight	Acetylcholine	Cha-Gal4	embryo	2	15	principal cell
Cha-F-000007	11	OlfactoryRight	Acetylcholine	Cha-Gal4	embryo	2	15	principal cell
Cha-F-000009	36	OlfactoryCore	Acetylcholine	Cha-Gal4	embryo	0	6	principal cell
Cha-F-000010	46	PreMotor	Acetylcholine	Cha-Gal4	embryo	1	7	principal cell
Cha-F-000011	9	OlfactoryCore	Acetylcholine	Cha-Gal4	embryo	16	28	interneuron
Cha-F-000012	4	VisionRight	Acetylcholine	Cha-Gal4	embryo	14	38	interneuron
Cha-F-000014	16	PreMotor	Acetylcholine	Cha-Gal4	embryo	0	29	principal cell
Cha-F-000015	5	VisionRight	Acetylcholine	Cha-Gal4	embryo	9	38	interneuron
Cha-F-000017	4	VisionRight	Acetylcholine	Cha-Gal4	embryo	19	17	principal cell
Cha-F-000018	3	VisionLeft	Acetylcholine	Cha-Gal4	embryo	0	46	interneuron
Cha-F-000019	0	VisionRight	Acetylcholine	Cha-Gal4	embryo	1	6	principal cell
Cha-F-000020	15	PreMotor	Acetylcholine	Cha-Gal4	embryo	17	30	principal cell
Cha-F-000021	0	Auditory	Acetylcholine	Cha-Gal4	embryo	20	16	principal cell
Cha-F-000022	21	OlfactoryCore	Acetylcholine	Cha-Gal4	embryo	16	28	interneuron
Cha-F-000023	53	PreMotor	Acetylcholine	Cha-Gal4	embryo	18	31	principal cell
Cha-F-000025	4	VisionRight	Acetylcholine	Cha-Gal4	embryo	5	25	interneuron
Cha-F-000026	5	VisionRight	Acetylcholine	Cha-Gal4	embryo	0	19	interneuron
Cha-F-000027	2	VisionLeft	Acetylcholine	Cha-Gal4	embryo	12	32	interneuron
Cha-F-000028	3	VisionLeft	Acetylcholine	Cha-Gal4	embryo	21	14	interneuron
Cha-F-000029	1	VisionRight	Acetylcholine	Cha-Gal4	embryo	14	33	interneuron
Cha-F-000030	1	VisionRight	Acetylcholine	Cha-Gal4	embryo	15	34	interneuron
Cha-F-000031	16	PreMotor	Acetylcholine	Cha-Gal4	embryo	6	5	principal cell
Cha-F-000032	5	VisionRight	Acetylcholine	Cha-Gal4	embryo	0	25	principal cell
Cha-F-000033	4	VisionRight	Acetylcholine	Cha-Gal4	embryo	19	17	principal cell
Cha-F-000034	9	OlfactoryCore	Acetylcholine	Cha-Gal4	embryo	16	28	principal cell
Cha-F-000035	9	OlfactoryCore	Acetylcholine	Cha-Gal4	embryo	16	28	interneuron
Cha-F-000036	1	VisionRight	Acetylcholine	Cha-Gal4	embryo	8	34	interneuron
Cha-F-000037	21	OlfactoryCore	Acetylcholine	Cha-Gal4	embryo	16	35	principal cell
Cha-F-000039	4	VisionRight	Acetylcholine	Cha-Gal4	embryo	19	19	interneuron
Cha-F-000040	44	OlfactoryCore	Acetylcholine	Cha-Gal4	embryo	19	24	interneuron
Cha-F-000042	0	VisionRight	Acetylcholine	Cha-Gal4	embryo	0	10	principal cell
Cha-F-000043	1	VisionRight	Acetylcholine	Cha-Gal4	embryo	14	33	interneuron
Cha-F-000044	30	Auditory	Acetylcholine	Cha-Gal4	embryo	20	10	principal cell
Cha-F-000045	36	Motor	Acetylcholine	Cha-Gal4	embryo	1	10	principal cell
Cha-F-000046	21	OlfactoryCore	Acetylcholine	Cha-Gal4	embryo	16	35	principal cell
Cha-F-000047	3	VisionLeft	Acetylcholine	Cha-Gal4	embryo	21	36	principal cell
Cha-F-000048	7	OlfactoryLeft	Acetylcholine	Cha-Gal4	embryo	5	13	principal cell
Cha-F-000049	0	OlfactoryRight	Acetylcholine	Cha-Gal4	embryo	5	7	principal cell
Cha-F-000050	0	Motor	Acetylcholine	Cha-Gal4	embryo	0	10	principal cell
Cha-F-000051	2	VisionLeft	Acetylcholine	Cha-Gal4	embryo	9	37	interneuron
Cha-F-000052	1	VisionRight	Acetylcholine	Cha-Gal4	embryo	18	34	interneuron
Cha-F-000053	1	VisionRight	Acetylcholine	Cha-Gal4	embryo	0	26	interneuron
Cha-F-000055	1	VisionRight	Acetylcholine	Cha-Gal4	embryo	3	33	interneuron
Cha-F-000057	9	OlfactoryCore	Acetylcholine	Cha-Gal4	embryo	16	28	principal cell
Cha-F-000058	38	Auditory	Acetylcholine	Cha-Gal4	embryo	0	16	principal cell
Cha-F-000059	12	Auditory	Acetylcholine	Cha-Gal4	embryo	4	7	principal cell
Cha-F-000060	2	VisionLeft	Acetylcholine	Cha-Gal4	embryo	18	32	interneuron
Cha-F-000061	4	VisionRight	Acetylcholine	Cha-Gal4	embryo	21	17	principal cell
Cha-F-000062	4	VisionRight	Acetylcholine	Cha-Gal4	embryo	23	38	interneuron
Cha-F-000063	1	VisionRight	Acetylcholine	Cha-Gal4	embryo	0	33	interneuron
Cha-F-000064	4	VisionRight	Acetylcholine	Cha-Gal4	embryo	21	17	principal cell
Cha-F-000065	1	VisionRight	Acetylcholine	Cha-Gal4	embryo	0	26	interneuron
Cha-F-000067	2	VisionLeft	Acetylcholine	Cha-Gal4	embryo	25	32	interneuron
Cha-F-000068	2	VisionLeft	Acetylcholine	Cha-Gal4	embryo	17	37	interneuron
Cha-F-000069	0	VisionRight	Acetylcholine	Cha-Gal4	embryo	1	19	principal cell
Cha-F-000070	20	PreMotor	Acetylcholine	Cha-Gal4	embryo	1	39	principal cell
Cha-F-000071	37	OlfactoryCore	Acetylcholine	Cha-Gal4	embryo	1	6	principal cell
Cha-F-000072	11	Motor	Acetylcholine	Cha-Gal4	embryo	4	7	principal cell
Cha-F-000073	9	OlfactoryCore	Acetylcholine	Cha-Gal4	embryo	16	23	principal cell
Cha-F-000074	0	OlfactoryCore	Acetylcholine	Cha-Gal4	embryo	4	6	principal cell
Cha-F-000075	9	OlfactoryCore	Acetylcholine	Cha-Gal4	embryo	16	23	principal cell
Cha-F-000076	44	OlfactoryCore	Acetylcholine	Cha-Gal4	embryo	16	35	interneuron
Cha-F-000077	0	PreMotor	Acetylcholine	Cha-Gal4	embryo	2	8	interneuron
Cha-F-000079	3	VisionLeft	Acetylcholine	Cha-Gal4	embryo	20	2	principal cell
Cha-F-000080	28	Auditory	Acetylcholine	Cha-Gal4	embryo	13	2	principal cell
Cha-F-000082	29	OlfactoryCore	Acetylcholine	Cha-Gal4	embryo	19	24	principal cell
Cha-F-000085	1	VisionRight	Acetylcholine	Cha-Gal4	embryo	2	34	interneuron
Cha-F-000086	28	Auditory	Acetylcholine	Cha-Gal4	embryo	13	2	principal cell
Cha-F-000087	8	VisionLeft	Acetylcholine	Cha-Gal4	embryo	5	48	interneuron
Cha-F-000088	0	OlfactoryRight	Acetylcholine	Cha-Gal4	embryo	1	1	interneuron
Cha-F-000090	12	Auditory	Acetylcholine	Cha-Gal4	embryo	4	16	interneuron
Cha-F-000092	7	OlfactoryCore	Acetylcholine	Cha-Gal4	embryo	26	35	principal cell
Cha-F-000093	0	OlfactoryLeft	Acetylcholine	Cha-Gal4	embryo	1	13	principal cell
Cha-F-000094	9	OlfactoryCore	Acetylcholine	Cha-Gal4	embryo	16	28	principal cell
Cha-F-000095	8	Auditory	Acetylcholine	Cha-Gal4	embryo	5	16	principal cell
Cha-F-000097	40	PreMotor	Acetylcholine	Cha-Gal4	embryo	1	7	principal cell
Cha-F-000098	27	PreMotor	Acetylcholine	Cha-Gal4	embryo	1	29	principal cell
Cha-F-000099	25	VisionRight	Acetylcholine	Cha-Gal4	embryo	20	2	principal cell
Cha-F-000100	2	VisionLeft	Acetylcholine	Cha-Gal4	embryo	9	40	interneuron
Cha-F-000101	5	VisionRight	Acetylcholine	Cha-Gal4	embryo	9	41	interneuron
Cha-F-000102	44	OlfactoryCore	Acetylcholine	Cha-Gal4	embryo	16	35	interneuron
Cha-F-000103	43	PreMotor	Acetylcholine	Cha-Gal4	embryo	13	39	principal cell
Cha-F-000104	21	OlfactoryCore	Acetylcholine	Cha-Gal4	embryo	26	23	interneuron
Cha-F-000105	50	OlfactoryCore	Acetylcholine	Cha-Gal4	embryo	1	6	principal cell
Cha-F-000106	48	PreMotor	Acetylcholine	Cha-Gal4	embryo	13	31	principal cell
Cha-F-000107	8	VisionLeft	Acetylcholine	Cha-Gal4	embryo	5	2	principal cell
Cha-F-000108	24	OlfactoryCore	Acetylcholine	Cha-Gal4	embryo	16	35	principal cell
Cha-F-000109	51	PreMotor	Acetylcholine	Cha-Gal4	embryo	13	29	principal cell
Cha-F-000111	7	OlfactoryCore	Acetylcholine	Cha-Gal4	embryo	26	35	interneuron
Cha-F-000112	53	PreMotor	Acetylcholine	Cha-Gal4	embryo	18	31	principal cell
Cha-F-000113	9	OlfactoryCore	Acetylcholine	Cha-Gal4	embryo	16	28	interneuron
Cha-F-000114	0	OlfactoryCore	Acetylcholine	Cha-Gal4	embryo	16	35	principal cell
Cha-F-000116	5	VisionRight	Acetylcholine	Cha-Gal4	embryo	1	19	interneuron
Cha-F-000117	0	OlfactoryLeft	Acetylcholine	Cha-Gal4	embryo	28	4	interneuron
Cha-F-000118	5	VisionRight	Acetylcholine	Cha-Gal4	embryo	9	25	interneuron
Cha-F-000119	0	OlfactoryCore	Acetylcholine	Cha-Gal4	embryo	24	5	principal cell
Cha-F-000120	2	VisionLeft	Acetylcholine	Cha-Gal4	embryo	17	37	interneuron
Cha-F-000121	12	Auditory	Acetylcholine	Cha-Gal4	embryo	5	7	principal cell
Cha-F-000122	2	VisionLeft	Acetylcholine	Cha-Gal4	embryo	0	32	interneuron
Cha-F-000123	0	OlfactoryCore	Acetylcholine	Cha-Gal4	embryo	1	6	principal cell
Cha-F-000124	5	VisionRight	Acetylcholine	Cha-Gal4	embryo	9	41	interneuron
Cha-F-000125	15	PreMotor	Acetylcholine	Cha-Gal4	embryo	16	30	principal cell
Cha-F-000126	3	VisionLeft	Acetylcholine	Cha-Gal4	embryo	14	47	principal cell
Cha-F-000127	46	OlfactoryCore	Acetylcholine	Cha-Gal4	embryo	6	2	principal cell
Cha-F-000128	4	VisionRight	Acetylcholine	Cha-Gal4	embryo	13	38	principal cell
Cha-F-000129	4	VisionRight	Acetylcholine	Cha-Gal4	embryo	21	19	principal cell
Cha-F-000130	39	Motor	Acetylcholine	Cha-Gal4	embryo	1	7	principal cell
Cha-F-000131	12	Auditory	Acetylcholine	Cha-Gal4	embryo	10	16	interneuron
Cha-F-000132	2	VisionLeft	Acetylcholine	Cha-Gal4	embryo	2	37	interneuron
Cha-F-000133	0	VisionLeft	Acetylcholine	Cha-Gal4	embryo	4	10	principal cell
Cha-F-000134	43	PreMotor	Acetylcholine	Cha-Gal4	embryo	13	39	principal cell
Cha-F-000135	2	VisionLeft	Acetylcholine	Cha-Gal4	embryo	9	40	interneuron
Cha-F-000136	2	VisionLeft	Acetylcholine	Cha-Gal4	embryo	18	32	interneuron
Cha-F-000137	1	VisionRight	Acetylcholine	Cha-Gal4	embryo	0	34	interneuron
Cha-F-000138	3	VisionLeft	Acetylcholine	Cha-Gal4	embryo	14	21	interneuron
Cha-F-000139	36	OlfactoryCore	Acetylcholine	Cha-Gal4	embryo	1	5	principal cell
Cha-F-000140	0	VisionRight	Acetylcholine	Cha-Gal4	embryo	0	10	principal cell
Cha-F-000141	9	OlfactoryCore	Acetylcholine	Cha-Gal4	embryo	16	28	principal cell
Cha-F-000142	4	VisionRight	Acetylcholine	Cha-Gal4	embryo	19	19	interneuron
Cha-F-000143	7	OlfactoryCore	Acetylcholine	Cha-Gal4	embryo	19	35	principal cell
Cha-F-000144	8	VisionLeft	Acetylcholine	Cha-Gal4	embryo	1	48	principal cell
Cha-F-000146	2	VisionLeft	Acetylcholine	Cha-Gal4	embryo	1	10	interneuron
Cha-F-000147	43	PreMotor	Acetylcholine	Cha-Gal4	embryo	13	39	principal cell
Cha-F-000148	7	OlfactoryCore	Acetylcholine	Cha-Gal4	embryo	1	24	interneuron
Cha-F-000149	12	Auditory	Acetylcholine	Cha-Gal4	embryo	5	7	principal cell
Cha-F-000151	9	OlfactoryCore	Acetylcholine	Cha-Gal4	embryo	5	28	principal cell
Cha-F-000152	11	OlfactoryCore	Acetylcholine	Cha-Gal4	embryo	0	2	principal cell
Cha-F-000153	4	VisionRight	Acetylcholine	Cha-Gal4	embryo	14	25	interneuron
Cha-F-000154	1	VisionRight	Acetylcholine	Cha-Gal4	embryo	0	34	interneuron
Cha-F-000155	0	PreMotor	Acetylcholine	Cha-Gal4	embryo	0	29	principal cell
Cha-F-000157	11	OlfactoryCore	Acetylcholine	Cha-Gal4	embryo	26	28	interneuron
Cha-F-000158	7	OlfactoryLeft	Acetylcholine	Cha-Gal4	embryo	4	13	interneuron
Cha-F-000159	35	OlfactoryCore	Acetylcholine	Cha-Gal4	embryo	1	10	principal cell
Cha-F-000160	0	PreMotor	Acetylcholine	Cha-Gal4	embryo	6	7	principal cell
Cha-F-000161	2	VisionLeft	Acetylcholine	Cha-Gal4	embryo	0	32	interneuron
Cha-F-000162	27	PreMotor	Acetylcholine	Cha-Gal4	embryo	1	29	principal cell
Cha-F-000164	1	VisionRight	Acetylcholine	Cha-Gal4	embryo	21	33	interneuron
Cha-F-000166	2	VisionLeft	Acetylcholine	Cha-Gal4	embryo	21	32	interneuron
Cha-F-000167	0	VisionLeft	Acetylcholine	Cha-Gal4	embryo	1	2	interneuron
Cha-F-000169	12	Auditory	Acetylcholine	Cha-Gal4	embryo	20	16	principal cell
Cha-F-000170	1	VisionRight	Acetylcholine	Cha-Gal4	embryo	20	33	interneuron
Cha-F-000171	8	VisionLeft	Acetylcholine	Cha-Gal4	embryo	2	22	interneuron
Cha-F-000172	21	OlfactoryCore	Acetylcholine	Cha-Gal4	embryo	26	35	principal cell
Cha-F-000173	2	VisionLeft	Acetylcholine	Cha-Gal4	embryo	25	32	interneuron
Cha-F-000174	7	OlfactoryLeft	Acetylcholine	Cha-Gal4	embryo	13	13	interneuron
Cha-F-000176	1	VisionRight	Acetylcholine	Cha-Gal4	embryo	0	34	interneuron
Cha-F-000177	2	VisionLeft	Acetylcholine	Cha-Gal4	embryo	13	32	interneuron
Cha-F-000182	21	OlfactoryCore	Acetylcholine	Cha-Gal4	embryo	16	28	principal cell
Cha-F-000183	50	OlfactoryLeft	Acetylcholine	Cha-Gal4	embryo	1	7	principal cell
Cha-F-000184	39	Auditory	Acetylcholine	Cha-Gal4	embryo	1	10	principal cell
Cha-F-000185	2	VisionLeft	Acetylcholine	Cha-Gal4	embryo	25	32	interneuron
Cha-F-000186	0	Motor	Acetylcholine	Cha-Gal4	embryo	1	10	principal cell
Cha-F-000187	9	OlfactoryCore	Acetylcholine	Cha-Gal4	embryo	6	28	interneuron
Cha-F-000188	1	VisionRight	Acetylcholine	Cha-Gal4	embryo	13	26	interneuron
Cha-F-000190	0	PreMotor	Acetylcholine	Cha-Gal4	embryo	1	5	principal cell
Cha-F-000191	3	VisionLeft	Acetylcholine	Cha-Gal4	embryo	21	12	principal cell
Cha-F-000192	0	Motor	Acetylcholine	Cha-Gal4	embryo	1	6	principal cell
Cha-F-000193	11	OlfactoryRight	Acetylcholine	Cha-Gal4	embryo	11	15	principal cell
Cha-F-000194	1	VisionRight	Acetylcholine	Cha-Gal4	embryo	25	34	interneuron
Cha-F-000195	43	PreMotor	Acetylcholine	Cha-Gal4	embryo	13	39	principal cell
Cha-F-000196	1	VisionRight	Acetylcholine	Cha-Gal4	embryo	11	19	interneuron
Cha-F-000197	1	VisionRight	Acetylcholine	Cha-Gal4	embryo	12	34	interneuron
Cha-F-000198	4	VisionRight	Acetylcholine	Cha-Gal4	embryo	14	25	interneuron
Cha-F-000199	1	VisionRight	Acetylcholine	Cha-Gal4	embryo	25	26	interneuron
Cha-F-000200	13	OlfactoryCore	Acetylcholine	Cha-Gal4	embryo	19	24	principal cell
Cha-F-000201	2	VisionLeft	Acetylcholine	Cha-Gal4	embryo	24	45	interneuron
Cha-F-000202	3	VisionLeft	Acetylcholine	Cha-Gal4	embryo	1	14	interneuron
Cha-F-000203	0	PreMotor	Acetylcholine	Cha-Gal4	embryo	1	29	principal cell
Cha-F-000204	1	VisionRight	Acetylcholine	Cha-Gal4	embryo	9	26	interneuron
Cha-F-000205	13	OlfactoryCore	Acetylcholine	Cha-Gal4	embryo	5	5	principal cell
Cha-F-000206	13	OlfactoryCore	Acetylcholine	Cha-Gal4	embryo	20	2	principal cell
Cha-F-000207	35	OlfactoryCore	Acetylcholine	Cha-Gal4	embryo	1	7	principal cell
Cha-F-000208	0	OlfactoryCore	Acetylcholine	Cha-Gal4	embryo	20	5	principal cell
Cha-F-000209	2	VisionLeft	Acetylcholine	Cha-Gal4	embryo	1	37	interneuron
Cha-F-000210	0	OlfactoryRight	Acetylcholine	Cha-Gal4	embryo	9	1	principal cell
Cha-F-000211	51	PreMotor	Acetylcholine	Cha-Gal4	embryo	13	5	principal cell
Cha-F-000212	6	VisionLeft	Acetylcholine	Cha-Gal4	embryo	5	12	interneuron
Cha-F-000213	4	VisionRight	Acetylcholine	Cha-Gal4	embryo	14	25	principal cell
Cha-F-000214	3	VisionLeft	Acetylcholine	Cha-Gal4	embryo	20	45	principal cell
Cha-F-000215	2	VisionLeft	Acetylcholine	Cha-Gal4	embryo	12	32	interneuron
Cha-F-000216	0	VisionLeft	Acetylcholine	Cha-Gal4	embryo	4	7	interneuron
Cha-F-000217	29	OlfactoryCore	Acetylcholine	Cha-Gal4	embryo	26	35	principal cell
Cha-F-000218	5	VisionRight	Acetylcholine	Cha-Gal4	embryo	18	41	interneuron
Cha-F-000220	3	VisionLeft	Acetylcholine	Cha-Gal4	embryo	14	46	interneuron
Cha-F-000221	24	OlfactoryCore	Acetylcholine	Cha-Gal4	embryo	4	7	principal cell
Cha-F-000222	1	VisionRight	Acetylcholine	Cha-Gal4	embryo	12	26	interneuron
Cha-F-000223	1	VisionRight	Acetylcholine	Cha-Gal4	embryo	5	33	interneuron
Cha-F-000224	6	VisionLeft	Acetylcholine	Cha-Gal4	embryo	1	10	interneuron
Cha-F-000225	2	VisionLeft	Acetylcholine	Cha-Gal4	embryo	21	32	interneuron
Cha-F-000226	6	VisionLeft	Acetylcholine	Cha-Gal4	embryo	1	12	principal cell
Cha-F-000227	2	VisionLeft	Acetylcholine	Cha-Gal4	embryo	8	32	interneuron
Cha-F-000228	7	OlfactoryCore	Acetylcholine	Cha-Gal4	embryo	1	24	interneuron
Cha-F-000229	2	VisionLeft	Acetylcholine	Cha-Gal4	embryo	9	40	interneuron
Cha-F-000230	3	VisionLeft	Acetylcholine	Cha-Gal4	embryo	19	2	interneuron
Cha-F-000231	4	VisionRight	Acetylcholine	Cha-Gal4	embryo	0	17	principal cell
Cha-F-000232	1	VisionRight	Acetylcholine	Cha-Gal4	embryo	7	33	interneuron
Cha-F-000233	35	OlfactoryCore	Acetylcholine	Cha-Gal4	embryo	0	7	principal cell
Cha-F-000234	3	VisionLeft	Acetylcholine	Cha-Gal4	embryo	20	36	principal cell
Cha-F-000235	0	Auditory	Acetylcholine	Cha-Gal4	embryo	1	7	principal cell
Cha-F-000236	0	OlfactoryCore	Acetylcholine	Cha-Gal4	embryo	1	7	principal cell
Cha-F-000237	0	VisionLeft	Acetylcholine	Cha-Gal4	embryo	6	2	principal cell
Cha-F-000238	2	VisionLeft	Acetylcholine	Cha-Gal4	embryo	13	37	interneuron
Cha-F-000239	0	OlfactoryRight	Acetylcholine	Cha-Gal4	embryo	1	10	principal cell
Cha-F-000240	29	OlfactoryCore	Acetylcholine	Cha-Gal4	embryo	19	24	interneuron
Cha-F-000241	54	OlfactoryCore	Acetylcholine	Cha-Gal4	embryo	1	5	principal cell
Cha-F-000242	11	OlfactoryRight	Acetylcholine	Cha-Gal4	embryo	1	15	principal cell
Cha-F-000244	1	VisionRight	Acetylcholine	Cha-Gal4	embryo	13	33	interneuron
Cha-F-000246	1	VisionRight	Acetylcholine	Cha-Gal4	embryo	0	44	interneuron
Cha-F-000247	29	OlfactoryCore	Acetylcholine	Cha-Gal4	embryo	18	35	principal cell
Cha-F-000248	4	VisionRight	Acetylcholine	Cha-Gal4	embryo	20	17	principal cell
Cha-F-000249	3	VisionLeft	Acetylcholine	Cha-Gal4	embryo	14	46	interneuron
Cha-F-000250	0	OlfactoryRight	Acetylcholine	Cha-Gal4	embryo	1	10	principal cell
Cha-F-000251	0	VisionLeft	Acetylcholine	Cha-Gal4	embryo	1	10	principal cell
Cha-F-000252	40	Auditory	Acetylcholine	Cha-Gal4	embryo	1	6	principal cell
Cha-F-000253	25	Motor	Acetylcholine	Cha-Gal4	embryo	1	7	principal cell
Cha-F-000254	0	PreMotor	Acetylcholine	Cha-Gal4	embryo	1	29	principal cell
Cha-F-000255	3	VisionLeft	Acetylcholine	Cha-Gal4	embryo	11	12	interneuron
Cha-F-000257	1	VisionRight	Acetylcholine	Cha-Gal4	embryo	16	33	interneuron
Cha-F-000258	11	OlfactoryRight	Acetylcholine	Cha-Gal4	embryo	4	15	interneuron
Cha-F-000259	1	VisionRight	Acetylcholine	Cha-Gal4	embryo	5	51	interneuron
Cha-F-000260	0	Auditory	Acetylcholine	Cha-Gal4	embryo	1	16	interneuron
Cha-F-000261	1	VisionRight	Acetylcholine	Cha-Gal4	embryo	21	26	interneuron
Cha-F-000262	1	VisionRight	Acetylcholine	Cha-Gal4	embryo	0	26	interneuron
Cha-F-000263	37	Motor	Acetylcholine	Cha-Gal4	embryo	1	7	principal cell
Cha-F-000266	2	VisionLeft	Acetylcholine	Cha-Gal4	embryo	13	37	interneuron
Cha-F-000267	2	VisionLeft	Acetylcholine	Cha-Gal4	embryo	13	49	interneuron
Cha-F-000268	6	VisionLeft	Acetylcholine	Cha-Gal4	embryo	1	12	interneuron
Cha-F-000269	5	VisionRight	Acetylcholine	Cha-Gal4	embryo	1	19	interneuron
Cha-F-000270	36	Auditory	Acetylcholine	Cha-Gal4	embryo	20	16	principal cell
Cha-F-000271	0	OlfactoryLeft	Acetylcholine	Cha-Gal4	embryo	1	10	principal cell
Cha-F-000272	4	VisionRight	Acetylcholine	Cha-Gal4	embryo	20	42	principal cell
Cha-F-000273	2	VisionLeft	Acetylcholine	Cha-Gal4	embryo	21	37	interneuron
Cha-F-000274	2	VisionLeft	Acetylcholine	Cha-Gal4	embryo	5	40	interneuron
Cha-F-000276	0	Auditory	Acetylcholine	Cha-Gal4	embryo	24	16	principal cell
Cha-F-000277	37	Motor	Acetylcholine	Cha-Gal4	embryo	1	7	principal cell
Cha-F-000278	7	OlfactoryLeft	Acetylcholine	Cha-Gal4	embryo	1	6	principal cell
Cha-F-000280	21	VisionRight	Acetylcholine	Cha-Gal4	embryo	18	5	principal cell
Cha-F-000281	0	VisionLeft	Acetylcholine	Cha-Gal4	embryo	9	46	interneuron
Cha-F-000282	1	VisionRight	Acetylcholine	Cha-Gal4	embryo	5	19	interneuron
Cha-F-000283	10	VisionRight	Acetylcholine	Cha-Gal4	embryo	21	38	principal cell
Cha-F-000284	6	VisionLeft	Acetylcholine	Cha-Gal4	embryo	0	46	interneuron
Cha-F-000285	5	VisionRight	Acetylcholine	Cha-Gal4	embryo	1	19	interneuron
Cha-F-000286	35	OlfactoryCore	Acetylcholine	Cha-Gal4	embryo	1	6	principal cell
Cha-F-000287	54	VisionRight	Acetylcholine	Cha-Gal4	embryo	1	10	principal cell
Cha-F-000288	9	OlfactoryCore	Acetylcholine	Cha-Gal4	embryo	1	28	principal cell
Cha-F-000289	2	VisionLeft	Acetylcholine	Cha-Gal4	embryo	0	32	interneuron
Cha-F-000290	5	VisionRight	Acetylcholine	Cha-Gal4	embryo	9	41	interneuron
Cha-F-000291	5	VisionRight	Acetylcholine	Cha-Gal4	embryo	11	38	interneuron
Cha-F-000293	48	PreMotor	Acetylcholine	Cha-Gal4	embryo	0	29	principal cell
Cha-F-000294	1	VisionRight	Acetylcholine	Cha-Gal4	embryo	21	26	interneuron
Cha-F-000296	3	VisionLeft	Acetylcholine	Cha-Gal4	embryo	4	10	interneuron
Cha-F-000297	7	OlfactoryCore	Acetylcholine	Cha-Gal4	embryo	1	24	principal cell
Cha-F-000298	0	VisionLeft	Acetylcholine	Cha-Gal4	embryo	1	6	principal cell
Cha-F-000299	3	VisionLeft	Acetylcholine	Cha-Gal4	embryo	0	12	interneuron
Cha-F-000300	0	OlfactoryCore	Acetylcholine	Cha-Gal4	embryo	1	7	principal cell
Cha-F-000301	40	PreMotor	Acetylcholine	Cha-Gal4	embryo	4	10	principal cell
Cha-F-000302	11	OlfactoryCore	Acetylcholine	Cha-Gal4	embryo	19	23	principal cell
Cha-F-000303	0	OlfactoryRight	Acetylcholine	Cha-Gal4	embryo	4	7	principal cell
Cha-F-000304	6	VisionLeft	Acetylcholine	Cha-Gal4	embryo	1	10	interneuron
Cha-F-000305	0	VisionRight	Acetylcholine	Cha-Gal4	embryo	1	7	principal cell
Cha-F-000306	3	VisionLeft	Acetylcholine	Cha-Gal4	embryo	6	12	interneuron
Cha-F-000307	1	VisionRight	Acetylcholine	Cha-Gal4	embryo	21	33	interneuron
Cha-F-000308	0	PreMotor	Acetylcholine	Cha-Gal4	embryo	5	7	principal cell
Cha-F-000309	2	VisionLeft	Acetylcholine	Cha-Gal4	embryo	0	32	interneuron
Cha-F-000311	9	OlfactoryCore	Acetylcholine	Cha-Gal4	embryo	1	28	principal cell
Cha-F-000312	7	OlfactoryCore	Acetylcholine	Cha-Gal4	embryo	1	24	principal cell
Cha-F-000313	0	OlfactoryCore	Acetylcholine	Cha-Gal4	embryo	1	6	principal cell
Cha-F-000315	2	VisionLeft	Acetylcholine	Cha-Gal4	embryo	13	45	interneuron
Cha-F-000316	4	VisionRight	Acetylcholine	Cha-Gal4	embryo	24	38	interneuron
Cha-F-000317	11	OlfactoryRight	Acetylcholine	Cha-Gal4	embryo	4	15	principal cell
Cha-F-000318	0	VisionRight	Acetylcholine	Cha-Gal4	embryo	1	7	principal cell
Cha-F-000319	5	VisionRight	Acetylcholine	Cha-Gal4	embryo	1	19	interneuron
Cha-F-000320	1	VisionRight	Acetylcholine	Cha-Gal4	embryo	14	26	interneuron
Cha-F-000322	13	OlfactoryCore	Acetylcholine	Cha-Gal4	embryo	1	7	principal cell
Cha-F-000323	44	OlfactoryCore	Acetylcholine	Cha-Gal4	embryo	16	35	interneuron
Cha-F-000324	25	VisionRight	Acetylcholine	Cha-Gal4	embryo	29	6	principal cell
Cha-F-000325	39	Motor	Acetylcholine	Cha-Gal4	embryo	1	6	principal cell
Cha-F-000326	30	Auditory	Acetylcholine	Cha-Gal4	embryo	1	10	principal cell
Cha-F-000327	24	PreMotor	Acetylcholine	Cha-Gal4	embryo	21	5	principal cell
Cha-F-000329	34	VisionRight	Acetylcholine	Cha-Gal4	embryo	1	7	principal cell
Cha-F-000330	2	VisionLeft	Acetylcholine	Cha-Gal4	embryo	18	32	interneuron
Cha-F-000331	2	VisionLeft	Acetylcholine	Cha-Gal4	embryo	16	32	interneuron
Cha-F-000332	7	OlfactoryCore	Acetylcholine	Cha-Gal4	embryo	19	24	interneuron
Cha-F-000333	5	VisionRight	Acetylcholine	Cha-Gal4	embryo	9	41	interneuron
Cha-F-000334	2	VisionLeft	Acetylcholine	Cha-Gal4	embryo	0	37	interneuron
Cha-F-000335	5	VisionRight	Acetylcholine	Cha-Gal4	embryo	0	41	interneuron
Cha-F-000336	5	VisionRight	Acetylcholine	Cha-Gal4	embryo	9	38	interneuron
Cha-F-000337	0	PreMotor	Acetylcholine	Cha-Gal4	embryo	5	5	principal cell
Cha-F-000339	5	VisionRight	Acetylcholine	Cha-Gal4	embryo	21	26	interneuron
Cha-F-000340	19	PreMotor	Acetylcholine	Cha-Gal4	embryo	1	39	principal cell
Cha-F-000341	1	VisionRight	Acetylcholine	Cha-Gal4	embryo	0	26	interneuron
Cha-F-000342	6	VisionLeft	Acetylcholine	Cha-Gal4	embryo	9	47	interneuron
Cha-F-000343	2	VisionLeft	Acetylcholine	Cha-Gal4	embryo	18	32	interneuron
Cha-F-000344	3	VisionLeft	Acetylcholine	Cha-Gal4	embryo	21	37	interneuron
Cha-F-000345	2	VisionLeft	Acetylcholine	Cha-Gal4	embryo	13	40	interneuron
Cha-F-000346	1	VisionRight	Acetylcholine	Cha-Gal4	embryo	25	26	interneuron
Cha-F-000347	13	OlfactoryCore	Acetylcholine	Cha-Gal4	embryo	4	10	principal cell
Cha-F-000348	1	VisionRight	Acetylcholine	Cha-Gal4	embryo	21	34	interneuron
Cha-F-000349	6	VisionLeft	Acetylcholine	Cha-Gal4	embryo	1	7	interneuron
Cha-F-000351	36	OlfactoryCore	Acetylcholine	Cha-Gal4	embryo	11	5	principal cell
Cha-F-000352	1	VisionRight	Acetylcholine	Cha-Gal4	embryo	25	26	interneuron
Cha-F-000353	0	OlfactoryLeft	Acetylcholine	Cha-Gal4	embryo	1	2	principal cell
Cha-F-000354	51	PreMotor	Acetylcholine	Cha-Gal4	embryo	0	5	principal cell
Cha-F-000355	6	VisionLeft	Acetylcholine	Cha-Gal4	embryo	12	12	interneuron
Cha-F-000356	51	PreMotor	Acetylcholine	Cha-Gal4	embryo	13	5	principal cell
Cha-F-000357	5	VisionRight	Acetylcholine	Cha-Gal4	embryo	9	41	interneuron
Cha-F-000358	1	VisionRight	Acetylcholine	Cha-Gal4	embryo	21	26	interneuron
Cha-F-000359	5	Auditory	Acetylcholine	Cha-Gal4	embryo	4	2	interneuron
Cha-F-000360	0	VisionLeft	Acetylcholine	Cha-Gal4	embryo	1	7	principal cell
Cha-F-000361	3	VisionLeft	Acetylcholine	Cha-Gal4	embryo	0	14	interneuron
Cha-F-000363	0	PreMotor	Acetylcholine	Cha-Gal4	embryo	6	5	principal cell
Cha-F-000365	6	VisionLeft	Acetylcholine	Cha-Gal4	embryo	9	46	interneuron
Cha-F-000366	1	VisionRight	Acetylcholine	Cha-Gal4	embryo	21	44	interneuron
Cha-F-000367	1	VisionRight	Acetylcholine	Cha-Gal4	embryo	21	26	interneuron
Cha-F-000368	5	VisionRight	Acetylcholine	Cha-Gal4	embryo	13	41	interneuron
Cha-F-000369	2	VisionLeft	Acetylcholine	Cha-Gal4	embryo	0	32	interneuron
Cha-F-000370	2	VisionLeft	Acetylcholine	Cha-Gal4	embryo	21	45	interneuron
Cha-F-000371	3	VisionLeft	Acetylcholine	Cha-Gal4	embryo	1	10	principal cell
Cha-F-000372	2	VisionLeft	Acetylcholine	Cha-Gal4	embryo	25	32	interneuron
Cha-F-000373	2	VisionLeft	Acetylcholine	Cha-Gal4	embryo	13	32	interneuron
Cha-F-000374	1	VisionRight	Acetylcholine	Cha-Gal4	embryo	2	34	interneuron
Cha-F-000375	28	OlfactoryCore	Acetylcholine	Cha-Gal4	embryo	1	5	principal cell
Cha-F-000376	19	PreMotor	Acetylcholine	Cha-Gal4	embryo	1	5	principal cell
Cha-F-000377	2	VisionLeft	Acetylcholine	Cha-Gal4	embryo	24	45	principal cell
Cha-F-000378	2	VisionLeft	Acetylcholine	Cha-Gal4	embryo	5	37	interneuron
Cha-F-000379	2	VisionLeft	Acetylcholine	Cha-Gal4	embryo	5	37	interneuron
Cha-F-000380	3	VisionLeft	Acetylcholine	Cha-Gal4	embryo	1	12	principal cell
Cha-F-000381	43	PreMotor	Acetylcholine	Cha-Gal4	embryo	13	39	principal cell
Cha-F-000382	1	VisionRight	Acetylcholine	Cha-Gal4	embryo	12	26	interneuron
Cha-F-000383	1	VisionRight	Acetylcholine	Cha-Gal4	embryo	12	26	interneuron
Cha-F-000384	1	VisionRight	Acetylcholine	Cha-Gal4	embryo	24	44	interneuron
Cha-F-000385	15	PreMotor	Acetylcholine	Cha-Gal4	embryo	6	30	principal cell
Cha-F-000387	0	VisionLeft	Acetylcholine	Cha-Gal4	embryo	1	7	principal cell
Cha-F-000388	47	Auditory	Acetylcholine	Cha-Gal4	embryo	5	2	principal cell
Cha-F-000389	5	VisionRight	Acetylcholine	Cha-Gal4	embryo	0	41	interneuron
Cha-F-000390	1	VisionRight	Acetylcholine	Cha-Gal4	embryo	11	19	interneuron
Cha-F-000391	6	VisionLeft	Acetylcholine	Cha-Gal4	embryo	0	47	interneuron
Cha-F-000392	5	VisionRight	Acetylcholine	Cha-Gal4	embryo	10	19	interneuron
Cha-F-000393	27	PreMotor	Acetylcholine	Cha-Gal4	embryo	30	2	principal cell
Cha-F-000394	44	OlfactoryCore	Acetylcholine	Cha-Gal4	embryo	18	35	principal cell
Cha-F-000395	11	OlfactoryRight	Acetylcholine	Cha-Gal4	embryo	7	7	interneuron
Cha-F-000396	0	PreMotor	Acetylcholine	Cha-Gal4	embryo	12	39	principal cell
Cha-F-000399	4	VisionRight	Acetylcholine	Cha-Gal4	embryo	8	42	principal cell
Cha-F-000400	1	VisionRight	Acetylcholine	Cha-Gal4	embryo	8	34	interneuron
Cha-F-000401	16	PreMotor	Acetylcholine	Cha-Gal4	embryo	22	29	principal cell
Cha-F-000402	9	OlfactoryCore	Acetylcholine	Cha-Gal4	embryo	18	23	principal cell
Cha-F-000403	0	PreMotor	Acetylcholine	Cha-Gal4	embryo	22	30	principal cell
Cha-F-000404	9	OlfactoryCore	Acetylcholine	Cha-Gal4	embryo	18	28	principal cell
Cha-F-000406	8	VisionLeft	Acetylcholine	Cha-Gal4	embryo	3	12	principal cell
Cha-F-000407	7	OlfactoryCore	Acetylcholine	Cha-Gal4	embryo	18	35	principal cell
Cha-F-000408	5	VisionRight	Acetylcholine	Cha-Gal4	embryo	8	41	interneuron
Cha-F-000409	5	VisionRight	Acetylcholine	Cha-Gal4	embryo	8	41	interneuron
Cha-F-000410	9	OlfactoryCore	Acetylcholine	Cha-Gal4	embryo	18	28	principal cell
Cha-F-000411	6	VisionLeft	Acetylcholine	Cha-Gal4	embryo	10	12	interneuron
Cha-F-000412	8	VisionLeft	Acetylcholine	Cha-Gal4	embryo	11	6	interneuron
Cha-F-000413	13	OlfactoryCore	Acetylcholine	Cha-Gal4	embryo	7	5	principal cell
Cha-F-000414	6	VisionLeft	Acetylcholine	Cha-Gal4	embryo	10	10	interneuron
Cha-F-000415	5	VisionRight	Acetylcholine	Cha-Gal4	embryo	8	41	interneuron
Cha-F-000416	1	VisionRight	Acetylcholine	Cha-Gal4	embryo	8	26	interneuron
Cha-F-000417	6	VisionLeft	Acetylcholine	Cha-Gal4	embryo	7	10	interneuron
Cha-F-000418	21	VisionLeft	Acetylcholine	Cha-Gal4	embryo	7	10	principal cell
Cha-F-000420	1	VisionRight	Acetylcholine	Cha-Gal4	embryo	31	34	interneuron
Cha-F-000421	13	OlfactoryLeft	Acetylcholine	Cha-Gal4	embryo	10	7	principal cell
Cha-F-000422	3	VisionLeft	Acetylcholine	Cha-Gal4	embryo	7	45	principal cell
Cha-F-000423	0	PreMotor	Acetylcholine	Cha-Gal4	embryo	2	7	principal cell
Cha-F-000424	45	VisionRight	Acetylcholine	Cha-Gal4	embryo	23	7	principal cell
Cha-F-000425	4	VisionRight	Acetylcholine	Cha-Gal4	embryo	3	38	interneuron
Cha-F-000426	43	PreMotor	Acetylcholine	Cha-Gal4	embryo	11	39	principal cell
Cha-F-000427	11	OlfactoryRight	Acetylcholine	Cha-Gal4	embryo	10	15	principal cell
Cha-F-000428	3	VisionLeft	Acetylcholine	Cha-Gal4	embryo	3	2	principal cell
Cha-F-000429	0	VisionRight	Acetylcholine	Cha-Gal4	embryo	7	10	interneuron
Cha-F-000430	4	VisionRight	Acetylcholine	Cha-Gal4	embryo	10	38	interneuron
Cha-F-000431	0	Motor	Acetylcholine	Cha-Gal4	embryo	27	6	principal cell
Cha-F-000432	0	OlfactoryCore	Acetylcholine	Cha-Gal4	embryo	24	7	principal cell
Cha-F-000434	5	VisionRight	Acetylcholine	Cha-Gal4	embryo	3	25	interneuron
Cha-F-000435	1	VisionRight	Acetylcholine	Cha-Gal4	embryo	8	34	interneuron
Cha-F-000437	4	VisionRight	Acetylcholine	Cha-Gal4	embryo	3	17	principal cell
Cha-F-000438	0	Motor	Acetylcholine	Cha-Gal4	embryo	11	2	principal cell
Cha-F-000439	0	PreMotor	Acetylcholine	Cha-Gal4	embryo	22	10	principal cell
Cha-F-000440	0	VisionLeft	Acetylcholine	Cha-Gal4	embryo	10	10	principal cell
Cha-F-000441	10	VisionRight	Acetylcholine	Cha-Gal4	embryo	3	19	interneuron
Cha-F-000442	6	VisionLeft	Acetylcholine	Cha-Gal4	embryo	8	46	interneuron
Cha-F-000443	3	VisionLeft	Acetylcholine	Cha-Gal4	embryo	3	12	principal cell
Cha-F-000444	7	OlfactoryCore	Acetylcholine	Cha-Gal4	embryo	0	24	interneuron
Cha-F-000445	5	VisionRight	Acetylcholine	Cha-Gal4	embryo	7	19	interneuron
Cha-F-000446	2	VisionLeft	Acetylcholine	Cha-Gal4	embryo	8	32	interneuron
Cha-F-000447	2	VisionLeft	Acetylcholine	Cha-Gal4	embryo	13	12	interneuron
Cha-F-000448	1	VisionRight	Acetylcholine	Cha-Gal4	embryo	2	26	interneuron
Cha-F-000449	4	VisionRight	Acetylcholine	Cha-Gal4	embryo	10	38	interneuron
Cha-F-000450	8	VisionLeft	Acetylcholine	Cha-Gal4	embryo	3	48	interneuron
Cha-F-000451	2	VisionLeft	Acetylcholine	Cha-Gal4	embryo	8	32	interneuron
Cha-F-000452	13	OlfactoryCore	Acetylcholine	Cha-Gal4	embryo	7	6	principal cell
Cha-F-000453	36	OlfactoryCore	Acetylcholine	Cha-Gal4	embryo	28	7	principal cell
Cha-F-000454	21	VisionLeft	Acetylcholine	Cha-Gal4	embryo	3	12	principal cell
Cha-F-000455	0	PreMotor	Acetylcholine	Cha-Gal4	embryo	12	39	principal cell
Cha-F-000456	3	VisionLeft	Acetylcholine	Cha-Gal4	embryo	0	36	principal cell
Cha-F-000457	6	VisionLeft	Acetylcholine	Cha-Gal4	embryo	27	10	interneuron
Cha-F-000458	4	VisionRight	Acetylcholine	Cha-Gal4	embryo	3	42	principal cell
Cha-F-000459	3	VisionLeft	Acetylcholine	Cha-Gal4	embryo	2	12	interneuron
Cha-F-000461	37	OlfactoryRight	Acetylcholine	Cha-Gal4	embryo	28	6	principal cell
Cha-F-000462	1	VisionRight	Acetylcholine	Cha-Gal4	embryo	3	26	interneuron
Cha-F-000463	40	Auditory	Acetylcholine	Cha-Gal4	embryo	11	7	principal cell
Cha-F-000464	0	OlfactoryCore	Acetylcholine	Cha-Gal4	embryo	18	5	principal cell
Cha-F-000465	5	VisionRight	Acetylcholine	Cha-Gal4	embryo	3	25	interneuron
Cha-F-000466	4	VisionRight	Acetylcholine	Cha-Gal4	embryo	3	17	principal cell
Cha-F-000467	0	OlfactoryCore	Acetylcholine	Cha-Gal4	embryo	7	2	principal cell
Cha-F-000469	3	VisionLeft	Acetylcholine	Cha-Gal4	embryo	3	21	interneuron
Cha-F-000470	0	OlfactoryLeft	Acetylcholine	Cha-Gal4	embryo	7	7	principal cell
Cha-F-000471	47	Auditory	Acetylcholine	Cha-Gal4	embryo	10	10	principal cell
Cha-F-000472	3	VisionLeft	Acetylcholine	Cha-Gal4	embryo	3	36	principal cell
Cha-F-000473	0	VisionRight	Acetylcholine	Cha-Gal4	embryo	29	7	principal cell
Cha-F-000474	49	OlfactoryLeft	Acetylcholine	Cha-Gal4	embryo	7	1	interneuron
Cha-F-000475	27	PreMotor	Acetylcholine	Cha-Gal4	embryo	30	29	principal cell
Cha-F-000476	3	VisionLeft	Acetylcholine	Cha-Gal4	embryo	8	21	interneuron
Cha-F-000477	3	VisionLeft	Acetylcholine	Cha-Gal4	embryo	10	12	interneuron
Cha-F-000478	4	VisionRight	Acetylcholine	Cha-Gal4	embryo	3	38	interneuron
Cha-F-000479	14	OlfactoryLeft	Acetylcholine	Cha-Gal4	embryo	14	18	principal cell
Cha-F-000480	0	PreMotor	Acetylcholine	Cha-Gal4	embryo	8	39	principal cell
Cha-F-000482	16	PreMotor	Acetylcholine	Cha-Gal4	embryo	0	5	principal cell
Cha-F-000483	51	PreMotor	Acetylcholine	Cha-Gal4	embryo	12	7	principal cell
Cha-F-000484	0	OlfactoryLeft	Acetylcholine	Cha-Gal4	embryo	14	2	principal cell
Cha-F-000485	7	OlfactoryLeft	Acetylcholine	Cha-Gal4	embryo	10	13	interneuron
Cha-F-000486	3	VisionLeft	Acetylcholine	Cha-Gal4	embryo	10	2	principal cell
Cha-F-000487	12	Auditory	Acetylcholine	Cha-Gal4	embryo	14	16	principal cell
Cha-F-000488	0	PreMotor	Acetylcholine	Cha-Gal4	embryo	22	39	principal cell
Cha-F-000489	15	PreMotor	Acetylcholine	Cha-Gal4	embryo	2	5	principal cell
Cha-F-000490	0	VisionRight	Acetylcholine	Cha-Gal4	embryo	27	7	principal cell
Cha-F-000491	11	VisionRight	Acetylcholine	Cha-Gal4	embryo	7	10	principal cell
Cha-F-000492	8	VisionLeft	Acetylcholine	Cha-Gal4	embryo	10	22	interneuron
Cha-F-000493	12	Auditory	Acetylcholine	Cha-Gal4	embryo	14	16	principal cell
Cha-F-000494	1	VisionRight	Acetylcholine	Cha-Gal4	embryo	8	33	interneuron
Cha-F-000495	10	VisionRight	Acetylcholine	Cha-Gal4	embryo	2	17	principal cell
Cha-F-000496	7	OlfactoryCore	Acetylcholine	Cha-Gal4	embryo	2	2	principal cell
Cha-F-000497	5	VisionRight	Acetylcholine	Cha-Gal4	embryo	8	50	interneuron
Cha-F-000498	3	VisionLeft	Acetylcholine	Cha-Gal4	embryo	18	36	principal cell
Cha-F-000499	43	PreMotor	Acetylcholine	Cha-Gal4	embryo	12	39	principal cell
Cha-F-000500	0	Auditory	Acetylcholine	Cha-Gal4	embryo	1	6	principal cell
Cha-F-000501	3	VisionLeft	Acetylcholine	Cha-Gal4	embryo	8	43	principal cell
Cha-F-000502	3	VisionLeft	Acetylcholine	Cha-Gal4	embryo	25	36	principal cell
Cha-F-000503	0	VisionLeft	Acetylcholine	Cha-Gal4	embryo	15	5	principal cell
Cha-F-000504	15	PreMotor	Acetylcholine	Cha-Gal4	embryo	2	30	principal cell
Cha-F-000506	25	VisionLeft	Acetylcholine	Cha-Gal4	embryo	0	7	principal cell
Cha-F-000507	11	OlfactoryRight	Acetylcholine	Cha-Gal4	embryo	10	15	principal cell
Cha-F-000508	5	VisionRight	Acetylcholine	Cha-Gal4	embryo	8	41	interneuron
Cha-F-000509	0	Motor	Acetylcholine	Cha-Gal4	embryo	29	7	principal cell
Cha-F-000510	0	VisionRight	Acetylcholine	Cha-Gal4	embryo	10	19	principal cell
Cha-F-000513	11	OlfactoryCore	Acetylcholine	Cha-Gal4	embryo	18	5	interneuron
Cha-F-000515	11	OlfactoryRight	Acetylcholine	Cha-Gal4	embryo	10	15	principal cell
Cha-F-000516	0	OlfactoryCore	Acetylcholine	Cha-Gal4	embryo	18	11	principal cell
Cha-F-000518	1	VisionRight	Acetylcholine	Cha-Gal4	embryo	2	33	interneuron
Cha-F-000519	0	OlfactoryRight	Acetylcholine	Cha-Gal4	embryo	24	2	principal cell
Cha-F-000520	1	VisionRight	Acetylcholine	Cha-Gal4	embryo	10	44	interneuron
Cha-F-000521	23	PreMotor	Acetylcholine	Cha-Gal4	embryo	2	8	principal cell
Cha-F-000522	1	VisionRight	Acetylcholine	Cha-Gal4	embryo	2	26	interneuron
Cha-F-000523	0	Motor	Acetylcholine	Cha-Gal4	embryo	27	49	principal cell
Cha-F-000524	7	OlfactoryLeft	Acetylcholine	Cha-Gal4	embryo	10	13	interneuron
Cha-F-000525	1	VisionRight	Acetylcholine	Cha-Gal4	embryo	8	34	interneuron
Cha-F-000526	0	Motor	Acetylcholine	Cha-Gal4	embryo	27	7	principal cell
Cha-F-000527	5	VisionRight	Acetylcholine	Cha-Gal4	embryo	8	41	interneuron
Cha-F-000528	28	Auditory	Acetylcholine	Cha-Gal4	embryo	0	6	principal cell
Cha-F-000529	10	VisionRight	Acetylcholine	Cha-Gal4	embryo	10	50	interneuron
Cha-F-000531	11	OlfactoryRight	Acetylcholine	Cha-Gal4	embryo	10	7	principal cell
Cha-F-000532	13	VisionLeft	Acetylcholine	Cha-Gal4	embryo	2	10	principal cell
Cha-F-000533	11	OlfactoryRight	Acetylcholine	Cha-Gal4	embryo	29	15	principal cell
Cha-F-000534	24	OlfactoryCore	Acetylcholine	Cha-Gal4	embryo	18	24	principal cell
Cha-F-000535	11	VisionRight	Acetylcholine	Cha-Gal4	embryo	27	10	principal cell
Cha-F-000536	13	OlfactoryCore	Acetylcholine	Cha-Gal4	embryo	7	2	principal cell
Cha-F-100000	45	Motor	Acetylcholine	Cha-Gal4	day 1	4	7	principal cell
Cha-F-100001	54	OlfactoryRight	Acetylcholine	Cha-Gal4	day 1	20	5	principal cell
Cha-F-100003	3	VisionLeft	Acetylcholine	Cha-Gal4	day 1	14	12	interneuron
Cha-F-100005	1	VisionRight	Acetylcholine	Cha-Gal4	day 1	0	34	interneuron
Cha-F-100007	1	VisionRight	Acetylcholine	Cha-Gal4	day 1	0	34	interneuron
Cha-F-100009	46	Motor	Acetylcholine	Cha-Gal4	day 1	1	7	principal cell
Cha-F-100010	3	VisionLeft	Acetylcholine	Cha-Gal4	day 1	0	12	principal cell
Cha-F-100011	10	Auditory	Acetylcholine	Cha-Gal4	day 1	5	16	principal cell
Cha-F-100014	1	VisionRight	Acetylcholine	Cha-Gal4	day 1	0	44	interneuron
Cha-F-100015	1	VisionRight	Acetylcholine	Cha-Gal4	day 1	13	51	interneuron
Cha-F-100016	6	VisionLeft	Acetylcholine	Cha-Gal4	day 1	18	21	interneuron
Cha-F-100017	5	VisionRight	Acetylcholine	Cha-Gal4	day 1	14	25	interneuron
Cha-F-100018	15	PreMotor	Acetylcholine	Cha-Gal4	day 1	17	30	principal cell
Cha-F-100020	2	VisionLeft	Acetylcholine	Cha-Gal4	day 1	18	37	interneuron
Cha-F-100021	2	VisionLeft	Acetylcholine	Cha-Gal4	day 1	12	40	interneuron
Cha-F-100022	2	VisionLeft	Acetylcholine	Cha-Gal4	day 1	12	37	interneuron
Cha-F-100023	6	VisionLeft	Acetylcholine	Cha-Gal4	day 1	11	21	interneuron
Cha-F-100025	0	Auditory	Acetylcholine	Cha-Gal4	day 1	1	7	principal cell
Cha-F-100026	2	VisionLeft	Acetylcholine	Cha-Gal4	day 1	2	32	interneuron
Cha-F-100027	3	VisionLeft	Acetylcholine	Cha-Gal4	day 1	1	43	principal cell
Cha-F-100028	7	OlfactoryLeft	Acetylcholine	Cha-Gal4	day 1	11	13	principal cell
Cha-F-100029	0	OlfactoryCore	Acetylcholine	Cha-Gal4	day 1	1	7	principal cell
Cha-F-100030	4	VisionRight	Acetylcholine	Cha-Gal4	day 1	9	25	interneuron
Cha-F-100032	16	PreMotor	Acetylcholine	Cha-Gal4	day 1	13	29	principal cell
Cha-F-100033	43	PreMotor	Acetylcholine	Cha-Gal4	day 1	13	39	principal cell
Cha-F-100034	0	OlfactoryCore	Acetylcholine	Cha-Gal4	day 1	1	6	principal cell
Cha-F-100035	44	OlfactoryCore	Acetylcholine	Cha-Gal4	day 1	16	35	principal cell
Cha-F-100036	0	Auditory	Acetylcholine	Cha-Gal4	day 1	5	16	principal cell
Cha-F-100038	2	VisionLeft	Acetylcholine	Cha-Gal4	day 1	24	45	interneuron
Cha-F-100039	7	VisionLeft	Acetylcholine	Cha-Gal4	day 1	19	2	principal cell
Cha-F-100040	4	VisionRight	Acetylcholine	Cha-Gal4	day 1	14	38	principal cell
Cha-F-100041	19	PreMotor	Acetylcholine	Cha-Gal4	day 1	0	5	principal cell
Cha-F-100042	10	VisionRight	Acetylcholine	Cha-Gal4	day 1	12	41	interneuron
Cha-F-100043	29	OlfactoryCore	Acetylcholine	Cha-Gal4	day 1	6	35	principal cell
Cha-F-100044	10	VisionRight	Acetylcholine	Cha-Gal4	day 1	1	2	interneuron
Cha-F-100045	54	OlfactoryCore	Acetylcholine	Cha-Gal4	day 1	16	5	principal cell
Cha-F-100046	10	VisionRight	Acetylcholine	Cha-Gal4	day 1	14	25	interneuron
Cha-F-100047	0	PreMotor	Acetylcholine	Cha-Gal4	day 1	13	39	principal cell
Cha-F-100048	0	OlfactoryCore	Acetylcholine	Cha-Gal4	day 1	20	5	principal cell
Cha-F-100049	9	OlfactoryCore	Acetylcholine	Cha-Gal4	day 1	26	28	interneuron
Cha-F-100050	12	Auditory	Acetylcholine	Cha-Gal4	day 1	21	16	principal cell
Cha-F-100051	3	VisionLeft	Acetylcholine	Cha-Gal4	day 1	14	14	interneuron
Cha-F-100052	3	VisionLeft	Acetylcholine	Cha-Gal4	day 1	19	36	principal cell
Cha-F-100054	0	Auditory	Acetylcholine	Cha-Gal4	day 1	6	7	principal cell
Cha-F-100055	53	PreMotor	Acetylcholine	Cha-Gal4	day 1	18	31	interneuron
Cha-F-100056	3	VisionLeft	Acetylcholine	Cha-Gal4	day 1	14	46	interneuron
Cha-F-100057	0	VisionLeft	Acetylcholine	Cha-Gal4	day 1	1	10	principal cell
Cha-F-100058	3	VisionLeft	Acetylcholine	Cha-Gal4	day 1	19	43	principal cell
Cha-F-100059	26	OlfactoryRight	Acetylcholine	Cha-Gal4	day 1	1	52	principal cell
Cha-F-100060	0	Auditory	Acetylcholine	Cha-Gal4	day 1	1	16	principal cell
Cha-F-100061	0	Auditory	Acetylcholine	Cha-Gal4	day 1	1	16	principal cell
Cha-F-100062	12	OlfactoryCore	Acetylcholine	Cha-Gal4	day 1	12	2	interneuron
Cha-F-100063	1	VisionRight	Acetylcholine	Cha-Gal4	day 1	18	34	interneuron
Cha-F-100064	21	VisionRight	Acetylcholine	Cha-Gal4	day 1	0	10	principal cell
Cha-F-100065	0	PreMotor	Acetylcholine	Cha-Gal4	day 1	13	29	principal cell
Cha-F-100066	7	OlfactoryCore	Acetylcholine	Cha-Gal4	day 1	26	35	interneuron
Cha-F-100067	10	VisionRight	Acetylcholine	Cha-Gal4	day 1	19	17	principal cell
Cha-F-100068	11	OlfactoryRight	Acetylcholine	Cha-Gal4	day 1	5	15	interneuron
Cha-F-100069	35	OlfactoryCore	Acetylcholine	Cha-Gal4	day 1	0	10	principal cell
Cha-F-100070	44	OlfactoryCore	Acetylcholine	Cha-Gal4	day 1	16	35	interneuron
Cha-F-100071	6	VisionLeft	Acetylcholine	Cha-Gal4	day 1	0	47	interneuron
Cha-F-100072	3	VisionLeft	Acetylcholine	Cha-Gal4	day 1	14	14	interneuron
Cha-F-100073	14	OlfactoryLeft	Acetylcholine	Cha-Gal4	day 1	1	18	principal cell
Cha-F-100074	44	OlfactoryCore	Acetylcholine	Cha-Gal4	day 1	16	35	principal cell
Cha-F-100075	4	VisionRight	Acetylcholine	Cha-Gal4	day 1	6	19	principal cell
Cha-F-100076	7	OlfactoryCore	Acetylcholine	Cha-Gal4	day 1	24	35	principal cell
Cha-F-100077	11	OlfactoryRight	Acetylcholine	Cha-Gal4	day 1	0	7	interneuron
Cha-F-100078	35	OlfactoryCore	Acetylcholine	Cha-Gal4	day 1	20	7	principal cell
Cha-F-100079	34	VisionRight	Acetylcholine	Cha-Gal4	day 1	1	10	principal cell
Cha-F-100081	10	VisionRight	Acetylcholine	Cha-Gal4	day 1	11	50	interneuron
Cha-F-100082	0	OlfactoryLeft	Acetylcholine	Cha-Gal4	day 1	1	2	principal cell
Cha-F-100083	0	OlfactoryRight	Acetylcholine	Cha-Gal4	day 1	21	15	principal cell
Cha-F-100084	25	OlfactoryCore	Acetylcholine	Cha-Gal4	day 1	20	2	principal cell
Cha-F-100085	26	OlfactoryRight	Acetylcholine	Cha-Gal4	day 1	1	52	principal cell
Cha-F-100086	0	Auditory	Acetylcholine	Cha-Gal4	day 1	5	16	interneuron
Cha-F-100087	6	VisionLeft	Acetylcholine	Cha-Gal4	day 1	9	12	interneuron
Cha-F-100088	54	OlfactoryCore	Acetylcholine	Cha-Gal4	day 1	4	7	principal cell
Cha-F-100089	11	OlfactoryCore	Acetylcholine	Cha-Gal4	day 1	19	23	interneuron
Cha-F-100090	37	Motor	Acetylcholine	Cha-Gal4	day 1	1	7	principal cell
Cha-F-100091	2	VisionLeft	Acetylcholine	Cha-Gal4	day 1	25	32	interneuron
Cha-F-100092	6	VisionLeft	Acetylcholine	Cha-Gal4	day 1	0	47	interneuron
Cha-F-100093	34	VisionRight	Acetylcholine	Cha-Gal4	day 1	1	10	principal cell
Cha-F-100094	10	VisionRight	Acetylcholine	Cha-Gal4	day 1	11	50	interneuron
Cha-F-100095	12	Auditory	Acetylcholine	Cha-Gal4	day 1	6	16	principal cell
Cha-F-100096	13	OlfactoryCore	Acetylcholine	Cha-Gal4	day 1	26	35	principal cell
Cha-F-100097	9	OlfactoryCore	Acetylcholine	Cha-Gal4	day 1	16	28	principal cell
Cha-F-100098	44	PreMotor	Acetylcholine	Cha-Gal4	day 1	15	5	principal cell
Cha-F-100099	17	PreMotor	Acetylcholine	Cha-Gal4	day 1	9	8	principal cell
Cha-F-100100	2	VisionLeft	Acetylcholine	Cha-Gal4	day 1	0	32	interneuron
Cha-F-100101	5	VisionRight	Acetylcholine	Cha-Gal4	day 1	13	25	interneuron
Cha-F-100102	2	VisionLeft	Acetylcholine	Cha-Gal4	day 1	17	37	interneuron
Cha-F-100103	7	OlfactoryLeft	Acetylcholine	Cha-Gal4	day 1	4	13	principal cell
Cha-F-100104	23	PreMotor	Acetylcholine	Cha-Gal4	day 1	5	11	principal cell
Cha-F-100105	2	VisionLeft	Acetylcholine	Cha-Gal4	day 1	13	40	interneuron
Cha-F-100106	2	VisionLeft	Acetylcholine	Cha-Gal4	day 1	12	32	interneuron
Cha-F-100107	0	OlfactoryCore	Acetylcholine	Cha-Gal4	day 1	26	35	principal cell
Cha-F-100108	0	VisionLeft	Acetylcholine	Cha-Gal4	day 1	1	7	principal cell
Cha-F-100110	29	OlfactoryCore	Acetylcholine	Cha-Gal4	day 1	1	5	principal cell
Cha-F-100111	46	OlfactoryCore	Acetylcholine	Cha-Gal4	day 1	1	7	principal cell
Cha-F-100112	47	VisionLeft	Acetylcholine	Cha-Gal4	day 1	1	7	principal cell
Cha-F-100113	8	Auditory	Acetylcholine	Cha-Gal4	day 1	5	7	principal cell
Cha-F-100114	21	Auditory	Acetylcholine	Cha-Gal4	day 1	5	7	principal cell
Cha-F-100115	9	OlfactoryCore	Acetylcholine	Cha-Gal4	day 1	1	28	principal cell
Cha-F-100116	5	Auditory	Acetylcholine	Cha-Gal4	day 1	10	16	interneuron
Cha-F-100119	51	PreMotor	Acetylcholine	Cha-Gal4	day 1	0	39	principal cell
Cha-F-100120	9	OlfactoryCore	Acetylcholine	Cha-Gal4	day 1	16	28	principal cell
Cha-F-100121	1	VisionRight	Acetylcholine	Cha-Gal4	day 1	16	33	interneuron
Cha-F-100122	40	PreMotor	Acetylcholine	Cha-Gal4	day 1	1	7	principal cell
Cha-F-100123	0	Auditory	Acetylcholine	Cha-Gal4	day 1	6	2	principal cell
Cha-F-100124	1	VisionRight	Acetylcholine	Cha-Gal4	day 1	17	33	interneuron
Cha-F-100125	9	OlfactoryCore	Acetylcholine	Cha-Gal4	day 1	1	28	principal cell
Cha-F-100126	4	VisionRight	Acetylcholine	Cha-Gal4	day 1	1	42	principal cell
Cha-F-100127	10	VisionRight	Acetylcholine	Cha-Gal4	day 1	1	19	principal cell
Cha-F-100128	1	VisionRight	Acetylcholine	Cha-Gal4	day 1	11	44	interneuron
Cha-F-100129	37	OlfactoryCore	Acetylcholine	Cha-Gal4	day 1	6	10	principal cell
Cha-F-100130	43	PreMotor	Acetylcholine	Cha-Gal4	day 1	13	39	principal cell
Cha-F-100131	0	VisionLeft	Acetylcholine	Cha-Gal4	day 1	13	12	principal cell
Cha-F-100133	1	VisionRight	Acetylcholine	Cha-Gal4	day 1	0	26	interneuron
Cha-F-100134	1	VisionRight	Acetylcholine	Cha-Gal4	day 1	21	26	interneuron
Cha-F-100135	36	OlfactoryCore	Acetylcholine	Cha-Gal4	day 1	1	7	principal cell
Cha-F-100136	2	VisionLeft	Acetylcholine	Cha-Gal4	day 1	12	32	interneuron
Cha-F-100139	2	VisionLeft	Acetylcholine	Cha-Gal4	day 1	21	32	interneuron
Cha-F-100140	44	OlfactoryCore	Acetylcholine	Cha-Gal4	day 1	16	35	principal cell
Cha-F-100141	7	OlfactoryLeft	Acetylcholine	Cha-Gal4	day 1	1	13	principal cell
Cha-F-100142	2	VisionLeft	Acetylcholine	Cha-Gal4	day 1	26	37	interneuron
Cha-F-100143	2	VisionLeft	Acetylcholine	Cha-Gal4	day 1	14	37	interneuron
Cha-F-100144	35	OlfactoryCore	Acetylcholine	Cha-Gal4	day 1	1	7	principal cell
Cha-F-100146	2	VisionLeft	Acetylcholine	Cha-Gal4	day 1	21	32	interneuron
Cha-F-100147	2	VisionLeft	Acetylcholine	Cha-Gal4	day 1	25	32	interneuron
Cha-F-100148	2	VisionLeft	Acetylcholine	Cha-Gal4	day 1	25	32	interneuron
Cha-F-100149	2	VisionLeft	Acetylcholine	Cha-Gal4	day 1	13	37	interneuron
Cha-F-100150	25	VisionLeft	Acetylcholine	Cha-Gal4	day 1	1	10	principal cell
Cha-F-100151	27	PreMotor	Acetylcholine	Cha-Gal4	day 1	1	29	principal cell
Cha-F-100152	38	OlfactoryRight	Acetylcholine	Cha-Gal4	day 1	1	3	interneuron
Cha-F-100153	0	OlfactoryCore	Acetylcholine	Cha-Gal4	day 1	1	7	principal cell
Cha-F-100154	7	OlfactoryLeft	Acetylcholine	Cha-Gal4	day 1	1	5	interneuron
Cha-F-100155	2	VisionLeft	Acetylcholine	Cha-Gal4	day 1	0	37	interneuron
Cha-F-100156	47	Motor	Acetylcholine	Cha-Gal4	day 1	24	10	principal cell
Cha-F-100157	0	VisionRight	Acetylcholine	Cha-Gal4	day 1	20	2	principal cell
Cha-F-100158	0	Auditory	Acetylcholine	Cha-Gal4	day 1	1	6	principal cell
Cha-F-100159	0	OlfactoryCore	Acetylcholine	Cha-Gal4	day 1	16	35	interneuron
Cha-F-100160	21	OlfactoryCore	Acetylcholine	Cha-Gal4	day 1	16	28	interneuron
Cha-F-100161	0	Auditory	Acetylcholine	Cha-Gal4	day 1	4	16	principal cell
Cha-F-100162	11	OlfactoryCore	Acetylcholine	Cha-Gal4	day 1	1	23	principal cell
Cha-F-100163	0	Auditory	Acetylcholine	Cha-Gal4	day 1	1	2	principal cell
Cha-F-100164	7	OlfactoryLeft	Acetylcholine	Cha-Gal4	day 1	18	24	interneuron
Cha-F-100165	5	VisionRight	Acetylcholine	Cha-Gal4	day 1	20	44	principal cell
Cha-F-100166	1	VisionRight	Acetylcholine	Cha-Gal4	day 1	9	26	interneuron
Cha-F-100167	7	OlfactoryCore	Acetylcholine	Cha-Gal4	day 1	1	24	interneuron
Cha-F-100168	22	VisionLeft	Acetylcholine	Cha-Gal4	day 1	4	6	principal cell
Cha-F-100169	1	VisionRight	Acetylcholine	Cha-Gal4	day 1	0	26	interneuron
Cha-F-100170	37	Motor	Acetylcholine	Cha-Gal4	day 1	1	10	principal cell
Cha-F-100174	1	VisionRight	Acetylcholine	Cha-Gal4	day 1	21	19	interneuron
Cha-F-100175	29	OlfactoryCore	Acetylcholine	Cha-Gal4	day 1	19	24	principal cell
Cha-F-100176	2	VisionLeft	Acetylcholine	Cha-Gal4	day 1	9	32	interneuron
Cha-F-100177	22	Motor	Acetylcholine	Cha-Gal4	day 1	1	7	principal cell
Cha-F-100178	9	OlfactoryCore	Acetylcholine	Cha-Gal4	day 1	13	28	principal cell
Cha-F-100179	1	VisionRight	Acetylcholine	Cha-Gal4	day 1	25	26	interneuron
Cha-F-100180	1	VisionRight	Acetylcholine	Cha-Gal4	day 1	21	26	interneuron
Cha-F-100181	15	PreMotor	Acetylcholine	Cha-Gal4	day 1	6	5	principal cell
Cha-F-100182	1	VisionRight	Acetylcholine	Cha-Gal4	day 1	21	26	interneuron
Cha-F-100183	1	VisionRight	Acetylcholine	Cha-Gal4	day 1	21	44	interneuron
Cha-F-100184	29	OlfactoryCore	Acetylcholine	Cha-Gal4	day 1	17	24	interneuron
Cha-F-100185	33	VisionLeft	Acetylcholine	Cha-Gal4	day 1	1	7	principal cell
Cha-F-100186	1	VisionRight	Acetylcholine	Cha-Gal4	day 1	0	44	interneuron
Cha-F-100187	11	OlfactoryCore	Acetylcholine	Cha-Gal4	day 1	1	23	interneuron
Cha-F-100188	7	OlfactoryCore	Acetylcholine	Cha-Gal4	day 1	26	35	principal cell
Cha-F-100189	5	VisionRight	Acetylcholine	Cha-Gal4	day 1	8	38	principal cell
Cha-F-100190	1	VisionRight	Acetylcholine	Cha-Gal4	day 1	21	34	interneuron
Cha-F-100191	2	VisionLeft	Acetylcholine	Cha-Gal4	day 1	2	32	interneuron
Cha-F-100193	12	Auditory	Acetylcholine	Cha-Gal4	day 1	4	16	interneuron
Cha-F-100194	16	PreMotor	Acetylcholine	Cha-Gal4	day 1	6	5	principal cell
Cha-F-100195	1	VisionRight	Acetylcholine	Cha-Gal4	day 1	3	26	interneuron
Cha-F-100196	2	VisionLeft	Acetylcholine	Cha-Gal4	day 1	17	32	interneuron
Cha-F-100197	7	OlfactoryCore	Acetylcholine	Cha-Gal4	day 1	6	5	interneuron
Cha-F-100198	0	VisionRight	Acetylcholine	Cha-Gal4	day 1	21	19	principal cell
Cha-F-100199	4	VisionRight	Acetylcholine	Cha-Gal4	day 1	20	42	principal cell
Cha-F-100200	0	OlfactoryCore	Acetylcholine	Cha-Gal4	day 1	26	35	principal cell
Cha-F-100201	1	VisionRight	Acetylcholine	Cha-Gal4	day 1	9	34	interneuron
Cha-F-100202	1	VisionRight	Acetylcholine	Cha-Gal4	day 1	12	34	interneuron
Cha-F-100203	2	VisionLeft	Acetylcholine	Cha-Gal4	day 1	12	32	interneuron
Cha-F-100204	1	VisionRight	Acetylcholine	Cha-Gal4	day 1	14	26	interneuron
Cha-F-100206	0	PreMotor	Acetylcholine	Cha-Gal4	day 1	0	31	principal cell
Cha-F-100207	2	VisionLeft	Acetylcholine	Cha-Gal4	day 1	20	45	interneuron
Cha-F-100208	2	VisionLeft	Acetylcholine	Cha-Gal4	day 1	4	45	interneuron
Cha-F-100209	9	OlfactoryCore	Acetylcholine	Cha-Gal4	day 1	16	28	principal cell
Cha-F-100211	1	VisionRight	Acetylcholine	Cha-Gal4	day 1	11	33	interneuron
Cha-F-100212	1	VisionRight	Acetylcholine	Cha-Gal4	day 1	18	26	interneuron
Cha-F-100213	0	Motor	Acetylcholine	Cha-Gal4	day 1	1	7	principal cell
Cha-F-100214	35	OlfactoryCore	Acetylcholine	Cha-Gal4	day 1	1	7	principal cell
Cha-F-100215	5	VisionRight	Acetylcholine	Cha-Gal4	day 1	14	38	interneuron
Cha-F-100216	2	VisionLeft	Acetylcholine	Cha-Gal4	day 1	25	32	interneuron
Cha-F-100217	13	OlfactoryCore	Acetylcholine	Cha-Gal4	day 1	1	7	principal cell
Cha-F-100218	7	OlfactoryCore	Acetylcholine	Cha-Gal4	day 1	0	35	interneuron
Cha-F-100219	4	VisionRight	Acetylcholine	Cha-Gal4	day 1	13	25	interneuron
Cha-F-100220	9	OlfactoryCore	Acetylcholine	Cha-Gal4	day 1	26	28	principal cell
Cha-F-100222	9	OlfactoryCore	Acetylcholine	Cha-Gal4	day 1	26	28	interneuron
Cha-F-100223	13	OlfactoryLeft	Acetylcholine	Cha-Gal4	day 1	1	6	principal cell
Cha-F-100224	5	VisionRight	Acetylcholine	Cha-Gal4	day 1	9	38	interneuron
Cha-F-100225	51	PreMotor	Acetylcholine	Cha-Gal4	day 1	0	39	principal cell
Cha-F-100226	5	VisionRight	Acetylcholine	Cha-Gal4	day 1	9	38	interneuron
Cha-F-100227	9	OlfactoryCore	Acetylcholine	Cha-Gal4	day 1	16	23	principal cell
Cha-F-100228	2	VisionLeft	Acetylcholine	Cha-Gal4	day 1	1	45	interneuron
Cha-F-100229	2	VisionLeft	Acetylcholine	Cha-Gal4	day 1	17	37	interneuron
Cha-F-100230	16	PreMotor	Acetylcholine	Cha-Gal4	day 1	0	29	principal cell
Cha-F-100231	20	PreMotor	Acetylcholine	Cha-Gal4	day 1	13	7	principal cell
Cha-F-100232	21	OlfactoryCore	Acetylcholine	Cha-Gal4	day 1	16	35	interneuron
Cha-F-100233	11	OlfactoryCore	Acetylcholine	Cha-Gal4	day 1	1	23	principal cell
Cha-F-100235	19	PreMotor	Acetylcholine	Cha-Gal4	day 1	5	7	principal cell
Cha-F-100236	3	VisionLeft	Acetylcholine	Cha-Gal4	day 1	6	14	interneuron
Cha-F-100237	0	OlfactoryCore	Acetylcholine	Cha-Gal4	day 1	1	6	principal cell
Cha-F-100239	1	VisionRight	Acetylcholine	Cha-Gal4	day 1	0	33	interneuron
Cha-F-100240	6	VisionLeft	Acetylcholine	Cha-Gal4	day 1	14	21	interneuron
Cha-F-100241	11	OlfactoryCore	Acetylcholine	Cha-Gal4	day 1	0	23	principal cell
Cha-F-100242	43	PreMotor	Acetylcholine	Cha-Gal4	day 1	13	39	principal cell
Cha-F-100243	7	OlfactoryCore	Acetylcholine	Cha-Gal4	day 1	6	5	principal cell
Cha-F-100244	2	VisionLeft	Acetylcholine	Cha-Gal4	day 1	25	32	interneuron
Cha-F-100245	0	OlfactoryCore	Acetylcholine	Cha-Gal4	day 1	1	6	principal cell
Cha-F-100246	0	Auditory	Acetylcholine	Cha-Gal4	day 1	13	6	principal cell
Cha-F-100247	0	Auditory	Acetylcholine	Cha-Gal4	day 1	1	6	interneuron
Cha-F-100248	12	Auditory	Acetylcholine	Cha-Gal4	day 1	0	16	interneuron
Cha-F-100249	22	Motor	Acetylcholine	Cha-Gal4	day 1	4	7	principal cell
Cha-F-100250	20	PreMotor	Acetylcholine	Cha-Gal4	day 1	30	30	principal cell
Cha-F-100251	7	OlfactoryCore	Acetylcholine	Cha-Gal4	day 1	26	35	principal cell
Cha-F-100252	22	VisionLeft	Acetylcholine	Cha-Gal4	day 1	1	10	principal cell
Cha-F-100253	10	VisionRight	Acetylcholine	Cha-Gal4	day 1	4	10	principal cell
Cha-F-100255	2	VisionLeft	Acetylcholine	Cha-Gal4	day 1	0	40	interneuron
Cha-F-100256	16	PreMotor	Acetylcholine	Cha-Gal4	day 1	6	5	principal cell
Cha-F-100257	9	OlfactoryCore	Acetylcholine	Cha-Gal4	day 1	16	28	principal cell
Cha-F-100258	19	PreMotor	Acetylcholine	Cha-Gal4	day 1	17	11	principal cell
Cha-F-100260	13	OlfactoryCore	Acetylcholine	Cha-Gal4	day 1	1	5	principal cell
Cha-F-100261	2	VisionLeft	Acetylcholine	Cha-Gal4	day 1	0	32	interneuron
Cha-F-100263	0	PreMotor	Acetylcholine	Cha-Gal4	day 1	1	30	principal cell
Cha-F-100264	11	OlfactoryRight	Acetylcholine	Cha-Gal4	day 1	0	15	principal cell
Cha-F-100265	0	VisionLeft	Acetylcholine	Cha-Gal4	day 1	13	12	principal cell
Cha-F-100267	4	VisionRight	Acetylcholine	Cha-Gal4	day 1	24	38	principal cell
Cha-F-100268	16	PreMotor	Acetylcholine	Cha-Gal4	day 1	6	29	principal cell
Cha-F-100269	35	Auditory	Acetylcholine	Cha-Gal4	day 1	1	16	interneuron
Cha-F-100270	1	VisionRight	Acetylcholine	Cha-Gal4	day 1	21	26	interneuron
Cha-F-100271	48	PreMotor	Acetylcholine	Cha-Gal4	day 1	1	5	principal cell
Cha-F-100272	7	OlfactoryCore	Acetylcholine	Cha-Gal4	day 1	24	24	interneuron
Cha-F-100273	35	OlfactoryCore	Acetylcholine	Cha-Gal4	day 1	1	6	principal cell
Cha-F-100274	4	VisionRight	Acetylcholine	Cha-Gal4	day 1	8	38	principal cell
Cha-F-100275	0	VisionRight	Acetylcholine	Cha-Gal4	day 1	28	6	principal cell
Cha-F-100276	2	VisionLeft	Acetylcholine	Cha-Gal4	day 1	23	40	interneuron
Cha-F-100277	0	OlfactoryCore	Acetylcholine	Cha-Gal4	day 1	1	10	principal cell
Cha-F-100278	2	VisionLeft	Acetylcholine	Cha-Gal4	day 1	1	7	principal cell
Cha-F-100280	37	Auditory	Acetylcholine	Cha-Gal4	day 1	6	10	principal cell
Cha-F-100281	3	VisionLeft	Acetylcholine	Cha-Gal4	day 1	20	14	interneuron
Cha-F-100282	2	VisionLeft	Acetylcholine	Cha-Gal4	day 1	9	32	interneuron
Cha-F-100283	7	OlfactoryCore	Acetylcholine	Cha-Gal4	day 1	1	35	principal cell
Cha-F-100284	25	VisionLeft	Acetylcholine	Cha-Gal4	day 1	1	48	principal cell
Cha-F-100285	2	VisionLeft	Acetylcholine	Cha-Gal4	day 1	16	37	interneuron
Cha-F-100286	1	VisionRight	Acetylcholine	Cha-Gal4	day 1	9	33	interneuron
Cha-F-100287	0	VisionRight	Acetylcholine	Cha-Gal4	day 1	29	19	principal cell
Cha-F-100288	1	VisionRight	Acetylcholine	Cha-Gal4	day 1	0	34	interneuron
Cha-F-100291	1	VisionRight	Acetylcholine	Cha-Gal4	day 1	25	34	interneuron
Cha-F-100294	10	VisionRight	Acetylcholine	Cha-Gal4	day 1	4	7	interneuron
Cha-F-100295	43	PreMotor	Acetylcholine	Cha-Gal4	day 1	13	39	principal cell
Cha-F-100296	22	Motor	Acetylcholine	Cha-Gal4	day 1	0	7	principal cell
Cha-F-100297	2	VisionLeft	Acetylcholine	Cha-Gal4	day 1	21	49	interneuron
Cha-F-100298	2	VisionLeft	Acetylcholine	Cha-Gal4	day 1	25	32	interneuron
Cha-F-100299	2	VisionLeft	Acetylcholine	Cha-Gal4	day 1	17	49	interneuron
Cha-F-100300	45	VisionRight	Acetylcholine	Cha-Gal4	day 1	1	10	principal cell
Cha-F-100301	2	VisionLeft	Acetylcholine	Cha-Gal4	day 1	21	37	interneuron
Cha-F-100302	32	PreMotor	Acetylcholine	Cha-Gal4	day 1	1	7	principal cell
Cha-F-100303	2	VisionLeft	Acetylcholine	Cha-Gal4	day 1	9	37	interneuron
Cha-F-100304	1	VisionRight	Acetylcholine	Cha-Gal4	day 1	12	26	interneuron
Cha-F-100305	0	OlfactoryCore	Acetylcholine	Cha-Gal4	day 1	4	5	principal cell
Cha-F-100306	7	OlfactoryCore	Acetylcholine	Cha-Gal4	day 1	1	24	interneuron
Cha-F-100307	3	VisionLeft	Acetylcholine	Cha-Gal4	day 1	24	14	interneuron
Cha-F-100308	3	VisionLeft	Acetylcholine	Cha-Gal4	day 1	19	36	principal cell
Cha-F-100309	39	VisionLeft	Acetylcholine	Cha-Gal4	day 1	1	6	principal cell
Cha-F-100310	6	VisionLeft	Acetylcholine	Cha-Gal4	day 1	7	6	principal cell
Cha-F-100311	5	VisionRight	Acetylcholine	Cha-Gal4	day 1	21	33	interneuron
Cha-F-100314	11	OlfactoryRight	Acetylcholine	Cha-Gal4	day 1	6	5	interneuron
Cha-F-100315	2	VisionLeft	Acetylcholine	Cha-Gal4	day 1	5	40	interneuron
Cha-F-100316	3	VisionLeft	Acetylcholine	Cha-Gal4	day 1	5	21	interneuron
Cha-F-100317	0	VisionRight	Acetylcholine	Cha-Gal4	day 1	20	10	principal cell
Cha-F-100318	42	VisionRight	Acetylcholine	Cha-Gal4	day 1	1	2	principal cell
Cha-F-100319	2	VisionLeft	Acetylcholine	Cha-Gal4	day 1	13	45	interneuron
Cha-F-100320	0	PreMotor	Acetylcholine	Cha-Gal4	day 1	24	10	principal cell
Cha-F-100321	2	VisionLeft	Acetylcholine	Cha-Gal4	day 1	21	37	interneuron
Cha-F-100322	27	PreMotor	Acetylcholine	Cha-Gal4	day 1	9	5	interneuron
Cha-F-100323	0	OlfactoryCore	Acetylcholine	Cha-Gal4	day 1	26	35	principal cell
Cha-F-100324	3	VisionLeft	Acetylcholine	Cha-Gal4	day 1	21	37	interneuron
Cha-F-100325	9	OlfactoryRight	Acetylcholine	Cha-Gal4	day 1	19	23	interneuron
Cha-F-100326	11	OlfactoryCore	Acetylcholine	Cha-Gal4	day 1	19	23	principal cell
Cha-F-100327	0	Auditory	Acetylcholine	Cha-Gal4	day 1	1	7	principal cell
Cha-F-100328	16	PreMotor	Acetylcholine	Cha-Gal4	day 1	6	5	principal cell
Cha-F-100329	6	VisionLeft	Acetylcholine	Cha-Gal4	day 1	5	21	interneuron
Cha-F-100330	5	VisionRight	Acetylcholine	Cha-Gal4	day 1	1	19	interneuron
Cha-F-100331	46	PreMotor	Acetylcholine	Cha-Gal4	day 1	1	7	principal cell
Cha-F-100332	34	VisionRight	Acetylcholine	Cha-Gal4	day 1	1	6	principal cell
Cha-F-100333	27	PreMotor	Acetylcholine	Cha-Gal4	day 1	1	29	principal cell
Cha-F-100334	11	OlfactoryCore	Acetylcholine	Cha-Gal4	day 1	16	23	interneuron
Cha-F-100335	2	VisionLeft	Acetylcholine	Cha-Gal4	day 1	0	37	interneuron
Cha-F-100336	5	VisionRight	Acetylcholine	Cha-Gal4	day 1	1	19	interneuron
Cha-F-100337	0	Motor	Acetylcholine	Cha-Gal4	day 1	4	10	principal cell
Cha-F-100338	2	VisionLeft	Acetylcholine	Cha-Gal4	day 1	18	32	interneuron
Cha-F-100339	0	OlfactoryCore	Acetylcholine	Cha-Gal4	day 1	1	7	principal cell
Cha-F-100340	1	VisionRight	Acetylcholine	Cha-Gal4	day 1	0	26	interneuron
Cha-F-100341	2	VisionLeft	Acetylcholine	Cha-Gal4	day 1	17	45	interneuron
Cha-F-100342	4	VisionRight	Acetylcholine	Cha-Gal4	day 1	14	25	interneuron
Cha-F-100343	35	OlfactoryCore	Acetylcholine	Cha-Gal4	day 1	1	6	principal cell
Cha-F-100344	8	VisionLeft	Acetylcholine	Cha-Gal4	day 1	13	10	interneuron
Cha-F-100347	21	OlfactoryCore	Acetylcholine	Cha-Gal4	day 1	16	28	principal cell
Cha-F-100348	1	VisionRight	Acetylcholine	Cha-Gal4	day 1	9	33	interneuron
Cha-F-100349	0	PreMotor	Acetylcholine	Cha-Gal4	day 1	17	11	principal cell
Cha-F-100350	3	VisionLeft	Acetylcholine	Cha-Gal4	day 1	11	12	interneuron
Cha-F-100351	3	VisionLeft	Acetylcholine	Cha-Gal4	day 1	5	14	interneuron
Cha-F-100352	1	VisionRight	Acetylcholine	Cha-Gal4	day 1	20	44	interneuron
Cha-F-100353	1	VisionRight	Acetylcholine	Cha-Gal4	day 1	17	33	interneuron
Cha-F-100354	36	OlfactoryCore	Acetylcholine	Cha-Gal4	day 1	1	7	interneuron
Cha-F-100355	3	VisionLeft	Acetylcholine	Cha-Gal4	day 1	25	12	interneuron
Cha-F-100356	3	VisionLeft	Acetylcholine	Cha-Gal4	day 1	21	43	principal cell
Cha-F-100358	0	OlfactoryRight	Acetylcholine	Cha-Gal4	day 1	1	7	principal cell
Cha-F-100359	3	VisionLeft	Acetylcholine	Cha-Gal4	day 1	0	14	interneuron
Cha-F-100360	7	OlfactoryCore	Acetylcholine	Cha-Gal4	day 1	1	5	principal cell
Cha-F-100361	1	VisionRight	Acetylcholine	Cha-Gal4	day 1	3	26	interneuron
Cha-F-100362	0	OlfactoryCore	Acetylcholine	Cha-Gal4	day 1	2	9	principal cell
Cha-F-100364	34	VisionRight	Acetylcholine	Cha-Gal4	day 1	24	10	principal cell
Cha-F-100365	1	VisionRight	Acetylcholine	Cha-Gal4	day 1	15	51	interneuron
Cha-F-100366	9	OlfactoryCore	Acetylcholine	Cha-Gal4	day 1	18	28	principal cell
Cha-F-100367	1	VisionRight	Acetylcholine	Cha-Gal4	day 1	23	44	interneuron
Cha-F-100368	3	VisionLeft	Acetylcholine	Cha-Gal4	day 1	23	10	principal cell
Cha-F-100369	0	Motor	Acetylcholine	Cha-Gal4	day 1	0	2	principal cell
Cha-F-100370	7	OlfactoryLeft	Acetylcholine	Cha-Gal4	day 1	7	13	interneuron
Cha-F-100371	4	VisionRight	Acetylcholine	Cha-Gal4	day 1	10	19	principal cell
Cha-F-100372	54	OlfactoryCore	Acetylcholine	Cha-Gal4	day 1	10	7	principal cell
Cha-F-100375	2	VisionLeft	Acetylcholine	Cha-Gal4	day 1	8	32	interneuron
Cha-F-100376	3	VisionLeft	Acetylcholine	Cha-Gal4	day 1	3	45	interneuron
Cha-F-100378	1	VisionRight	Acetylcholine	Cha-Gal4	day 1	3	26	interneuron
Cha-F-100379	5	VisionRight	Acetylcholine	Cha-Gal4	day 1	1	7	interneuron
Cha-F-100380	1	VisionRight	Acetylcholine	Cha-Gal4	day 1	3	26	interneuron
Cha-F-100381	4	VisionRight	Acetylcholine	Cha-Gal4	day 1	10	19	principal cell
Cha-F-100382	6	VisionLeft	Acetylcholine	Cha-Gal4	day 1	3	21	interneuron
Cha-F-100383	0	VisionLeft	Acetylcholine	Cha-Gal4	day 1	8	5	principal cell
Cha-F-100384	4	VisionRight	Acetylcholine	Cha-Gal4	day 1	3	42	principal cell
Cha-F-100385	0	OlfactoryLeft	Acetylcholine	Cha-Gal4	day 1	23	7	principal cell
Cha-F-100386	2	VisionLeft	Acetylcholine	Cha-Gal4	day 1	7	45	interneuron
Cha-F-100387	0	VisionLeft	Acetylcholine	Cha-Gal4	day 1	27	10	principal cell
Cha-F-100388	10	VisionRight	Acetylcholine	Cha-Gal4	day 1	23	50	interneuron
Cha-F-100389	4	VisionRight	Acetylcholine	Cha-Gal4	day 1	27	10	principal cell
Cha-F-100390	48	PreMotor	Acetylcholine	Cha-Gal4	day 1	7	5	principal cell
Cha-F-100391	5	VisionRight	Acetylcholine	Cha-Gal4	day 1	8	41	interneuron
Cha-F-100392	5	VisionRight	Acetylcholine	Cha-Gal4	day 1	8	41	interneuron
Cha-F-100393	5	VisionRight	Acetylcholine	Cha-Gal4	day 1	8	25	interneuron
Cha-F-100394	11	OlfactoryRight	Acetylcholine	Cha-Gal4	day 1	7	15	principal cell
Cha-F-100395	3	VisionLeft	Acetylcholine	Cha-Gal4	day 1	10	36	principal cell
Cha-F-100396	2	VisionLeft	Acetylcholine	Cha-Gal4	day 1	8	37	interneuron
Cha-F-100397	2	VisionLeft	Acetylcholine	Cha-Gal4	day 1	0	37	interneuron
Cha-F-100398	13	OlfactoryLeft	Acetylcholine	Cha-Gal4	day 1	10	13	principal cell
Cha-F-100399	5	VisionRight	Acetylcholine	Cha-Gal4	day 1	8	41	interneuron
Cha-F-100400	2	VisionLeft	Acetylcholine	Cha-Gal4	day 1	8	37	interneuron
Cha-F-100401	3	VisionLeft	Acetylcholine	Cha-Gal4	day 1	8	36	principal cell
Cha-F-100402	2	VisionLeft	Acetylcholine	Cha-Gal4	day 1	3	37	interneuron
Cha-F-100403	6	VisionLeft	Acetylcholine	Cha-Gal4	day 1	8	47	interneuron
Cha-F-100404	1	VisionRight	Acetylcholine	Cha-Gal4	day 1	11	44	interneuron
Cha-F-100405	0	VisionRight	Acetylcholine	Cha-Gal4	day 1	11	10	principal cell
Cha-F-100406	21	Auditory	Acetylcholine	Cha-Gal4	day 1	2	16	principal cell
Cha-F-100407	4	VisionRight	Acetylcholine	Cha-Gal4	day 1	3	19	principal cell
Cha-F-100408	0	VisionRight	Acetylcholine	Cha-Gal4	day 1	0	7	principal cell
Cha-F-100409	0	OlfactoryCore	Acetylcholine	Cha-Gal4	day 1	27	7	principal cell
Cha-F-100410	2	VisionLeft	Acetylcholine	Cha-Gal4	day 1	0	40	interneuron
Cha-F-100411	20	PreMotor	Acetylcholine	Cha-Gal4	day 1	30	39	principal cell
Cha-F-100412	11	OlfactoryRight	Acetylcholine	Cha-Gal4	day 1	3	15	interneuron
Cha-F-100413	46	OlfactoryCore	Acetylcholine	Cha-Gal4	day 1	0	5	principal cell
Cha-F-100416	5	VisionRight	Acetylcholine	Cha-Gal4	day 1	8	25	interneuron
Cha-F-100417	6	VisionLeft	Acetylcholine	Cha-Gal4	day 1	8	22	interneuron
Cha-F-100418	10	VisionRight	Acetylcholine	Cha-Gal4	day 1	3	50	interneuron
Cha-F-100419	16	PreMotor	Acetylcholine	Cha-Gal4	day 1	0	29	principal cell
Cha-F-100420	8	VisionLeft	Acetylcholine	Cha-Gal4	day 1	10	22	principal cell
Cha-F-100421	36	OlfactoryCore	Acetylcholine	Cha-Gal4	day 1	7	7	principal cell
Cha-F-100422	6	VisionLeft	Acetylcholine	Cha-Gal4	day 1	3	12	interneuron
Cha-F-100423	6	VisionLeft	Acetylcholine	Cha-Gal4	day 1	27	10	interneuron
Cha-F-100424	6	VisionLeft	Acetylcholine	Cha-Gal4	day 1	8	47	interneuron
Cha-F-100425	13	OlfactoryCore	Acetylcholine	Cha-Gal4	day 1	11	7	principal cell
Cha-F-100428	5	VisionRight	Acetylcholine	Cha-Gal4	day 1	2	25	interneuron
Cha-F-100429	53	PreMotor	Acetylcholine	Cha-Gal4	day 1	8	1	principal cell
Cha-F-100430	10	VisionRight	Acetylcholine	Cha-Gal4	day 1	10	50	interneuron
Cha-F-100432	1	VisionRight	Acetylcholine	Cha-Gal4	day 1	8	51	interneuron
Cha-F-100433	15	PreMotor	Acetylcholine	Cha-Gal4	day 1	22	7	principal cell
Cha-F-100434	4	VisionRight	Acetylcholine	Cha-Gal4	day 1	10	38	principal cell
Cha-F-100436	3	VisionLeft	Acetylcholine	Cha-Gal4	day 1	3	14	interneuron
Cha-F-100437	3	VisionLeft	Acetylcholine	Cha-Gal4	day 1	7	12	principal cell
Cha-F-100438	4	VisionRight	Acetylcholine	Cha-Gal4	day 1	2	19	principal cell
Cha-F-100439	11	OlfactoryRight	Acetylcholine	Cha-Gal4	day 1	18	23	interneuron
Cha-F-100440	39	Motor	Acetylcholine	Cha-Gal4	day 1	29	6	principal cell
Cha-F-100441	0	VisionLeft	Acetylcholine	Cha-Gal4	day 1	8	47	interneuron
Cha-F-100442	5	VisionRight	Acetylcholine	Cha-Gal4	day 1	8	41	interneuron
Cha-F-100443	15	PreMotor	Acetylcholine	Cha-Gal4	day 1	22	30	principal cell
Cha-F-100444	7	OlfactoryLeft	Acetylcholine	Cha-Gal4	day 1	3	13	interneuron
Cha-F-100445	6	VisionLeft	Acetylcholine	Cha-Gal4	day 1	3	47	interneuron
Cha-F-100446	33	VisionRight	Acetylcholine	Cha-Gal4	day 1	11	10	principal cell
Cha-F-100447	0	VisionRight	Acetylcholine	Cha-Gal4	day 1	11	6	principal cell
Cha-F-100448	8	VisionLeft	Acetylcholine	Cha-Gal4	day 1	23	48	interneuron
Cha-F-100449	13	OlfactoryCore	Acetylcholine	Cha-Gal4	day 1	11	13	principal cell
Cha-F-100452	51	PreMotor	Acetylcholine	Cha-Gal4	day 1	12	39	principal cell
Cha-F-100453	0	OlfactoryLeft	Acetylcholine	Cha-Gal4	day 1	7	5	principal cell
Cha-F-100455	11	OlfactoryCore	Acetylcholine	Cha-Gal4	day 1	18	5	principal cell
Cha-F-100456	11	OlfactoryRight	Acetylcholine	Cha-Gal4	day 1	10	15	interneuron
Cha-F-100457	11	OlfactoryRight	Acetylcholine	Cha-Gal4	day 1	7	15	principal cell
Cha-F-100458	8	VisionLeft	Acetylcholine	Cha-Gal4	day 1	2	2	principal cell
Cha-F-100459	6	VisionLeft	Acetylcholine	Cha-Gal4	day 1	8	22	interneuron
Cha-F-100460	0	VisionRight	Acetylcholine	Cha-Gal4	day 1	11	6	principal cell
Cha-F-100461	4	VisionRight	Acetylcholine	Cha-Gal4	day 1	3	19	interneuron
Cha-F-100462	0	OlfactoryCore	Acetylcholine	Cha-Gal4	day 1	3	5	interneuron
Cha-F-100463	2	VisionLeft	Acetylcholine	Cha-Gal4	day 1	3	37	interneuron
Cha-F-100464	4	VisionRight	Acetylcholine	Cha-Gal4	day 1	2	19	principal cell
Cha-F-100465	4	VisionRight	Acetylcholine	Cha-Gal4	day 1	3	42	principal cell
Cha-F-100466	0	OlfactoryCore	Acetylcholine	Cha-Gal4	day 1	11	5	principal cell
Cha-F-100467	0	OlfactoryLeft	Acetylcholine	Cha-Gal4	day 1	14	2	principal cell
Cha-F-200000	6	VisionLeft	Acetylcholine	Cha-Gal4	day 2	0	14	interneuron
Cha-F-200001	8	VisionLeft	Acetylcholine	Cha-Gal4	day 2	4	48	interneuron
Cha-F-200002	0	Auditory	Acetylcholine	Cha-Gal4	day 2	17	16	interneuron
Cha-F-200004	44	OlfactoryCore	Acetylcholine	Cha-Gal4	day 2	16	35	principal cell
Cha-F-200005	9	OlfactoryCore	Acetylcholine	Cha-Gal4	day 2	6	23	interneuron
Cha-F-200006	8	Auditory	Acetylcholine	Cha-Gal4	day 2	11	10	principal cell
Cha-F-200007	32	PreMotor	Acetylcholine	Cha-Gal4	day 2	6	5	principal cell
Cha-F-200009	0	PreMotor	Acetylcholine	Cha-Gal4	day 2	6	30	principal cell
Cha-F-200010	5	VisionRight	Acetylcholine	Cha-Gal4	day 2	21	44	interneuron
Cha-F-200011	1	VisionRight	Acetylcholine	Cha-Gal4	day 2	2	26	interneuron
Cha-F-200012	1	VisionRight	Acetylcholine	Cha-Gal4	day 2	12	33	interneuron
Cha-F-200013	0	PreMotor	Acetylcholine	Cha-Gal4	day 2	6	5	principal cell
Cha-F-200014	10	VisionRight	Acetylcholine	Cha-Gal4	day 2	21	38	interneuron
Cha-F-200015	1	VisionRight	Acetylcholine	Cha-Gal4	day 2	18	34	interneuron
Cha-F-200016	1	VisionRight	Acetylcholine	Cha-Gal4	day 2	12	34	interneuron
Cha-F-200017	7	OlfactoryCore	Acetylcholine	Cha-Gal4	day 2	19	24	interneuron
Cha-F-200018	6	VisionLeft	Acetylcholine	Cha-Gal4	day 2	11	46	interneuron
Cha-F-200019	2	VisionLeft	Acetylcholine	Cha-Gal4	day 2	25	32	interneuron
Cha-F-200020	2	VisionLeft	Acetylcholine	Cha-Gal4	day 2	9	32	interneuron
Cha-F-200021	2	VisionLeft	Acetylcholine	Cha-Gal4	day 2	0	32	interneuron
Cha-F-200022	5	VisionRight	Acetylcholine	Cha-Gal4	day 2	11	33	interneuron
Cha-F-200023	0	PreMotor	Acetylcholine	Cha-Gal4	day 2	13	29	principal cell
Cha-F-200024	0	Auditory	Acetylcholine	Cha-Gal4	day 2	6	2	principal cell
Cha-F-200025	0	VisionLeft	Acetylcholine	Cha-Gal4	day 2	1	7	principal cell
Cha-F-200026	2	VisionLeft	Acetylcholine	Cha-Gal4	day 2	19	45	interneuron
Cha-F-200027	2	VisionLeft	Acetylcholine	Cha-Gal4	day 2	0	37	interneuron
Cha-F-200028	0	VisionLeft	Acetylcholine	Cha-Gal4	day 2	0	12	principal cell
Cha-F-200029	11	OlfactoryCore	Acetylcholine	Cha-Gal4	day 2	19	2	principal cell
Cha-F-200030	1	VisionRight	Acetylcholine	Cha-Gal4	day 2	15	34	interneuron
Cha-F-200031	1	VisionRight	Acetylcholine	Cha-Gal4	day 2	15	34	interneuron
Cha-F-200032	1	VisionRight	Acetylcholine	Cha-Gal4	day 2	25	26	interneuron
Cha-F-200033	2	VisionLeft	Acetylcholine	Cha-Gal4	day 2	15	32	interneuron
Cha-F-200034	7	OlfactoryLeft	Acetylcholine	Cha-Gal4	day 2	11	13	interneuron
Cha-F-200035	0	OlfactoryCore	Acetylcholine	Cha-Gal4	day 2	1	24	principal cell
Cha-F-200037	6	VisionLeft	Acetylcholine	Cha-Gal4	day 2	0	46	interneuron
Cha-F-200038	25	Motor	Acetylcholine	Cha-Gal4	day 2	1	7	principal cell
Cha-F-200040	3	VisionLeft	Acetylcholine	Cha-Gal4	day 2	24	43	principal cell
Cha-F-200041	7	OlfactoryCore	Acetylcholine	Cha-Gal4	day 2	19	24	principal cell
Cha-F-200042	3	VisionLeft	Acetylcholine	Cha-Gal4	day 2	18	37	interneuron
Cha-F-200043	21	VisionLeft	Acetylcholine	Cha-Gal4	day 2	19	36	principal cell
Cha-F-200044	8	VisionLeft	Acetylcholine	Cha-Gal4	day 2	13	37	interneuron
Cha-F-200045	0	PreMotor	Acetylcholine	Cha-Gal4	day 2	9	9	interneuron
Cha-F-200046	20	PreMotor	Acetylcholine	Cha-Gal4	day 2	1	39	principal cell
Cha-F-200047	29	OlfactoryCore	Acetylcholine	Cha-Gal4	day 2	16	35	interneuron
Cha-F-200048	5	VisionRight	Acetylcholine	Cha-Gal4	day 2	13	38	interneuron
Cha-F-200050	0	OlfactoryCore	Acetylcholine	Cha-Gal4	day 2	1	6	principal cell
Cha-F-200051	51	PreMotor	Acetylcholine	Cha-Gal4	day 2	6	39	principal cell
Cha-F-200052	9	OlfactoryCore	Acetylcholine	Cha-Gal4	day 2	19	23	interneuron
Cha-F-200053	0	Motor	Acetylcholine	Cha-Gal4	day 2	1	10	principal cell
Cha-F-200054	7	OlfactoryCore	Acetylcholine	Cha-Gal4	day 2	26	35	interneuron
Cha-F-200055	34	VisionRight	Acetylcholine	Cha-Gal4	day 2	20	10	principal cell
Cha-F-200056	22	Motor	Acetylcholine	Cha-Gal4	day 2	17	10	interneuron
Cha-F-200057	4	Auditory	Acetylcholine	Cha-Gal4	day 2	5	1	interneuron
Cha-F-200058	38	OlfactoryRight	Acetylcholine	Cha-Gal4	day 2	5	1	interneuron
Cha-F-200059	24	OlfactoryCore	Acetylcholine	Cha-Gal4	day 2	16	35	principal cell
Cha-F-200060	12	Auditory	Acetylcholine	Cha-Gal4	day 2	20	7	principal cell
Cha-F-200061	40	Auditory	Acetylcholine	Cha-Gal4	day 2	1	16	principal cell
Cha-F-200062	7	OlfactoryCore	Acetylcholine	Cha-Gal4	day 2	1	24	interneuron
Cha-F-200064	1	VisionRight	Acetylcholine	Cha-Gal4	day 2	0	34	interneuron
Cha-F-200065	1	VisionRight	Acetylcholine	Cha-Gal4	day 2	0	34	interneuron
Cha-F-200066	5	VisionRight	Acetylcholine	Cha-Gal4	day 2	25	26	interneuron
Cha-F-200068	0	PreMotor	Acetylcholine	Cha-Gal4	day 2	13	39	principal cell
Cha-F-200069	21	OlfactoryCore	Acetylcholine	Cha-Gal4	day 2	18	28	principal cell
Cha-F-200070	1	VisionRight	Acetylcholine	Cha-Gal4	day 2	5	44	interneuron
Cha-F-200071	21	OlfactoryCore	Acetylcholine	Cha-Gal4	day 2	26	28	principal cell
Cha-F-200072	4	VisionRight	Acetylcholine	Cha-Gal4	day 2	19	19	principal cell
Cha-F-200073	4	VisionRight	Acetylcholine	Cha-Gal4	day 2	13	41	principal cell
Cha-F-200074	0	VisionRight	Acetylcholine	Cha-Gal4	day 2	5	2	principal cell
Cha-F-200076	15	PreMotor	Acetylcholine	Cha-Gal4	day 2	16	30	principal cell
Cha-F-200077	1	VisionRight	Acetylcholine	Cha-Gal4	day 2	0	34	interneuron
Cha-F-200078	1	VisionRight	Acetylcholine	Cha-Gal4	day 2	18	34	interneuron
Cha-F-200079	4	VisionRight	Acetylcholine	Cha-Gal4	day 2	21	2	principal cell
Cha-F-200080	0	Auditory	Acetylcholine	Cha-Gal4	day 2	20	16	principal cell
Cha-F-200081	5	VisionRight	Acetylcholine	Cha-Gal4	day 2	0	38	principal cell
Cha-F-200082	11	OlfactoryRight	Acetylcholine	Cha-Gal4	day 2	5	15	principal cell
Cha-F-200083	9	OlfactoryCore	Acetylcholine	Cha-Gal4	day 2	16	28	interneuron
Cha-F-200084	0	PreMotor	Acetylcholine	Cha-Gal4	day 2	0	30	principal cell
Cha-F-200086	0	Auditory	Acetylcholine	Cha-Gal4	day 2	21	16	principal cell
Cha-F-200087	13	VisionLeft	Acetylcholine	Cha-Gal4	day 2	1	48	principal cell
Cha-F-200088	3	VisionLeft	Acetylcholine	Cha-Gal4	day 2	0	36	principal cell
Cha-F-200089	5	VisionRight	Acetylcholine	Cha-Gal4	day 2	0	41	interneuron
Cha-F-200090	0	VisionRight	Acetylcholine	Cha-Gal4	day 2	1	7	principal cell
Cha-F-200091	25	VisionLeft	Acetylcholine	Cha-Gal4	day 2	1	7	principal cell
Cha-F-200093	36	OlfactoryCore	Acetylcholine	Cha-Gal4	day 2	1	7	principal cell
Cha-F-200094	4	VisionRight	Acetylcholine	Cha-Gal4	day 2	20	19	principal cell
Cha-F-200095	7	OlfactoryLeft	Acetylcholine	Cha-Gal4	day 2	18	24	interneuron
Cha-F-200096	19	PreMotor	Acetylcholine	Cha-Gal4	day 2	0	11	principal cell
Cha-F-200097	0	VisionRight	Acetylcholine	Cha-Gal4	day 2	1	6	principal cell
Cha-F-200098	3	VisionLeft	Acetylcholine	Cha-Gal4	day 2	21	12	interneuron
Cha-F-200099	0	Auditory	Acetylcholine	Cha-Gal4	day 2	1	7	principal cell
Cha-F-200100	4	VisionRight	Acetylcholine	Cha-Gal4	day 2	19	38	principal cell
Cha-F-200101	3	VisionLeft	Acetylcholine	Cha-Gal4	day 2	26	2	principal cell
Cha-F-200102	9	OlfactoryCore	Acetylcholine	Cha-Gal4	day 2	16	28	interneuron
Cha-F-200103	4	VisionRight	Acetylcholine	Cha-Gal4	day 2	20	2	principal cell
Cha-F-200104	13	VisionLeft	Acetylcholine	Cha-Gal4	day 2	5	2	principal cell
Cha-F-200105	6	OlfactoryCore	Acetylcholine	Cha-Gal4	day 2	26	35	principal cell
Cha-F-200106	10	VisionRight	Acetylcholine	Cha-Gal4	day 2	2	50	interneuron
Cha-F-200107	3	VisionLeft	Acetylcholine	Cha-Gal4	day 2	6	12	interneuron
Cha-F-200108	0	OlfactoryCore	Acetylcholine	Cha-Gal4	day 2	26	35	principal cell
Cha-F-200109	29	OlfactoryCore	Acetylcholine	Cha-Gal4	day 2	26	35	principal cell
Cha-F-200110	0	OlfactoryCore	Acetylcholine	Cha-Gal4	day 2	0	7	principal cell
Cha-F-200111	3	VisionLeft	Acetylcholine	Cha-Gal4	day 2	3	36	principal cell
Cha-F-200112	51	PreMotor	Acetylcholine	Cha-Gal4	day 2	12	39	principal cell
Cha-F-200113	0	OlfactoryCore	Acetylcholine	Cha-Gal4	day 2	29	7	principal cell
Cha-F-200115	1	VisionRight	Acetylcholine	Cha-Gal4	day 2	21	26	interneuron
Cha-F-200116	1	VisionRight	Acetylcholine	Cha-Gal4	day 2	13	33	interneuron
Cha-F-200117	22	VisionLeft	Acetylcholine	Cha-Gal4	day 2	5	10	interneuron
Cha-F-200119	32	PreMotor	Acetylcholine	Cha-Gal4	day 2	4	5	principal cell
Cha-F-200120	54	OlfactoryCore	Acetylcholine	Cha-Gal4	day 2	16	23	principal cell
Cha-F-200121	0	OlfactoryCore	Acetylcholine	Cha-Gal4	day 2	1	10	principal cell
Cha-F-200122	4	VisionRight	Acetylcholine	Cha-Gal4	day 2	0	42	principal cell
Cha-F-200123	30	VisionLeft	Acetylcholine	Cha-Gal4	day 2	6	12	principal cell
Cha-F-200124	39	OlfactoryLeft	Acetylcholine	Cha-Gal4	day 2	1	6	principal cell
Cha-F-200125	0	PreMotor	Acetylcholine	Cha-Gal4	day 2	17	39	principal cell
Cha-F-200126	11	VisionRight	Acetylcholine	Cha-Gal4	day 2	1	17	principal cell
Cha-F-200127	1	VisionRight	Acetylcholine	Cha-Gal4	day 2	0	42	principal cell
Cha-F-200129	37	Motor	Acetylcholine	Cha-Gal4	day 2	1	7	principal cell
Cha-F-200131	3	VisionLeft	Acetylcholine	Cha-Gal4	day 2	0	14	principal cell
Cha-F-200132	3	VisionLeft	Acetylcholine	Cha-Gal4	day 2	5	14	interneuron
Cha-F-200133	0	OlfactoryCore	Acetylcholine	Cha-Gal4	day 2	1	7	principal cell
Cha-F-200134	0	PreMotor	Acetylcholine	Cha-Gal4	day 2	6	5	principal cell
Cha-F-200135	3	VisionLeft	Acetylcholine	Cha-Gal4	day 2	5	12	principal cell
Cha-F-200136	27	PreMotor	Acetylcholine	Cha-Gal4	day 2	1	29	principal cell
Cha-F-200137	34	VisionRight	Acetylcholine	Cha-Gal4	day 2	1	10	principal cell
Cha-F-200138	9	OlfactoryCore	Acetylcholine	Cha-Gal4	day 2	14	28	principal cell
Cha-F-200139	0	Auditory	Acetylcholine	Cha-Gal4	day 2	13	16	principal cell
Cha-F-200140	25	Motor	Acetylcholine	Cha-Gal4	day 2	0	10	principal cell
Cha-F-200141	5	VisionRight	Acetylcholine	Cha-Gal4	day 2	25	41	interneuron
Cha-F-200142	12	Auditory	Acetylcholine	Cha-Gal4	day 2	5	16	principal cell
Cha-F-200143	5	VisionRight	Acetylcholine	Cha-Gal4	day 2	25	41	interneuron
Cha-F-200144	0	Motor	Acetylcholine	Cha-Gal4	day 2	13	16	principal cell
Cha-F-200145	2	VisionLeft	Acetylcholine	Cha-Gal4	day 2	18	32	interneuron
Cha-F-200146	9	OlfactoryCore	Acetylcholine	Cha-Gal4	day 2	19	23	principal cell
Cha-F-200147	6	VisionLeft	Acetylcholine	Cha-Gal4	day 2	14	14	interneuron
Cha-F-200149	5	VisionRight	Acetylcholine	Cha-Gal4	day 2	9	41	interneuron
Cha-F-200150	44	OlfactoryCore	Acetylcholine	Cha-Gal4	day 2	19	24	interneuron
Cha-F-200151	2	VisionLeft	Acetylcholine	Cha-Gal4	day 2	18	32	interneuron
Cha-F-200152	2	VisionLeft	Acetylcholine	Cha-Gal4	day 2	14	45	interneuron
Cha-F-200154	37	Motor	Acetylcholine	Cha-Gal4	day 2	1	7	principal cell
Cha-F-200156	0	OlfactoryCore	Acetylcholine	Cha-Gal4	day 2	4	7	principal cell
Cha-F-200157	4	VisionRight	Acetylcholine	Cha-Gal4	day 2	12	38	interneuron
Cha-F-200158	8	Auditory	Acetylcholine	Cha-Gal4	day 2	0	10	interneuron
Cha-F-200159	9	OlfactoryCore	Acetylcholine	Cha-Gal4	day 2	26	28	interneuron
Cha-F-200160	53	PreMotor	Acetylcholine	Cha-Gal4	day 2	12	39	principal cell
Cha-F-200161	3	VisionLeft	Acetylcholine	Cha-Gal4	day 2	21	43	principal cell
Cha-F-200162	2	VisionLeft	Acetylcholine	Cha-Gal4	day 2	14	37	interneuron
Cha-F-200163	0	VisionRight	Acetylcholine	Cha-Gal4	day 2	4	7	principal cell
Cha-F-200164	0	Auditory	Acetylcholine	Cha-Gal4	day 2	0	16	interneuron
Cha-F-200166	21	OlfactoryCore	Acetylcholine	Cha-Gal4	day 2	16	28	principal cell
Cha-F-200167	0	Motor	Acetylcholine	Cha-Gal4	day 2	23	10	interneuron
Cha-F-200168	0	VisionLeft	Acetylcholine	Cha-Gal4	day 2	19	12	principal cell
Cha-F-200169	7	OlfactoryLeft	Acetylcholine	Cha-Gal4	day 2	13	13	interneuron
Cha-F-200170	4	VisionRight	Acetylcholine	Cha-Gal4	day 2	14	25	interneuron
Cha-F-200171	45	VisionLeft	Acetylcholine	Cha-Gal4	day 2	1	10	principal cell
Cha-F-200172	0	Auditory	Acetylcholine	Cha-Gal4	day 2	0	16	principal cell
Cha-F-200174	8	VisionLeft	Acetylcholine	Cha-Gal4	day 2	5	2	principal cell
Cha-F-200175	16	PreMotor	Acetylcholine	Cha-Gal4	day 2	6	29	principal cell
Cha-F-200176	33	VisionLeft	Acetylcholine	Cha-Gal4	day 2	6	2	principal cell
Cha-F-200177	12	Auditory	Acetylcholine	Cha-Gal4	day 2	20	16	principal cell
Cha-F-200178	6	VisionLeft	Acetylcholine	Cha-Gal4	day 2	10	22	interneuron
Cha-F-200179	1	VisionRight	Acetylcholine	Cha-Gal4	day 2	0	33	interneuron
Cha-F-200180	27	PreMotor	Acetylcholine	Cha-Gal4	day 2	1	29	principal cell
Cha-F-200181	3	VisionLeft	Acetylcholine	Cha-Gal4	day 2	20	36	principal cell
Cha-F-200182	2	VisionLeft	Acetylcholine	Cha-Gal4	day 2	13	37	interneuron
Cha-F-200183	20	PreMotor	Acetylcholine	Cha-Gal4	day 2	1	30	principal cell
Cha-F-200184	3	VisionLeft	Acetylcholine	Cha-Gal4	day 2	13	45	interneuron
Cha-F-200185	7	OlfactoryLeft	Acetylcholine	Cha-Gal4	day 2	4	7	interneuron
Cha-F-200186	7	OlfactoryLeft	Acetylcholine	Cha-Gal4	day 2	5	13	interneuron
Cha-F-200187	4	VisionRight	Acetylcholine	Cha-Gal4	day 2	21	38	principal cell
Cha-F-200188	54	OlfactoryCore	Acetylcholine	Cha-Gal4	day 2	5	5	principal cell
Cha-F-200189	0	VisionRight	Acetylcholine	Cha-Gal4	day 2	0	10	principal cell
Cha-F-200190	33	Auditory	Acetylcholine	Cha-Gal4	day 2	4	7	principal cell
Cha-F-200191	15	PreMotor	Acetylcholine	Cha-Gal4	day 2	6	30	principal cell
Cha-F-200192	3	VisionLeft	Acetylcholine	Cha-Gal4	day 2	9	47	interneuron
Cha-F-200193	0	Auditory	Acetylcholine	Cha-Gal4	day 2	4	7	principal cell
Cha-F-200194	0	PreMotor	Acetylcholine	Cha-Gal4	day 2	6	30	principal cell
Cha-F-200195	4	VisionRight	Acetylcholine	Cha-Gal4	day 2	19	19	interneuron
Cha-F-200196	29	OlfactoryCore	Acetylcholine	Cha-Gal4	day 2	16	35	principal cell
Cha-F-200197	0	VisionLeft	Acetylcholine	Cha-Gal4	day 2	4	7	principal cell
Cha-F-200198	43	PreMotor	Acetylcholine	Cha-Gal4	day 2	4	39	principal cell
Cha-F-200199	6	VisionLeft	Acetylcholine	Cha-Gal4	day 2	14	47	interneuron
Cha-F-200200	0	VisionLeft	Acetylcholine	Cha-Gal4	day 2	4	10	principal cell
Cha-F-200201	11	OlfactoryRight	Acetylcholine	Cha-Gal4	day 2	0	15	interneuron
Cha-F-200202	51	PreMotor	Acetylcholine	Cha-Gal4	day 2	1	5	principal cell
Cha-F-200203	5	VisionRight	Acetylcholine	Cha-Gal4	day 2	14	38	interneuron
Cha-F-200204	7	OlfactoryLeft	Acetylcholine	Cha-Gal4	day 2	6	13	principal cell
Cha-F-200205	51	PreMotor	Acetylcholine	Cha-Gal4	day 2	1	39	principal cell
Cha-F-200206	27	PreMotor	Acetylcholine	Cha-Gal4	day 2	0	29	principal cell
Cha-F-200207	43	PreMotor	Acetylcholine	Cha-Gal4	day 2	13	39	principal cell
Cha-F-200208	2	VisionLeft	Acetylcholine	Cha-Gal4	day 2	13	37	interneuron
Cha-F-200209	9	OlfactoryCore	Acetylcholine	Cha-Gal4	day 2	16	28	principal cell
Cha-F-200210	46	Auditory	Acetylcholine	Cha-Gal4	day 2	4	6	principal cell
Cha-F-200211	2	VisionLeft	Acetylcholine	Cha-Gal4	day 2	21	37	interneuron
Cha-F-200212	2	VisionLeft	Acetylcholine	Cha-Gal4	day 2	2	32	interneuron
Cha-F-200213	0	PreMotor	Acetylcholine	Cha-Gal4	day 2	17	5	principal cell
Cha-F-200214	2	VisionLeft	Acetylcholine	Cha-Gal4	day 2	2	37	interneuron
Cha-F-200215	2	VisionLeft	Acetylcholine	Cha-Gal4	day 2	25	32	interneuron
Cha-F-200216	5	VisionRight	Acetylcholine	Cha-Gal4	day 2	14	38	principal cell
Cha-F-200217	1	VisionRight	Acetylcholine	Cha-Gal4	day 2	14	34	interneuron
Cha-F-200218	1	VisionRight	Acetylcholine	Cha-Gal4	day 2	12	34	interneuron
Cha-F-200219	0	VisionRight	Acetylcholine	Cha-Gal4	day 2	6	19	interneuron
Cha-F-200220	6	VisionLeft	Acetylcholine	Cha-Gal4	day 2	0	14	interneuron
Cha-F-200221	3	VisionLeft	Acetylcholine	Cha-Gal4	day 2	20	36	principal cell
Cha-F-200222	34	Motor	Acetylcholine	Cha-Gal4	day 2	1	7	principal cell
Cha-F-200223	29	OlfactoryCore	Acetylcholine	Cha-Gal4	day 2	1	35	principal cell
Cha-F-200224	0	VisionRight	Acetylcholine	Cha-Gal4	day 2	1	10	principal cell
Cha-F-200225	0	Auditory	Acetylcholine	Cha-Gal4	day 2	1	16	interneuron
Cha-F-200226	46	OlfactoryCore	Acetylcholine	Cha-Gal4	day 2	1	7	principal cell
Cha-F-200227	0	VisionRight	Acetylcholine	Cha-Gal4	day 2	20	2	principal cell
Cha-F-200229	1	VisionRight	Acetylcholine	Cha-Gal4	day 2	21	34	interneuron
Cha-F-200230	3	VisionLeft	Acetylcholine	Cha-Gal4	day 2	20	12	principal cell
Cha-F-200231	25	Motor	Acetylcholine	Cha-Gal4	day 2	6	16	principal cell
Cha-F-200232	11	OlfactoryCore	Acetylcholine	Cha-Gal4	day 2	1	19	principal cell
Cha-F-200233	2	VisionLeft	Acetylcholine	Cha-Gal4	day 2	12	37	interneuron
Cha-F-200234	44	OlfactoryCore	Acetylcholine	Cha-Gal4	day 2	26	35	principal cell
Cha-F-200235	1	VisionRight	Acetylcholine	Cha-Gal4	day 2	21	26	interneuron
Cha-F-200236	1	VisionRight	Acetylcholine	Cha-Gal4	day 2	18	27	interneuron
Cha-F-200237	2	VisionLeft	Acetylcholine	Cha-Gal4	day 2	5	37	interneuron
Cha-F-200238	6	VisionLeft	Acetylcholine	Cha-Gal4	day 2	21	45	interneuron
Cha-F-200239	6	VisionLeft	Acetylcholine	Cha-Gal4	day 2	5	40	interneuron
Cha-F-200240	13	OlfactoryCore	Acetylcholine	Cha-Gal4	day 2	1	7	principal cell
Cha-F-200242	11	VisionRight	Acetylcholine	Cha-Gal4	day 2	4	7	principal cell
Cha-F-200243	1	VisionRight	Acetylcholine	Cha-Gal4	day 2	8	27	interneuron
Cha-F-200244	2	VisionLeft	Acetylcholine	Cha-Gal4	day 2	25	32	interneuron
Cha-F-200245	4	VisionRight	Acetylcholine	Cha-Gal4	day 2	19	17	principal cell
Cha-F-200246	1	VisionRight	Acetylcholine	Cha-Gal4	day 2	8	34	interneuron
Cha-F-200247	10	VisionRight	Acetylcholine	Cha-Gal4	day 2	1	10	principal cell
Cha-F-200249	9	OlfactoryCore	Acetylcholine	Cha-Gal4	day 2	16	28	principal cell
Cha-F-200250	5	VisionRight	Acetylcholine	Cha-Gal4	day 2	4	19	interneuron
Cha-F-200251	24	OlfactoryCore	Acetylcholine	Cha-Gal4	day 2	16	28	principal cell
Cha-F-200252	39	Motor	Acetylcholine	Cha-Gal4	day 2	1	10	principal cell
Cha-F-200253	0	Auditory	Acetylcholine	Cha-Gal4	day 2	1	7	principal cell
Cha-F-200254	50	Motor	Acetylcholine	Cha-Gal4	day 2	1	6	principal cell
Cha-F-200255	0	VisionRight	Acetylcholine	Cha-Gal4	day 2	7	10	interneuron
Cha-F-200256	9	OlfactoryCore	Acetylcholine	Cha-Gal4	day 2	18	28	principal cell
Cha-F-200257	5	VisionRight	Acetylcholine	Cha-Gal4	day 2	0	38	principal cell
Cha-F-200258	0	OlfactoryCore	Acetylcholine	Cha-Gal4	day 2	1	7	principal cell
Cha-F-200259	0	VisionLeft	Acetylcholine	Cha-Gal4	day 2	6	6	principal cell
Cha-F-200260	2	VisionLeft	Acetylcholine	Cha-Gal4	day 2	21	32	interneuron
Cha-F-200261	32	PreMotor	Acetylcholine	Cha-Gal4	day 2	4	5	principal cell
Cha-F-200262	1	VisionRight	Acetylcholine	Cha-Gal4	day 2	14	26	interneuron
Cha-F-200263	7	OlfactoryCore	Acetylcholine	Cha-Gal4	day 2	20	24	interneuron
Cha-F-200264	37	Motor	Acetylcholine	Cha-Gal4	day 2	1	7	principal cell
Cha-F-200265	0	OlfactoryLeft	Acetylcholine	Cha-Gal4	day 2	1	53	principal cell
Cha-F-200266	3	VisionLeft	Acetylcholine	Cha-Gal4	day 2	21	43	principal cell
Cha-F-200267	9	OlfactoryCore	Acetylcholine	Cha-Gal4	day 2	16	28	principal cell
Cha-F-200268	32	PreMotor	Acetylcholine	Cha-Gal4	day 2	11	7	principal cell
Cha-F-200269	4	VisionRight	Acetylcholine	Cha-Gal4	day 2	19	19	interneuron
Cha-F-200270	16	PreMotor	Acetylcholine	Cha-Gal4	day 2	6	29	principal cell
Cha-F-200271	4	VisionRight	Acetylcholine	Cha-Gal4	day 2	1	38	interneuron
Cha-F-200272	10	VisionRight	Acetylcholine	Cha-Gal4	day 2	1	7	principal cell
Cha-F-200273	8	Auditory	Acetylcholine	Cha-Gal4	day 2	23	2	interneuron
Cha-F-200274	2	VisionLeft	Acetylcholine	Cha-Gal4	day 2	7	45	interneuron
Cha-F-200275	40	PreMotor	Acetylcholine	Cha-Gal4	day 2	4	10	principal cell
Cha-F-200276	7	OlfactoryLeft	Acetylcholine	Cha-Gal4	day 2	5	13	principal cell
Cha-F-200277	0	PreMotor	Acetylcholine	Cha-Gal4	day 2	13	29	principal cell
Cha-F-200278	1	VisionRight	Acetylcholine	Cha-Gal4	day 2	5	26	interneuron
Cha-F-200279	3	VisionLeft	Acetylcholine	Cha-Gal4	day 2	5	10	principal cell
Cha-F-200280	1	VisionRight	Acetylcholine	Cha-Gal4	day 2	16	33	interneuron
Cha-F-200281	1	VisionRight	Acetylcholine	Cha-Gal4	day 2	21	26	interneuron
Cha-F-200282	7	OlfactoryLeft	Acetylcholine	Cha-Gal4	day 2	11	13	interneuron
Cha-F-200283	0	PreMotor	Acetylcholine	Cha-Gal4	day 2	13	39	principal cell
Cha-F-200284	21	OlfactoryLeft	Acetylcholine	Cha-Gal4	day 2	1	5	principal cell
Cha-F-200285	2	VisionLeft	Acetylcholine	Cha-Gal4	day 2	20	45	interneuron
Cha-F-200286	2	VisionLeft	Acetylcholine	Cha-Gal4	day 2	24	37	interneuron
Cha-F-200287	2	VisionLeft	Acetylcholine	Cha-Gal4	day 2	24	37	interneuron
Cha-F-200288	2	VisionLeft	Acetylcholine	Cha-Gal4	day 2	12	32	interneuron
Cha-F-200289	6	VisionLeft	Acetylcholine	Cha-Gal4	day 2	5	40	interneuron
Cha-F-200290	7	OlfactoryCore	Acetylcholine	Cha-Gal4	day 2	19	24	principal cell
Cha-F-200291	2	VisionLeft	Acetylcholine	Cha-Gal4	day 2	1	45	interneuron
Cha-F-200292	4	VisionRight	Acetylcholine	Cha-Gal4	day 2	0	17	principal cell
Cha-F-200293	11	OlfactoryCore	Acetylcholine	Cha-Gal4	day 2	19	23	principal cell
Cha-F-200294	29	OlfactoryCore	Acetylcholine	Cha-Gal4	day 2	0	24	principal cell
Cha-F-200295	12	Auditory	Acetylcholine	Cha-Gal4	day 2	5	7	interneuron
Cha-F-200296	0	Motor	Acetylcholine	Cha-Gal4	day 2	1	2	principal cell
Cha-F-200297	5	VisionRight	Acetylcholine	Cha-Gal4	day 2	0	38	interneuron
Cha-F-200298	50	PreMotor	Acetylcholine	Cha-Gal4	day 2	1	8	principal cell
Cha-F-200299	36	VisionRight	Acetylcholine	Cha-Gal4	day 2	1	6	principal cell
Cha-F-200300	11	OlfactoryRight	Acetylcholine	Cha-Gal4	day 2	6	23	principal cell
Cha-F-200301	1	VisionRight	Acetylcholine	Cha-Gal4	day 2	14	33	interneuron
Cha-F-200302	21	VisionRight	Acetylcholine	Cha-Gal4	day 2	6	19	principal cell
Cha-F-200303	1	VisionRight	Acetylcholine	Cha-Gal4	day 2	20	44	interneuron
Cha-F-200304	35	OlfactoryCore	Acetylcholine	Cha-Gal4	day 2	1	7	principal cell
Cha-F-200305	2	VisionLeft	Acetylcholine	Cha-Gal4	day 2	12	32	interneuron
Cha-F-200306	4	VisionRight	Acetylcholine	Cha-Gal4	day 2	1	42	principal cell
Cha-F-200307	9	OlfactoryCore	Acetylcholine	Cha-Gal4	day 2	16	28	principal cell
Cha-F-200308	1	VisionRight	Acetylcholine	Cha-Gal4	day 2	21	26	interneuron
Cha-F-200309	2	VisionLeft	Acetylcholine	Cha-Gal4	day 2	9	32	interneuron
Cha-F-200310	33	Auditory	Acetylcholine	Cha-Gal4	day 2	1	10	principal cell
Cha-F-200311	4	VisionRight	Acetylcholine	Cha-Gal4	day 2	24	44	interneuron
Cha-F-200312	2	VisionLeft	Acetylcholine	Cha-Gal4	day 2	9	32	interneuron
Cha-F-200313	5	VisionRight	Acetylcholine	Cha-Gal4	day 2	5	44	interneuron
Cha-F-200314	9	OlfactoryCore	Acetylcholine	Cha-Gal4	day 2	1	5	interneuron
Cha-F-200315	2	VisionLeft	Acetylcholine	Cha-Gal4	day 2	0	32	interneuron
Cha-F-200316	0	VisionRight	Acetylcholine	Cha-Gal4	day 2	0	19	interneuron
Cha-F-200317	3	VisionLeft	Acetylcholine	Cha-Gal4	day 2	20	45	principal cell
Cha-F-200319	32	PreMotor	Acetylcholine	Cha-Gal4	day 2	4	6	principal cell
Cha-F-200320	0	Motor	Acetylcholine	Cha-Gal4	day 2	11	7	interneuron
Cha-F-200321	1	VisionRight	Acetylcholine	Cha-Gal4	day 2	5	26	interneuron
Cha-F-200322	1	VisionRight	Acetylcholine	Cha-Gal4	day 2	15	34	interneuron
Cha-F-200323	4	VisionRight	Acetylcholine	Cha-Gal4	day 2	1	38	interneuron
Cha-F-200324	54	OlfactoryRight	Acetylcholine	Cha-Gal4	day 2	1	7	principal cell
Cha-F-200325	0	OlfactoryLeft	Acetylcholine	Cha-Gal4	day 2	1	7	principal cell
Cha-F-200326	0	OlfactoryCore	Acetylcholine	Cha-Gal4	day 2	20	24	principal cell
Cha-F-200327	1	VisionRight	Acetylcholine	Cha-Gal4	day 2	5	19	interneuron
Cha-F-200328	1	VisionRight	Acetylcholine	Cha-Gal4	day 2	9	33	interneuron
Cha-F-200329	7	OlfactoryLeft	Acetylcholine	Cha-Gal4	day 2	11	13	interneuron
Cha-F-200330	2	VisionLeft	Acetylcholine	Cha-Gal4	day 2	14	37	interneuron
Cha-F-200331	3	VisionLeft	Acetylcholine	Cha-Gal4	day 2	19	36	principal cell
Cha-F-200332	3	VisionLeft	Acetylcholine	Cha-Gal4	day 2	21	37	interneuron
Cha-F-200333	0	VisionLeft	Acetylcholine	Cha-Gal4	day 2	6	48	interneuron
Cha-F-200334	2	VisionLeft	Acetylcholine	Cha-Gal4	day 2	21	45	interneuron
Cha-F-200335	2	VisionLeft	Acetylcholine	Cha-Gal4	day 2	9	32	interneuron
Cha-F-200336	5	VisionRight	Acetylcholine	Cha-Gal4	day 2	14	38	interneuron
Cha-F-200337	9	OlfactoryCore	Acetylcholine	Cha-Gal4	day 2	26	28	principal cell
Cha-F-200338	5	VisionRight	Acetylcholine	Cha-Gal4	day 2	9	41	interneuron
Cha-F-200340	39	OlfactoryCore	Acetylcholine	Cha-Gal4	day 2	1	6	principal cell
Cha-F-200341	10	VisionRight	Acetylcholine	Cha-Gal4	day 2	1	50	interneuron
Cha-F-200342	2	VisionLeft	Acetylcholine	Cha-Gal4	day 2	18	32	interneuron
Cha-F-200343	4	VisionRight	Acetylcholine	Cha-Gal4	day 2	19	38	principal cell
Cha-F-200344	2	VisionLeft	Acetylcholine	Cha-Gal4	day 2	12	40	interneuron
Cha-F-200345	1	VisionRight	Acetylcholine	Cha-Gal4	day 2	12	51	interneuron
Cha-F-200346	5	VisionRight	Acetylcholine	Cha-Gal4	day 2	23	38	interneuron
Cha-F-200347	4	VisionRight	Acetylcholine	Cha-Gal4	day 2	21	17	principal cell
Cha-F-200348	2	VisionLeft	Acetylcholine	Cha-Gal4	day 2	9	37	interneuron
Cha-F-200349	7	OlfactoryLeft	Acetylcholine	Cha-Gal4	day 2	0	13	principal cell
Cha-F-200350	3	VisionLeft	Acetylcholine	Cha-Gal4	day 2	5	12	interneuron
Cha-F-200351	0	VisionLeft	Acetylcholine	Cha-Gal4	day 2	5	13	interneuron
Cha-F-200352	7	OlfactoryCore	Acetylcholine	Cha-Gal4	day 2	1	24	principal cell
Cha-F-200353	7	OlfactoryCore	Acetylcholine	Cha-Gal4	day 2	26	35	interneuron
Cha-F-200354	1	VisionRight	Acetylcholine	Cha-Gal4	day 2	21	44	interneuron
Cha-F-200355	10	VisionRight	Acetylcholine	Cha-Gal4	day 2	1	7	principal cell
Cha-F-200357	0	OlfactoryRight	Acetylcholine	Cha-Gal4	day 2	1	7	principal cell
Cha-F-200358	0	VisionRight	Acetylcholine	Cha-Gal4	day 2	1	2	principal cell
Cha-F-200359	2	VisionLeft	Acetylcholine	Cha-Gal4	day 2	0	32	interneuron
Cha-F-200360	0	OlfactoryCore	Acetylcholine	Cha-Gal4	day 2	20	10	interneuron
Cha-F-200361	2	VisionLeft	Acetylcholine	Cha-Gal4	day 2	8	32	interneuron
Cha-F-200362	6	VisionLeft	Acetylcholine	Cha-Gal4	day 2	8	47	interneuron
Cha-F-200363	5	VisionRight	Acetylcholine	Cha-Gal4	day 2	23	19	interneuron
Cha-F-200364	43	PreMotor	Acetylcholine	Cha-Gal4	day 2	13	39	principal cell
Cha-F-200366	2	VisionLeft	Acetylcholine	Cha-Gal4	day 2	2	32	interneuron
Cha-F-200367	39	OlfactoryCore	Acetylcholine	Cha-Gal4	day 2	1	6	principal cell
Cha-F-200368	0	VisionRight	Acetylcholine	Cha-Gal4	day 2	1	7	principal cell
Cha-F-200369	6	VisionLeft	Acetylcholine	Cha-Gal4	day 2	9	47	interneuron
Cha-F-200370	1	VisionRight	Acetylcholine	Cha-Gal4	day 2	1	33	interneuron
Cha-F-200371	0	VisionRight	Acetylcholine	Cha-Gal4	day 2	21	38	principal cell
Cha-F-200372	4	VisionRight	Acetylcholine	Cha-Gal4	day 2	20	17	principal cell
Cha-F-200373	3	VisionLeft	Acetylcholine	Cha-Gal4	day 2	12	14	principal cell
Cha-F-200375	21	VisionLeft	Acetylcholine	Cha-Gal4	day 2	7	10	principal cell
Cha-F-200376	19	PreMotor	Acetylcholine	Cha-Gal4	day 2	7	39	principal cell
Cha-F-200377	8	VisionLeft	Acetylcholine	Cha-Gal4	day 2	3	22	interneuron
Cha-F-200379	48	PreMotor	Acetylcholine	Cha-Gal4	day 2	11	5	principal cell
Cha-F-200380	5	VisionRight	Acetylcholine	Cha-Gal4	day 2	0	33	interneuron
Cha-F-200381	3	VisionLeft	Acetylcholine	Cha-Gal4	day 2	8	46	interneuron
Cha-F-200382	15	PreMotor	Acetylcholine	Cha-Gal4	day 2	22	30	principal cell
Cha-F-200383	5	VisionRight	Acetylcholine	Cha-Gal4	day 2	8	38	interneuron
Cha-F-200386	0	OlfactoryCore	Acetylcholine	Cha-Gal4	day 2	0	7	principal cell
Cha-F-200387	7	OlfactoryLeft	Acetylcholine	Cha-Gal4	day 2	23	7	principal cell
Cha-F-200388	0	OlfactoryRight	Acetylcholine	Cha-Gal4	day 2	29	2	principal cell
Cha-F-200389	20	PreMotor	Acetylcholine	Cha-Gal4	day 2	30	39	principal cell
Cha-F-200390	0	OlfactoryCore	Acetylcholine	Cha-Gal4	day 2	29	6	principal cell
Cha-F-200391	0	OlfactoryCore	Acetylcholine	Cha-Gal4	day 2	0	10	principal cell
Cha-F-200392	0	Motor	Acetylcholine	Cha-Gal4	day 2	29	7	principal cell
Cha-F-200393	53	PreMotor	Acetylcholine	Cha-Gal4	day 2	3	39	principal cell
Cha-F-200394	4	VisionRight	Acetylcholine	Cha-Gal4	day 2	11	19	principal cell
Cha-F-200395	5	VisionRight	Acetylcholine	Cha-Gal4	day 2	7	6	interneuron
Cha-F-200396	4	VisionRight	Acetylcholine	Cha-Gal4	day 2	3	17	principal cell
Cha-F-200397	31	OlfactoryRight	Acetylcholine	Cha-Gal4	day 2	14	52	principal cell
Cha-F-200398	7	OlfactoryLeft	Acetylcholine	Cha-Gal4	day 2	10	13	principal cell
Cha-F-200399	0	OlfactoryLeft	Acetylcholine	Cha-Gal4	day 2	7	2	interneuron
Cha-F-200400	5	VisionRight	Acetylcholine	Cha-Gal4	day 2	3	41	interneuron
Cha-F-200401	16	PreMotor	Acetylcholine	Cha-Gal4	day 2	22	7	principal cell
Cha-F-200402	13	OlfactoryLeft	Acetylcholine	Cha-Gal4	day 2	7	13	principal cell
Cha-F-200404	3	VisionLeft	Acetylcholine	Cha-Gal4	day 2	0	36	principal cell
Cha-F-200405	2	VisionLeft	Acetylcholine	Cha-Gal4	day 2	8	37	interneuron
Cha-F-200406	2	VisionLeft	Acetylcholine	Cha-Gal4	day 2	8	32	interneuron
Cha-F-200407	4	VisionRight	Acetylcholine	Cha-Gal4	day 2	10	38	principal cell
Cha-F-200408	21	VisionRight	Acetylcholine	Cha-Gal4	day 2	10	38	principal cell
Cha-F-200409	16	PreMotor	Acetylcholine	Cha-Gal4	day 2	22	5	principal cell
Cha-F-200410	15	PreMotor	Acetylcholine	Cha-Gal4	day 2	2	7	principal cell
Cha-F-200411	2	VisionLeft	Acetylcholine	Cha-Gal4	day 2	8	37	interneuron
Cha-F-200412	2	VisionLeft	Acetylcholine	Cha-Gal4	day 2	8	32	interneuron
Cha-F-200413	3	VisionLeft	Acetylcholine	Cha-Gal4	day 2	3	2	principal cell
Cha-F-200414	7	OlfactoryCore	Acetylcholine	Cha-Gal4	day 2	18	35	principal cell
Cha-F-200415	21	OlfactoryCore	Acetylcholine	Cha-Gal4	day 2	18	23	interneuron
Cha-F-200416	0	OlfactoryLeft	Acetylcholine	Cha-Gal4	day 2	12	2	principal cell
Cha-F-200417	11	VisionRight	Acetylcholine	Cha-Gal4	day 2	10	7	principal cell
Cha-F-200418	3	VisionLeft	Acetylcholine	Cha-Gal4	day 2	8	21	interneuron
Cha-F-200419	24	OlfactoryCore	Acetylcholine	Cha-Gal4	day 2	17	7	principal cell
Cha-F-200420	0	Auditory	Acetylcholine	Cha-Gal4	day 2	23	16	principal cell
Cha-F-200421	3	VisionLeft	Acetylcholine	Cha-Gal4	day 2	3	14	interneuron
Cha-F-200422	3	VisionLeft	Acetylcholine	Cha-Gal4	day 2	3	36	principal cell
Cha-F-200423	0	PreMotor	Acetylcholine	Cha-Gal4	day 2	12	39	principal cell
Cha-F-200424	53	VisionRight	Acetylcholine	Cha-Gal4	day 2	8	31	principal cell
Cha-F-200425	5	VisionRight	Acetylcholine	Cha-Gal4	day 2	8	41	interneuron
Cha-F-200426	0	Auditory	Acetylcholine	Cha-Gal4	day 2	10	16	principal cell
Cha-F-200427	4	VisionRight	Acetylcholine	Cha-Gal4	day 2	10	42	principal cell
Cha-F-200428	13	OlfactoryCore	Acetylcholine	Cha-Gal4	day 2	11	7	principal cell
Cha-F-200429	0	PreMotor	Acetylcholine	Cha-Gal4	day 2	22	29	principal cell
Cha-F-200430	10	VisionRight	Acetylcholine	Cha-Gal4	day 2	3	17	principal cell
Cha-F-200431	4	VisionRight	Acetylcholine	Cha-Gal4	day 2	0	42	principal cell
Cha-F-200432	0	VisionRight	Acetylcholine	Cha-Gal4	day 2	8	25	interneuron
Cha-F-200433	0	PreMotor	Acetylcholine	Cha-Gal4	day 2	22	5	principal cell
Cha-F-200434	3	VisionLeft	Acetylcholine	Cha-Gal4	day 2	10	12	interneuron
Cha-F-200435	3	VisionLeft	Acetylcholine	Cha-Gal4	day 2	3	14	principal cell
Cha-F-200436	0	VisionLeft	Acetylcholine	Cha-Gal4	day 2	10	2	principal cell
Cha-F-200437	12	Auditory	Acetylcholine	Cha-Gal4	day 2	14	6	principal cell
Cha-F-200438	0	VisionRight	Acetylcholine	Cha-Gal4	day 2	27	10	principal cell
Cha-F-200439	0	VisionRight	Acetylcholine	Cha-Gal4	day 2	23	7	principal cell
Cha-F-200440	0	VisionLeft	Acetylcholine	Cha-Gal4	day 2	7	10	principal cell
Cha-F-200441	0	OlfactoryRight	Acetylcholine	Cha-Gal4	day 2	23	10	principal cell
Cha-F-200442	54	OlfactoryCore	Acetylcholine	Cha-Gal4	day 2	14	2	principal cell
Cha-F-200443	51	PreMotor	Acetylcholine	Cha-Gal4	day 2	12	39	principal cell
Cha-F-200444	4	VisionRight	Acetylcholine	Cha-Gal4	day 2	10	42	principal cell
Cha-F-200445	51	PreMotor	Acetylcholine	Cha-Gal4	day 2	12	39	principal cell
Cha-F-200446	8	VisionLeft	Acetylcholine	Cha-Gal4	day 2	7	48	interneuron
Cha-F-200447	32	PreMotor	Acetylcholine	Cha-Gal4	day 2	11	6	principal cell
Cha-F-200448	0	OlfactoryCore	Acetylcholine	Cha-Gal4	day 2	13	10	principal cell
Cha-F-200449	10	VisionRight	Acetylcholine	Cha-Gal4	day 2	7	7	principal cell
Cha-F-200450	4	VisionRight	Acetylcholine	Cha-Gal4	day 2	3	17	principal cell
Cha-F-200451	36	VisionRight	Acetylcholine	Cha-Gal4	day 2	0	6	principal cell
Cha-F-200452	3	VisionLeft	Acetylcholine	Cha-Gal4	day 2	3	43	principal cell
Cha-F-200453	1	VisionRight	Acetylcholine	Cha-Gal4	day 2	27	44	interneuron
Cha-F-200454	0	OlfactoryCore	Acetylcholine	Cha-Gal4	day 2	11	7	principal cell
Cha-F-200455	0	Auditory	Acetylcholine	Cha-Gal4	day 2	10	10	principal cell
Cha-F-300000	44	OlfactoryCore	Acetylcholine	Cha-Gal4	day 3	16	35	principal cell
Cha-F-300001	10	Auditory	Acetylcholine	Cha-Gal4	day 3	11	10	interneuron
Cha-F-300002	0	Motor	Acetylcholine	Cha-Gal4	day 3	1	10	principal cell
Cha-F-300003	13	OlfactoryCore	Acetylcholine	Cha-Gal4	day 3	6	24	principal cell
Cha-F-300004	4	VisionRight	Acetylcholine	Cha-Gal4	day 3	21	42	principal cell
Cha-F-300006	0	Auditory	Acetylcholine	Cha-Gal4	day 3	1	6	principal cell
Cha-F-300008	38	OlfactoryCore	Acetylcholine	Cha-Gal4	day 3	4	7	interneuron
Cha-F-300009	0	VisionRight	Acetylcholine	Cha-Gal4	day 3	4	7	principal cell
Cha-F-300010	3	VisionLeft	Acetylcholine	Cha-Gal4	day 3	0	36	principal cell
Cha-F-300013	21	OlfactoryCore	Acetylcholine	Cha-Gal4	day 3	16	28	principal cell
Cha-F-300014	0	PreMotor	Acetylcholine	Cha-Gal4	day 3	0	30	principal cell
Cha-F-300015	1	VisionRight	Acetylcholine	Cha-Gal4	day 3	18	26	interneuron
Cha-F-300016	0	OlfactoryRight	Acetylcholine	Cha-Gal4	day 3	14	52	principal cell
Cha-F-300017	9	OlfactoryCore	Acetylcholine	Cha-Gal4	day 3	18	28	principal cell
Cha-F-300018	0	OlfactoryRight	Acetylcholine	Cha-Gal4	day 3	1	23	principal cell
Cha-F-300019	0	VisionRight	Acetylcholine	Cha-Gal4	day 3	1	7	principal cell
Cha-F-300020	0	VisionRight	Acetylcholine	Cha-Gal4	day 3	6	19	principal cell
Cha-F-300021	44	OlfactoryCore	Acetylcholine	Cha-Gal4	day 3	16	35	interneuron
Cha-F-300022	2	VisionLeft	Acetylcholine	Cha-Gal4	day 3	2	40	interneuron
Cha-F-300023	0	Motor	Acetylcholine	Cha-Gal4	day 3	5	2	principal cell
Cha-F-300024	4	VisionRight	Acetylcholine	Cha-Gal4	day 3	14	38	interneuron
Cha-F-300025	7	OlfactoryLeft	Acetylcholine	Cha-Gal4	day 3	5	13	principal cell
Cha-F-300026	4	VisionRight	Acetylcholine	Cha-Gal4	day 3	1	7	principal cell
Cha-F-300027	1	VisionRight	Acetylcholine	Cha-Gal4	day 3	13	51	interneuron
Cha-F-300028	4	VisionRight	Acetylcholine	Cha-Gal4	day 3	0	19	principal cell
Cha-F-300030	9	OlfactoryCore	Acetylcholine	Cha-Gal4	day 3	16	28	interneuron
Cha-F-300032	0	VisionLeft	Acetylcholine	Cha-Gal4	day 3	0	12	principal cell
Cha-F-300033	1	VisionRight	Acetylcholine	Cha-Gal4	day 3	2	34	interneuron
Cha-F-300034	2	VisionLeft	Acetylcholine	Cha-Gal4	day 3	12	32	interneuron
Cha-F-300035	3	VisionLeft	Acetylcholine	Cha-Gal4	day 3	13	12	principal cell
Cha-F-300036	0	OlfactoryLeft	Acetylcholine	Cha-Gal4	day 3	1	10	principal cell
Cha-F-300037	1	VisionRight	Acetylcholine	Cha-Gal4	day 3	15	34	interneuron
Cha-F-300038	1	VisionRight	Acetylcholine	Cha-Gal4	day 3	18	34	interneuron
Cha-F-300040	44	OlfactoryCore	Acetylcholine	Cha-Gal4	day 3	16	35	principal cell
Cha-F-300041	2	VisionLeft	Acetylcholine	Cha-Gal4	day 3	24	45	interneuron
Cha-F-300042	3	VisionLeft	Acetylcholine	Cha-Gal4	day 3	6	10	interneuron
Cha-F-300043	16	PreMotor	Acetylcholine	Cha-Gal4	day 3	6	29	principal cell
Cha-F-300044	0	OlfactoryCore	Acetylcholine	Cha-Gal4	day 3	6	7	principal cell
Cha-F-300045	3	VisionLeft	Acetylcholine	Cha-Gal4	day 3	0	36	principal cell
Cha-F-300046	2	VisionLeft	Acetylcholine	Cha-Gal4	day 3	0	37	interneuron
Cha-F-300048	2	VisionLeft	Acetylcholine	Cha-Gal4	day 3	0	37	interneuron
Cha-F-300049	6	VisionLeft	Acetylcholine	Cha-Gal4	day 3	14	37	interneuron
Cha-F-300052	2	VisionLeft	Acetylcholine	Cha-Gal4	day 3	2	32	interneuron
Cha-F-300053	2	VisionLeft	Acetylcholine	Cha-Gal4	day 3	0	37	interneuron
Cha-F-300054	3	VisionLeft	Acetylcholine	Cha-Gal4	day 3	20	36	principal cell
Cha-F-300055	2	VisionLeft	Acetylcholine	Cha-Gal4	day 3	15	37	interneuron
Cha-F-300056	29	OlfactoryCore	Acetylcholine	Cha-Gal4	day 3	26	35	interneuron
Cha-F-300057	13	OlfactoryCore	Acetylcholine	Cha-Gal4	day 3	21	2	principal cell
Cha-F-300058	2	VisionLeft	Acetylcholine	Cha-Gal4	day 3	18	37	interneuron
Cha-F-300059	44	OlfactoryCore	Acetylcholine	Cha-Gal4	day 3	16	35	interneuron
Cha-F-300060	9	OlfactoryRight	Acetylcholine	Cha-Gal4	day 3	19	23	interneuron
Cha-F-300061	3	VisionLeft	Acetylcholine	Cha-Gal4	day 3	21	14	principal cell
Cha-F-300063	2	VisionLeft	Acetylcholine	Cha-Gal4	day 3	0	37	interneuron
Cha-F-300064	0	OlfactoryCore	Acetylcholine	Cha-Gal4	day 3	6	5	principal cell
Cha-F-300065	3	VisionLeft	Acetylcholine	Cha-Gal4	day 3	21	14	interneuron
Cha-F-300066	2	VisionLeft	Acetylcholine	Cha-Gal4	day 3	9	32	interneuron
Cha-F-300067	2	VisionLeft	Acetylcholine	Cha-Gal4	day 3	12	32	interneuron
Cha-F-300070	9	OlfactoryCore	Acetylcholine	Cha-Gal4	day 3	16	23	principal cell
Cha-F-300071	7	OlfactoryCore	Acetylcholine	Cha-Gal4	day 3	19	24	interneuron
Cha-F-300072	0	PreMotor	Acetylcholine	Cha-Gal4	day 3	0	31	principal cell
Cha-F-300073	0	Motor	Acetylcholine	Cha-Gal4	day 3	1	2	principal cell
Cha-F-300074	1	VisionRight	Acetylcholine	Cha-Gal4	day 3	2	34	interneuron
Cha-F-300076	48	PreMotor	Acetylcholine	Cha-Gal4	day 3	13	5	principal cell
Cha-F-300077	9	OlfactoryCore	Acetylcholine	Cha-Gal4	day 3	26	28	principal cell
Cha-F-300079	1	VisionRight	Acetylcholine	Cha-Gal4	day 3	18	34	interneuron
Cha-F-300080	0	VisionLeft	Acetylcholine	Cha-Gal4	day 3	0	2	principal cell
Cha-F-300081	2	VisionLeft	Acetylcholine	Cha-Gal4	day 3	0	37	interneuron
Cha-F-300083	2	VisionLeft	Acetylcholine	Cha-Gal4	day 3	25	32	interneuron
Cha-F-300084	2	VisionLeft	Acetylcholine	Cha-Gal4	day 3	0	32	interneuron
Cha-F-300085	2	VisionLeft	Acetylcholine	Cha-Gal4	day 3	25	32	interneuron
Cha-F-300087	6	VisionLeft	Acetylcholine	Cha-Gal4	day 3	6	12	interneuron
Cha-F-300088	13	OlfactoryCore	Acetylcholine	Cha-Gal4	day 3	11	2	interneuron
Cha-F-300089	0	Motor	Acetylcholine	Cha-Gal4	day 3	4	10	principal cell
Cha-F-300090	9	OlfactoryCore	Acetylcholine	Cha-Gal4	day 3	19	23	interneuron
Cha-F-300091	5	VisionRight	Acetylcholine	Cha-Gal4	day 3	25	41	interneuron
Cha-F-300092	9	OlfactoryCore	Acetylcholine	Cha-Gal4	day 3	26	28	principal cell
Cha-F-300093	8	VisionLeft	Acetylcholine	Cha-Gal4	day 3	20	10	principal cell
Cha-F-300094	4	VisionRight	Acetylcholine	Cha-Gal4	day 3	19	17	principal cell
Cha-F-300096	21	OlfactoryCore	Acetylcholine	Cha-Gal4	day 3	18	23	principal cell
Cha-F-300098	1	VisionRight	Acetylcholine	Cha-Gal4	day 3	18	34	interneuron
Cha-F-300099	9	OlfactoryCore	Acetylcholine	Cha-Gal4	day 3	16	28	principal cell
Cha-F-300100	43	PreMotor	Acetylcholine	Cha-Gal4	day 3	13	39	principal cell
Cha-F-300101	9	OlfactoryCore	Acetylcholine	Cha-Gal4	day 3	19	23	interneuron
Cha-F-300102	8	VisionLeft	Acetylcholine	Cha-Gal4	day 3	19	36	principal cell
Cha-F-300103	21	OlfactoryCore	Acetylcholine	Cha-Gal4	day 3	16	35	principal cell
Cha-F-300104	14	OlfactoryLeft	Acetylcholine	Cha-Gal4	day 3	1	18	principal cell
Cha-F-300105	2	VisionLeft	Acetylcholine	Cha-Gal4	day 3	18	32	interneuron
Cha-F-300107	0	OlfactoryRight	Acetylcholine	Cha-Gal4	day 3	1	2	principal cell
Cha-F-300108	29	OlfactoryCore	Acetylcholine	Cha-Gal4	day 3	26	35	principal cell
Cha-F-300109	7	OlfactoryCore	Acetylcholine	Cha-Gal4	day 3	26	35	interneuron
Cha-F-300110	1	VisionRight	Acetylcholine	Cha-Gal4	day 3	25	26	interneuron
Cha-F-300111	5	VisionRight	Acetylcholine	Cha-Gal4	day 3	13	19	principal cell
Cha-F-300112	0	OlfactoryCore	Acetylcholine	Cha-Gal4	day 3	0	5	principal cell
Cha-F-300113	2	VisionLeft	Acetylcholine	Cha-Gal4	day 3	25	37	interneuron
Cha-F-300116	15	PreMotor	Acetylcholine	Cha-Gal4	day 3	6	39	principal cell
Cha-F-300117	44	OlfactoryCore	Acetylcholine	Cha-Gal4	day 3	26	35	principal cell
Cha-F-300119	0	OlfactoryRight	Acetylcholine	Cha-Gal4	day 3	21	2	principal cell
Cha-F-300120	0	OlfactoryLeft	Acetylcholine	Cha-Gal4	day 3	0	1	principal cell
Cha-F-300121	5	VisionRight	Acetylcholine	Cha-Gal4	day 3	9	25	interneuron
Cha-F-300122	0	Auditory	Acetylcholine	Cha-Gal4	day 3	20	10	principal cell
Cha-F-300124	39	Motor	Acetylcholine	Cha-Gal4	day 3	1	7	principal cell
Cha-F-300125	7	OlfactoryCore	Acetylcholine	Cha-Gal4	day 3	19	24	principal cell
Cha-F-300126	1	VisionRight	Acetylcholine	Cha-Gal4	day 3	18	34	interneuron
Cha-F-300127	1	VisionRight	Acetylcholine	Cha-Gal4	day 3	25	34	interneuron
Cha-F-300128	0	VisionRight	Acetylcholine	Cha-Gal4	day 3	5	10	principal cell
Cha-F-300129	6	VisionLeft	Acetylcholine	Cha-Gal4	day 3	9	46	interneuron
Cha-F-300130	10	VisionRight	Acetylcholine	Cha-Gal4	day 3	10	50	interneuron
Cha-F-300131	34	VisionLeft	Acetylcholine	Cha-Gal4	day 3	1	2	principal cell
Cha-F-300132	43	PreMotor	Acetylcholine	Cha-Gal4	day 3	13	39	principal cell
Cha-F-300133	0	VisionRight	Acetylcholine	Cha-Gal4	day 3	1	10	interneuron
Cha-F-300134	3	VisionLeft	Acetylcholine	Cha-Gal4	day 3	19	14	principal cell
Cha-F-300135	4	VisionRight	Acetylcholine	Cha-Gal4	day 3	21	2	principal cell
Cha-F-300136	11	OlfactoryRight	Acetylcholine	Cha-Gal4	day 3	11	15	principal cell
Cha-F-300137	50	Auditory	Acetylcholine	Cha-Gal4	day 3	1	10	principal cell
Cha-F-300138	4	VisionRight	Acetylcholine	Cha-Gal4	day 3	1	2	principal cell
Cha-F-300139	4	VisionRight	Acetylcholine	Cha-Gal4	day 3	23	38	interneuron
Cha-F-300140	9	OlfactoryCore	Acetylcholine	Cha-Gal4	day 3	16	28	principal cell
Cha-F-300141	10	VisionRight	Acetylcholine	Cha-Gal4	day 3	11	50	interneuron
Cha-F-300142	8	VisionLeft	Acetylcholine	Cha-Gal4	day 3	21	12	principal cell
Cha-F-300143	9	OlfactoryCore	Acetylcholine	Cha-Gal4	day 3	14	23	interneuron
Cha-F-300144	9	OlfactoryCore	Acetylcholine	Cha-Gal4	day 3	19	28	interneuron
Cha-F-300145	8	Auditory	Acetylcholine	Cha-Gal4	day 3	20	10	principal cell
Cha-F-300146	7	OlfactoryLeft	Acetylcholine	Cha-Gal4	day 3	9	13	interneuron
Cha-F-300147	0	VisionRight	Acetylcholine	Cha-Gal4	day 3	5	2	principal cell
Cha-F-300148	22	Motor	Acetylcholine	Cha-Gal4	day 3	5	7	principal cell
Cha-F-300149	4	VisionRight	Acetylcholine	Cha-Gal4	day 3	0	25	interneuron
Cha-F-300151	21	OlfactoryCore	Acetylcholine	Cha-Gal4	day 3	18	35	interneuron
Cha-F-300152	0	PreMotor	Acetylcholine	Cha-Gal4	day 3	0	31	principal cell
Cha-F-300153	4	VisionRight	Acetylcholine	Cha-Gal4	day 3	19	38	principal cell
Cha-F-300154	0	OlfactoryCore	Acetylcholine	Cha-Gal4	day 3	4	5	principal cell
Cha-F-300155	0	Auditory	Acetylcholine	Cha-Gal4	day 3	0	16	interneuron
Cha-F-300156	10	VisionRight	Acetylcholine	Cha-Gal4	day 3	4	7	principal cell
Cha-F-300157	39	OlfactoryCore	Acetylcholine	Cha-Gal4	day 3	1	5	principal cell
Cha-F-300158	38	OlfactoryRight	Acetylcholine	Cha-Gal4	day 3	11	1	interneuron
Cha-F-300159	37	Motor	Acetylcholine	Cha-Gal4	day 3	1	7	principal cell
Cha-F-300160	0	PreMotor	Acetylcholine	Cha-Gal4	day 3	6	5	principal cell
Cha-F-300162	13	OlfactoryCore	Acetylcholine	Cha-Gal4	day 3	4	7	principal cell
Cha-F-300163	21	Auditory	Acetylcholine	Cha-Gal4	day 3	0	10	interneuron
Cha-F-300164	23	PreMotor	Acetylcholine	Cha-Gal4	day 3	12	11	principal cell
Cha-F-300165	7	OlfactoryCore	Acetylcholine	Cha-Gal4	day 3	26	35	interneuron
Cha-F-300166	1	VisionRight	Acetylcholine	Cha-Gal4	day 3	12	34	interneuron
Cha-F-300167	5	VisionRight	Acetylcholine	Cha-Gal4	day 3	9	25	interneuron
Cha-F-300169	28	Auditory	Acetylcholine	Cha-Gal4	day 3	1	7	principal cell
Cha-F-300170	27	PreMotor	Acetylcholine	Cha-Gal4	day 3	1	29	principal cell
Cha-F-300171	0	OlfactoryCore	Acetylcholine	Cha-Gal4	day 3	1	53	principal cell
Cha-F-300172	20	PreMotor	Acetylcholine	Cha-Gal4	day 3	6	30	principal cell
Cha-F-300173	3	VisionLeft	Acetylcholine	Cha-Gal4	day 3	0	12	principal cell
Cha-F-300174	13	OlfactoryCore	Acetylcholine	Cha-Gal4	day 3	0	7	principal cell
Cha-F-300176	44	OlfactoryCore	Acetylcholine	Cha-Gal4	day 3	16	35	interneuron
Cha-F-300177	1	VisionRight	Acetylcholine	Cha-Gal4	day 3	0	33	interneuron
Cha-F-300178	24	OlfactoryCore	Acetylcholine	Cha-Gal4	day 3	4	5	principal cell
Cha-F-300179	0	PreMotor	Acetylcholine	Cha-Gal4	day 3	6	5	principal cell
Cha-F-300180	2	VisionLeft	Acetylcholine	Cha-Gal4	day 3	18	32	interneuron
Cha-F-300181	3	VisionLeft	Acetylcholine	Cha-Gal4	day 3	21	43	principal cell
Cha-F-300183	46	OlfactoryCore	Acetylcholine	Cha-Gal4	day 3	5	5	principal cell
Cha-F-300184	36	OlfactoryCore	Acetylcholine	Cha-Gal4	day 3	1	5	principal cell
Cha-F-300185	4	VisionRight	Acetylcholine	Cha-Gal4	day 3	20	17	principal cell
Cha-F-300188	1	VisionRight	Acetylcholine	Cha-Gal4	day 3	8	34	interneuron
Cha-F-300189	10	VisionRight	Acetylcholine	Cha-Gal4	day 3	2	50	interneuron
Cha-F-300190	29	OlfactoryCore	Acetylcholine	Cha-Gal4	day 3	19	24	interneuron
Cha-F-300191	0	OlfactoryRight	Acetylcholine	Cha-Gal4	day 3	1	2	principal cell
Cha-F-300192	29	OlfactoryCore	Acetylcholine	Cha-Gal4	day 3	19	24	interneuron
Cha-F-300193	4	VisionRight	Acetylcholine	Cha-Gal4	day 3	19	38	interneuron
Cha-F-300194	50	OlfactoryLeft	Acetylcholine	Cha-Gal4	day 3	1	7	principal cell
Cha-F-300195	17	PreMotor	Acetylcholine	Cha-Gal4	day 3	9	9	principal cell
Cha-F-300197	15	PreMotor	Acetylcholine	Cha-Gal4	day 3	13	30	principal cell
Cha-F-300198	4	VisionRight	Acetylcholine	Cha-Gal4	day 3	19	17	principal cell
Cha-F-300199	6	VisionLeft	Acetylcholine	Cha-Gal4	day 3	0	12	principal cell
Cha-F-300200	47	OlfactoryCore	Acetylcholine	Cha-Gal4	day 3	0	5	principal cell
Cha-F-300201	8	VisionLeft	Acetylcholine	Cha-Gal4	day 3	4	10	interneuron
Cha-F-300202	8	VisionLeft	Acetylcholine	Cha-Gal4	day 3	5	22	interneuron
Cha-F-300203	13	OlfactoryCore	Acetylcholine	Cha-Gal4	day 3	26	35	interneuron
Cha-F-300204	7	OlfactoryLeft	Acetylcholine	Cha-Gal4	day 3	0	2	principal cell
Cha-F-300205	38	OlfactoryRight	Acetylcholine	Cha-Gal4	day 3	11	1	interneuron
Cha-F-300206	9	OlfactoryCore	Acetylcholine	Cha-Gal4	day 3	13	28	interneuron
Cha-F-300207	0	OlfactoryRight	Acetylcholine	Cha-Gal4	day 3	6	10	principal cell
Cha-F-300208	3	VisionLeft	Acetylcholine	Cha-Gal4	day 3	5	14	interneuron
Cha-F-300209	36	OlfactoryCore	Acetylcholine	Cha-Gal4	day 3	1	7	principal cell
Cha-F-300210	29	OlfactoryCore	Acetylcholine	Cha-Gal4	day 3	16	35	principal cell
Cha-F-300211	24	PreMotor	Acetylcholine	Cha-Gal4	day 3	0	5	principal cell
Cha-F-300212	11	OlfactoryCore	Acetylcholine	Cha-Gal4	day 3	24	10	principal cell
Cha-F-300213	22	Motor	Acetylcholine	Cha-Gal4	day 3	6	2	principal cell
Cha-F-300214	29	OlfactoryCore	Acetylcholine	Cha-Gal4	day 3	26	35	interneuron
Cha-F-300215	51	PreMotor	Acetylcholine	Cha-Gal4	day 3	17	11	principal cell
Cha-F-300216	0	OlfactoryCore	Acetylcholine	Cha-Gal4	day 3	5	7	interneuron
Cha-F-300217	6	VisionLeft	Acetylcholine	Cha-Gal4	day 3	9	46	interneuron
Cha-F-300218	9	OlfactoryCore	Acetylcholine	Cha-Gal4	day 3	19	23	interneuron
Cha-F-300219	0	VisionRight	Acetylcholine	Cha-Gal4	day 3	0	38	interneuron
Cha-F-300220	12	Auditory	Acetylcholine	Cha-Gal4	day 3	23	7	principal cell
Cha-F-300223	0	PreMotor	Acetylcholine	Cha-Gal4	day 3	13	39	principal cell
Cha-F-300224	11	OlfactoryCore	Acetylcholine	Cha-Gal4	day 3	19	23	principal cell
Cha-F-300225	6	VisionLeft	Acetylcholine	Cha-Gal4	day 3	14	21	interneuron
Cha-F-300226	9	OlfactoryCore	Acetylcholine	Cha-Gal4	day 3	16	28	interneuron
Cha-F-300227	0	OlfactoryCore	Acetylcholine	Cha-Gal4	day 3	1	5	principal cell
Cha-F-300228	34	VisionRight	Acetylcholine	Cha-Gal4	day 3	1	10	principal cell
Cha-F-300229	20	PreMotor	Acetylcholine	Cha-Gal4	day 3	1	30	principal cell
Cha-F-300230	9	OlfactoryCore	Acetylcholine	Cha-Gal4	day 3	16	28	interneuron
Cha-F-300231	25	Motor	Acetylcholine	Cha-Gal4	day 3	0	2	principal cell
Cha-F-300232	0	Auditory	Acetylcholine	Cha-Gal4	day 3	1	7	principal cell
Cha-F-300233	16	PreMotor	Acetylcholine	Cha-Gal4	day 3	6	5	principal cell
Cha-F-300234	0	PreMotor	Acetylcholine	Cha-Gal4	day 3	5	29	principal cell
Cha-F-300235	12	Auditory	Acetylcholine	Cha-Gal4	day 3	1	6	principal cell
Cha-F-300237	9	OlfactoryCore	Acetylcholine	Cha-Gal4	day 3	5	23	principal cell
Cha-F-300238	0	OlfactoryLeft	Acetylcholine	Cha-Gal4	day 3	6	5	principal cell
Cha-F-300239	4	VisionRight	Acetylcholine	Cha-Gal4	day 3	5	19	interneuron
Cha-F-300240	53	PreMotor	Acetylcholine	Cha-Gal4	day 3	0	31	principal cell
Cha-F-300241	7	OlfactoryLeft	Acetylcholine	Cha-Gal4	day 3	0	7	principal cell
Cha-F-300243	3	VisionLeft	Acetylcholine	Cha-Gal4	day 3	21	43	principal cell
Cha-F-300244	9	OlfactoryCore	Acetylcholine	Cha-Gal4	day 3	1	23	principal cell
Cha-F-300246	1	VisionRight	Acetylcholine	Cha-Gal4	day 3	2	34	interneuron
Cha-F-300247	44	OlfactoryCore	Acetylcholine	Cha-Gal4	day 3	16	35	interneuron
Cha-F-300248	0	Motor	Acetylcholine	Cha-Gal4	day 3	7	10	principal cell
Cha-F-300249	30	Auditory	Acetylcholine	Cha-Gal4	day 3	20	16	principal cell
Cha-F-300250	0	Motor	Acetylcholine	Cha-Gal4	day 3	1	7	principal cell
Cha-F-300251	36	OlfactoryCore	Acetylcholine	Cha-Gal4	day 3	1	6	principal cell
Cha-F-300252	31	OlfactoryRight	Acetylcholine	Cha-Gal4	day 3	1	52	principal cell
Cha-F-300253	43	PreMotor	Acetylcholine	Cha-Gal4	day 3	13	39	principal cell
Cha-F-300254	5	VisionRight	Acetylcholine	Cha-Gal4	day 3	16	25	interneuron
Cha-F-300257	4	VisionRight	Acetylcholine	Cha-Gal4	day 3	5	19	interneuron
Cha-F-300258	7	OlfactoryLeft	Acetylcholine	Cha-Gal4	day 3	4	13	principal cell
Cha-F-300259	0	OlfactoryCore	Acetylcholine	Cha-Gal4	day 3	4	7	principal cell
Cha-F-300260	25	Motor	Acetylcholine	Cha-Gal4	day 3	20	7	principal cell
Cha-F-300262	0	Motor	Acetylcholine	Cha-Gal4	day 3	1	7	principal cell
Cha-F-300264	2	VisionLeft	Acetylcholine	Cha-Gal4	day 3	5	45	interneuron
Cha-F-300265	3	VisionLeft	Acetylcholine	Cha-Gal4	day 3	7	2	principal cell
Cha-F-300266	21	OlfactoryCore	Acetylcholine	Cha-Gal4	day 3	16	28	interneuron
Cha-F-300267	36	OlfactoryCore	Acetylcholine	Cha-Gal4	day 3	1	7	principal cell
Cha-F-300268	2	VisionLeft	Acetylcholine	Cha-Gal4	day 3	0	37	interneuron
Cha-F-300269	0	OlfactoryLeft	Acetylcholine	Cha-Gal4	day 3	1	10	principal cell
Cha-F-300270	6	VisionLeft	Acetylcholine	Cha-Gal4	day 3	1	10	interneuron
Cha-F-300271	3	OlfactoryCore	Acetylcholine	Cha-Gal4	day 3	26	35	interneuron
Cha-F-300272	7	OlfactoryLeft	Acetylcholine	Cha-Gal4	day 3	4	7	principal cell
Cha-F-300274	0	Auditory	Acetylcholine	Cha-Gal4	day 3	5	7	principal cell
Cha-F-300275	2	VisionLeft	Acetylcholine	Cha-Gal4	day 3	25	32	interneuron
Cha-F-300276	3	VisionLeft	Acetylcholine	Cha-Gal4	day 3	6	10	principal cell
Cha-F-300277	2	VisionLeft	Acetylcholine	Cha-Gal4	day 3	25	32	interneuron
Cha-F-300278	3	VisionLeft	Acetylcholine	Cha-Gal4	day 3	23	12	principal cell
Cha-F-300280	41	PreMotor	Acetylcholine	Cha-Gal4	day 3	24	9	principal cell
Cha-F-300281	4	VisionRight	Acetylcholine	Cha-Gal4	day 3	20	44	principal cell
Cha-F-300282	1	VisionRight	Acetylcholine	Cha-Gal4	day 3	0	26	interneuron
Cha-F-300283	1	VisionRight	Acetylcholine	Cha-Gal4	day 3	23	26	interneuron
Cha-F-300285	2	VisionLeft	Acetylcholine	Cha-Gal4	day 3	0	45	principal cell
Cha-F-300286	1	VisionRight	Acetylcholine	Cha-Gal4	day 3	9	34	interneuron
Cha-F-300287	0	Auditory	Acetylcholine	Cha-Gal4	day 3	3	7	interneuron
Cha-F-300288	1	VisionRight	Acetylcholine	Cha-Gal4	day 3	12	34	interneuron
Cha-F-300289	9	OlfactoryCore	Acetylcholine	Cha-Gal4	day 3	6	28	principal cell
Cha-F-300290	10	VisionRight	Acetylcholine	Cha-Gal4	day 3	19	17	principal cell
Cha-F-300291	1	VisionRight	Acetylcholine	Cha-Gal4	day 3	12	34	interneuron
Cha-F-300292	0	Motor	Acetylcholine	Cha-Gal4	day 3	1	6	principal cell
Cha-F-300293	0	VisionLeft	Acetylcholine	Cha-Gal4	day 3	6	7	principal cell
Cha-F-300294	28	VisionRight	Acetylcholine	Cha-Gal4	day 3	4	7	principal cell
Cha-F-300295	1	VisionRight	Acetylcholine	Cha-Gal4	day 3	0	26	interneuron
Cha-F-300297	0	OlfactoryCore	Acetylcholine	Cha-Gal4	day 3	1	7	principal cell
Cha-F-300298	2	VisionLeft	Acetylcholine	Cha-Gal4	day 3	0	32	interneuron
Cha-F-300299	6	VisionLeft	Acetylcholine	Cha-Gal4	day 3	6	10	interneuron
Cha-F-300300	6	VisionLeft	Acetylcholine	Cha-Gal4	day 3	14	21	principal cell
Cha-F-300301	0	OlfactoryCore	Acetylcholine	Cha-Gal4	day 3	26	5	principal cell
Cha-F-300302	13	VisionLeft	Acetylcholine	Cha-Gal4	day 3	0	10	principal cell
Cha-F-300303	0	OlfactoryCore	Acetylcholine	Cha-Gal4	day 3	1	5	principal cell
Cha-F-300304	38	OlfactoryRight	Acetylcholine	Cha-Gal4	day 3	1	3	interneuron
Cha-F-300306	4	VisionRight	Acetylcholine	Cha-Gal4	day 3	5	38	principal cell
Cha-F-300307	1	VisionRight	Acetylcholine	Cha-Gal4	day 3	18	33	interneuron
Cha-F-300308	1	VisionRight	Acetylcholine	Cha-Gal4	day 3	18	34	interneuron
Cha-F-300309	0	PreMotor	Acetylcholine	Cha-Gal4	day 3	4	29	principal cell
Cha-F-300310	10	VisionRight	Acetylcholine	Cha-Gal4	day 3	1	7	principal cell
Cha-F-300311	2	VisionLeft	Acetylcholine	Cha-Gal4	day 3	21	32	interneuron
Cha-F-300312	0	OlfactoryCore	Acetylcholine	Cha-Gal4	day 3	1	35	principal cell
Cha-F-300313	13	OlfactoryCore	Acetylcholine	Cha-Gal4	day 3	1	24	principal cell
Cha-F-300315	1	VisionRight	Acetylcholine	Cha-Gal4	day 3	25	26	interneuron
Cha-F-300316	4	VisionRight	Acetylcholine	Cha-Gal4	day 3	20	44	principal cell
Cha-F-300317	1	VisionRight	Acetylcholine	Cha-Gal4	day 3	21	26	interneuron
Cha-F-300318	2	VisionLeft	Acetylcholine	Cha-Gal4	day 3	18	32	interneuron
Cha-F-300319	11	OlfactoryRight	Acetylcholine	Cha-Gal4	day 3	1	23	interneuron
Cha-F-300320	7	OlfactoryCore	Acetylcholine	Cha-Gal4	day 3	19	2	principal cell
Cha-F-300321	1	VisionRight	Acetylcholine	Cha-Gal4	day 3	12	34	interneuron
Cha-F-300322	0	Motor	Acetylcholine	Cha-Gal4	day 3	1	7	principal cell
Cha-F-300323	15	PreMotor	Acetylcholine	Cha-Gal4	day 3	1	30	principal cell
Cha-F-300324	4	VisionRight	Acetylcholine	Cha-Gal4	day 3	5	25	interneuron
Cha-F-300325	2	VisionLeft	Acetylcholine	Cha-Gal4	day 3	9	37	interneuron
Cha-F-300326	2	VisionLeft	Acetylcholine	Cha-Gal4	day 3	0	32	interneuron
Cha-F-300327	34	Motor	Acetylcholine	Cha-Gal4	day 3	13	7	principal cell
Cha-F-300329	1	VisionRight	Acetylcholine	Cha-Gal4	day 3	5	44	interneuron
Cha-F-300330	2	VisionLeft	Acetylcholine	Cha-Gal4	day 3	11	45	interneuron
Cha-F-300331	6	VisionLeft	Acetylcholine	Cha-Gal4	day 3	5	21	interneuron
Cha-F-300332	51	PreMotor	Acetylcholine	Cha-Gal4	day 3	1	5	principal cell
Cha-F-300333	0	VisionLeft	Acetylcholine	Cha-Gal4	day 3	1	6	principal cell
Cha-F-300334	6	VisionLeft	Acetylcholine	Cha-Gal4	day 3	23	12	interneuron
Cha-F-300335	1	VisionRight	Acetylcholine	Cha-Gal4	day 3	0	26	interneuron
Cha-F-300337	1	VisionRight	Acetylcholine	Cha-Gal4	day 3	21	26	interneuron
Cha-F-300338	0	PreMotor	Acetylcholine	Cha-Gal4	day 3	6	7	principal cell
Cha-F-300339	0	Auditory	Acetylcholine	Cha-Gal4	day 3	1	6	interneuron
Cha-F-300340	54	VisionRight	Acetylcholine	Cha-Gal4	day 3	1	10	principal cell
Cha-F-300341	0	OlfactoryCore	Acetylcholine	Cha-Gal4	day 3	1	5	principal cell
Cha-F-300342	0	OlfactoryLeft	Acetylcholine	Cha-Gal4	day 3	0	13	principal cell
Cha-F-300343	22	Motor	Acetylcholine	Cha-Gal4	day 3	0	2	principal cell
Cha-F-300344	34	VisionRight	Acetylcholine	Cha-Gal4	day 3	24	7	principal cell
Cha-F-300345	0	VisionRight	Acetylcholine	Cha-Gal4	day 3	29	10	principal cell
Cha-F-300346	45	VisionRight	Acetylcholine	Cha-Gal4	day 3	0	7	interneuron
Cha-F-300348	0	PreMotor	Acetylcholine	Cha-Gal4	day 3	22	39	principal cell
Cha-F-300350	0	OlfactoryCore	Acetylcholine	Cha-Gal4	day 3	23	7	principal cell
Cha-F-300351	7	OlfactoryCore	Acetylcholine	Cha-Gal4	day 3	18	24	principal cell
Cha-F-300352	7	VisionLeft	Acetylcholine	Cha-Gal4	day 3	13	13	interneuron
Cha-F-300353	4	VisionRight	Acetylcholine	Cha-Gal4	day 3	3	38	interneuron
Cha-F-300354	9	OlfactoryCore	Acetylcholine	Cha-Gal4	day 3	18	28	principal cell
Cha-F-300355	6	VisionLeft	Acetylcholine	Cha-Gal4	day 3	7	6	interneuron
Cha-F-300356	7	OlfactoryCore	Acetylcholine	Cha-Gal4	day 3	18	35	principal cell
Cha-F-300357	7	OlfactoryLeft	Acetylcholine	Cha-Gal4	day 3	7	13	interneuron
Cha-F-300358	2	VisionLeft	Acetylcholine	Cha-Gal4	day 3	10	45	interneuron
Cha-F-300359	7	OlfactoryCore	Acetylcholine	Cha-Gal4	day 3	18	35	principal cell
Cha-F-300360	0	VisionLeft	Acetylcholine	Cha-Gal4	day 3	7	12	principal cell
Cha-F-300361	8	VisionLeft	Acetylcholine	Cha-Gal4	day 3	23	48	interneuron
Cha-F-300362	0	Motor	Acetylcholine	Cha-Gal4	day 3	27	10	principal cell
Cha-F-300363	3	VisionLeft	Acetylcholine	Cha-Gal4	day 3	3	14	interneuron
Cha-F-300364	19	PreMotor	Acetylcholine	Cha-Gal4	day 3	12	7	principal cell
Cha-F-300365	16	PreMotor	Acetylcholine	Cha-Gal4	day 3	22	5	principal cell
Cha-F-300366	10	VisionRight	Acetylcholine	Cha-Gal4	day 3	3	38	interneuron
Cha-F-300367	1	VisionRight	Acetylcholine	Cha-Gal4	day 3	15	34	interneuron
Cha-F-300368	2	VisionLeft	Acetylcholine	Cha-Gal4	day 3	8	37	interneuron
Cha-F-300369	3	VisionLeft	Acetylcholine	Cha-Gal4	day 3	10	10	principal cell
Cha-F-300370	3	VisionLeft	Acetylcholine	Cha-Gal4	day 3	10	36	principal cell
Cha-F-300371	3	VisionLeft	Acetylcholine	Cha-Gal4	day 3	2	37	interneuron
Cha-F-300373	4	VisionRight	Acetylcholine	Cha-Gal4	day 3	3	38	interneuron
Cha-F-300374	6	VisionLeft	Acetylcholine	Cha-Gal4	day 3	14	45	principal cell
Cha-F-300375	10	VisionRight	Acetylcholine	Cha-Gal4	day 3	10	50	interneuron
Cha-F-300376	13	VisionLeft	Acetylcholine	Cha-Gal4	day 3	7	48	interneuron
Cha-F-300377	0	OlfactoryCore	Acetylcholine	Cha-Gal4	day 3	23	7	principal cell
Cha-F-300378	35	OlfactoryCore	Acetylcholine	Cha-Gal4	day 3	7	16	interneuron
Cha-F-300379	3	VisionLeft	Acetylcholine	Cha-Gal4	day 3	3	14	interneuron
Cha-F-300380	4	VisionRight	Acetylcholine	Cha-Gal4	day 3	3	17	principal cell
Cha-F-300381	1	VisionRight	Acetylcholine	Cha-Gal4	day 3	10	19	interneuron
Cha-F-300382	4	VisionRight	Acetylcholine	Cha-Gal4	day 3	3	42	principal cell
Cha-F-300383	16	PreMotor	Acetylcholine	Cha-Gal4	day 3	22	29	principal cell
Cha-F-300384	54	OlfactoryRight	Acetylcholine	Cha-Gal4	day 3	11	7	principal cell
Cha-F-300385	3	VisionLeft	Acetylcholine	Cha-Gal4	day 3	10	36	principal cell
Cha-F-300386	5	VisionRight	Acetylcholine	Cha-Gal4	day 3	0	41	interneuron
Cha-F-300387	5	VisionRight	Acetylcholine	Cha-Gal4	day 3	8	34	interneuron
Cha-F-300388	28	VisionRight	Acetylcholine	Cha-Gal4	day 3	7	6	interneuron
Cha-F-300389	0	VisionLeft	Acetylcholine	Cha-Gal4	day 3	3	43	principal cell
Cha-F-300390	4	VisionRight	Acetylcholine	Cha-Gal4	day 3	2	17	principal cell
Cha-F-300391	1	VisionRight	Acetylcholine	Cha-Gal4	day 3	8	33	interneuron
Cha-F-300392	36	OlfactoryCore	Acetylcholine	Cha-Gal4	day 3	29	10	principal cell
Cha-F-300393	8	VisionLeft	Acetylcholine	Cha-Gal4	day 3	3	14	interneuron
Cha-F-300394	0	VisionRight	Acetylcholine	Cha-Gal4	day 3	7	10	principal cell
Cha-F-300395	5	VisionRight	Acetylcholine	Cha-Gal4	day 3	8	41	interneuron
Cha-F-300397	0	PreMotor	Acetylcholine	Cha-Gal4	day 3	22	29	principal cell
Cha-F-300398	0	OlfactoryLeft	Acetylcholine	Cha-Gal4	day 3	29	2	principal cell
Cha-F-300399	33	Auditory	Acetylcholine	Cha-Gal4	day 3	11	16	principal cell
Cha-F-300400	2	VisionLeft	Acetylcholine	Cha-Gal4	day 3	8	43	interneuron
Cha-F-300401	6	VisionLeft	Acetylcholine	Cha-Gal4	day 3	8	46	interneuron
Cha-F-300402	4	VisionRight	Acetylcholine	Cha-Gal4	day 3	10	38	interneuron
Cha-F-300403	0	VisionRight	Acetylcholine	Cha-Gal4	day 3	10	38	interneuron
Cha-F-300405	1	VisionRight	Acetylcholine	Cha-Gal4	day 3	3	26	interneuron
Cha-F-300406	1	VisionRight	Acetylcholine	Cha-Gal4	day 3	8	26	interneuron
Cha-F-300408	3	VisionLeft	Acetylcholine	Cha-Gal4	day 3	10	12	interneuron
Cha-F-300409	10	VisionRight	Acetylcholine	Cha-Gal4	day 3	7	50	interneuron
Cha-F-300410	43	PreMotor	Acetylcholine	Cha-Gal4	day 3	12	39	principal cell
Cha-F-300412	19	PreMotor	Acetylcholine	Cha-Gal4	day 3	12	39	principal cell
Cha-F-300413	3	VisionLeft	Acetylcholine	Cha-Gal4	day 3	3	43	principal cell
Cha-F-300414	3	Motor	Acetylcholine	Cha-Gal4	day 3	0	2	principal cell
Cha-F-300415	26	OlfactoryRight	Acetylcholine	Cha-Gal4	day 3	14	52	principal cell
Cha-F-300416	10	Auditory	Acetylcholine	Cha-Gal4	day 3	7	16	interneuron
Cha-F-300417	0	VisionRight	Acetylcholine	Cha-Gal4	day 3	28	6	interneuron
Cha-F-300418	0	OlfactoryCore	Acetylcholine	Cha-Gal4	day 3	11	6	principal cell
Cha-F-300419	8	VisionLeft	Acetylcholine	Cha-Gal4	day 3	23	48	interneuron
Cha-F-300420	23	PreMotor	Acetylcholine	Cha-Gal4	day 3	2	11	principal cell
Cha-F-300421	3	VisionLeft	Acetylcholine	Cha-Gal4	day 3	3	12	principal cell
Cha-F-300422	0	PreMotor	Acetylcholine	Cha-Gal4	day 3	12	39	principal cell
[truncated: 17,904 more rows]

## Sheet: labels
Network Cluster #	No. of neurons	Dominant Neurotransmitter	Dominant Driver	Dominant Community	Dominant Birthtime	Critical Period	Persistence Vector	Morphology	Spad_avgs (NAT)	Spad_avgs (flycircuit)	Projection Cell Type	Hubs	Avg Absorption	Avg Absorption
Class #01	1361			VisionRight	(H)day9	embryo, day3, day9	well-balanced	(L)N_bifs	(P)AME_R, (H|P)LOP_R, (P)ME_R	(P)MED, (H|P)LOP	Interneuron		(H)In
Class #02	1235	Acetylcholine		VisionLeft		embryo, day3	well-balanced	(L)N_bifs, (L)N_branch, (L)Fragmentation	(H|P)AME_L, (H|P)LOP_L, (P)ME_L	(H|P)lop, (H|P)med	Interneuron		(H)In
Class #03	1010	Acetylcholine, GABA	Gad1-Gal4	VisionLeft		day4, day8		(L)Surface, (L)Volume, (L)N_bifs, (L)N_branch, (L)Fragmentation, (L)Length	(H|P)LO_L	(H|P)lob			(H)In	(H)In, (H)Out
Class #04	869	GABA	Gad1-Gal4	VisionRight		embryo, day2, day7		(L)Surface, (L)Volume, (L)N_bifs, (L)N_branch, (L)Length	(H|P)LO_R	(H|P)LOB	Principal Cell
Class #05	849	GABA	Gad1-Gal4	VisionRight		day1, day6, day8				(H|P)OG	Interneuron		(H)In
Class #06	772	GABA	Gad1-Gal4	VisionLeft		day1, day6, day8				(H|P)og	Interneuron		(H)In	(H)Out
Class #07	467	Acetylcholine	5-HT1B-Gal4, Cha-Gal4, E0585-Gal4			embryo, day2	well-balanced		(H|P)LH_L	(H|P)lh			(H)Out	(L)Out
Class #08	439		Trh-Gal4	VisionLeft		day4, day5, day6			(H|P)AVLP_L, (H|P)PVLP_L	(H|P)vlp	Interneuron
Class #09	438	Acetylcholine	5-HT1B-Gal4	OlfactoryCore		day2, day3, day4		(L)N_bifs, (L)N_branch, (L)Branch_Order, (L)Fragmentation	(H|P)MB_PED_R, (H|P)MB_VL_R, (P)MB_ML_R, (H|P)MB_CA_R	(H|P)CAL, (H|P)MB			(H)In, (H)Out	(L)In, (L)Out
Class #10	423	Serotonin	Trh-Gal4	VisionRight	(L)day3	day5, day6, day7			(H)AME_R, (H|P)AVLP_R, (H|P)PVLP_R	(H|P)VLP	Interneuron
Class #11	414		E0585-Gal4		(H)day6	day1, day5, day6			(H|P)LH_R	(H|P)LH, (P)SPP			(H)In, (H)Out	(H)In
Class #12	349		npf-Gal4	Auditory	(L)day2, (H)day4, (H)day5, (H)day6	day4, day5, day6	proximal		(H|P)SAD, (H|P)AMMC_R, (P)IVLP_R, (P)IPS_R, (H|P)GNG, (P)CAN_L, (H|P)AMMC_L	(P)CVLP, (H|P)AMMC, (H|P)ammc	Principal Cell		(H)In
Class #13	280	Acetylcholine			(H)day4	embryo, day4, day7			(H|P)SLP_L, (P)SIP_L, (P)SCL_L	(P)fspp, (H|P)spp, (H|P)idlp, (H|P)dlp	Principal Cell		(H)Out
Class #14	252	Glutamate	npf-Gal4, VGlut-Gal4	OlfactoryLeft	(L)day1, (L)day3, (H)day6, (H)day8	day4, day5, day6	proximal				Principal Cell		(L)In, (H)Out	(L)In
Class #15	252	GABA	Gad1-Gal4	PreMotor		embryo, day2		(L)Surface, (L)Volume, (L)Depth, (L)Length	(P)ATL_R, (P)CRE_L	(P)idfp	Principal Cell		(L)In, (L)Out	(H)In, (H)Out
Class #16	251	GABA	Gad1-Gal4	PreMotor	(H)day9	day1, day6, day9		(L)Depth	(P)CRE_R, (H|P)GA_R, (H|P)ATL_L	(P)IDFP	Principal Cell		(L)Out	(H)In, (H)Out
Class #17	239	Glutamate	5-HT1A-Gal4, npf-Gal4, VGlut-Gal4	PreMotor	(H)day8	embryo, day4, day8			(H|P)FB	(P)FB	Principal Cell		(L)In, (L)Out	(H)In, (H)Out
Class #18	234	Glutamate	5-HT1A-Gal4, 5-HT1B-Gal4, E0585-Gal4, npf-Gal4, VGlut-Gal4	PreMotor	(H)day1	day1, day2			(H)FB	(P)eb, (P)fb, (P)lat	Principal Cell		(L)In, (L)Out	(H)In
Class #19	228	GABA, Octopamine	E0585-Gal4, Gad1-Gal4, Tdc2-Gal4	PreMotor		day3, day4, day5		(L)Surface, (L)Volume, (L)Length			Principal Cell		(L)In	(H)In
Class #20	212	GABA	E0585-Gal4, Gad1-Gal4	PreMotor	(L)day5, (H)day9	day1, day2, day7	proximal	(L)Surface, (L)Volume, (L)Length	(P)EB, (P)BU_L, (H|P)GA_L	(H|P)PCB, (H|P)EB	Principal Cell		(L)Out	(H)Out
Class #21	206	Acetylcholine	Cha-Gal4			embryo, day2	well-balanced				Principal Cell		(H)In, (Zero)Out	(L)In, (Zero)Out
Class #22	197	Octopamine	Tdc2-Gal4, Trh-Gal4	Motor	(H)day4, (H)day6	day1, day4, day6	well-balanced		(H)ME_L, (P)PLP_L		Principal Cell
Class #23	197		E0585-Gal4, npf-Gal4	PreMotor		day1, day3, day4			(P)FB		Principal Cell		(L)In, (L)Out	(H)Out
Class #24	197		TH-Gal4	OlfactoryCore	(L)day3, (H)day4	embryo, day4, day5			(H)MB_ML_R, (H|P)AOTU_R, (H|P)AOTU_L	(H|P)OPTU, (H|P)optu	Principal Cell		(H)In, (Zero)Out	(H)In, (Zero)Out
Class #25	195		E0585-Gal4		(H)day6, (L)day9	day2, day5, day6			(P)ICL_L, (P)GOR_L		Principal Cell
Class #26	188	Glutamate	npf-Gal4, VGlut-Gal4	OlfactoryRight	(L)day1, (L)day2, (H)day5, (H)day6, (H)day7, (H)day8, (L)embryo	day3, day5, day7	proximal				Principal Cell		(H)In, (H)Out	(L)In, (H)Out
Class #27	178	GABA	Gad1-Gal4	PreMotor	(H)day9	day1, day8, day9	proximal	(L)Surface, (L)Volume, (L)N_bifs, (L)Length	(P)GA_R	(H|P)pcb	Principal Cell		(L)Out	(H)Out
Class #28	177		5-HT1B-Gal4, fru-Gal4			day3, day5, day7		(H)N_bifs, (H)N_branch	(H|P)LAL_R	(P)DMP	Principal Cell			(L)Out
Class #29	174		5-HT1B-Gal4	OlfactoryCore	(H)day6	day2, day5, day6		(L)N_bifs, (L)N_branch, (L)Branch_Order, (L)Fragmentation	(H|P)MB_PED_L, (H|P)MB_ML_L, (H|P)MB_CA_L	(H|P)mb, (H|P)cal			(H)Out	(L)In, (L)Out
Class #30	173		fru-Gal4, npf-Gal4, Trh-Gal4	Auditory	(L)day1, (L)day2, (H)day4, (H)day5, (H)day6, (L)day8, (L)embryo	day3, day4, day5	proximal		(H|P)IVLP_L, (P)IPS_L	(H|P)cvlp	Principal Cell		(H)In	(L)Out
Class #31	171	Glutamate	VGlut-Gal4	OlfactoryRight	(L)day1, (H)day7, (L)embryo	day4, day5, day7	proximal				Principal Cell		(H)Out	(L)In
Class #32	162	Dopamine, Octopamine	Tdc2-Gal4, TH-Gal4	PreMotor	(H)day1, (H)day2, (L)day4, (L)day5	day1, day2			(H)EB, (H)BU_L	(H|P)LAT, (H)lat	Principal Cell	Hub	(H)In, (L)Out	(H)In, (H)Out
Class #33	159			Auditory	(H)day6, (H)day7	day1, day6, day7			(H|P)IPS_L	(H|P)cmp	Principal Cell		(H)In	(L)In
Class #34	159				(H)day3	day1, day3, day5	most-distant	(H)Height	(P)BU_R, (H|P)ICL_R, (P)GOR_R		Principal Cell
Class #35	158		fru-Gal4	OlfactoryCore	(L)day3	day1, day4, day5	proximal		(H|P)FLA_R, (H|P)PRW, (H|P)FLA_L	(H|P)SOG, (H|P)sog	Principal Cell		(Zero)In, (H)Out	(Zero)In, (L)Out
Class #36	144	Dopamine	TH-Gal4	OlfactoryCore	(L)day6, (L)day9	embryo, day1		(H)Surface, (H)Volume, (H)N_bifs, (H)N_branch, (H)Branch_Order, (H)Fragmentation, (H)Length	(H)CRE_R, (H)SIP_R, (H)SIP_L, (H)SMP_L	(H|P)FSPP, (H)SDFP, (H|P)sdfp, (H)fspp	Principal Cell		(L)In
Class #37	136	Dopamine	TH-Gal4	Motor	(H)day1, (L)day5, (L)day6, (L)day7, (H)embryo	embryo, day1	most-distant	(H)Surface, (H)Volume, (H)N_bifs, (H)N_branch, (H)Branch_Order, (H)Fragmentation, (H)Length	(H)BU_R, (H)ICL_R, (H|P)VES_R, (H)IVLP_R, (H|P)PLP_R, (H)GOR_R, (H|P)SCL_R	(H)SPP, (H)DMP, (H)PAN	Principal Cell	Hub	(L)In	(H)In
Class #38	134	Serotonin	104198-Gal4, 5-HT1B-Gal4, GH298-Gal4, Kra-Gal4, Trh-Gal4, VT4419-Gal4, VT449-Gal4, VT8167-Gal4	OlfactoryRight	(H)day2, (H)day3, (L)day8	day1, day2, day3		(H)Surface, (H)Volume, (H)N_bifs, (H)N_branch, (H)Fragmentation, (H)Length	(H|P)AL_R	(H|P)AL, (P)PAN	Interneuron		(H)Out	(L)In
Class #39	134	Dopamine	TH-Gal4, VT4419-Gal4		(H)day1, (L)day6, (L)day7, (L)day9, (H)embryo	embryo	most-distant	(H)Surface, (H)Volume, (H)N_bifs, (H)N_branch, (H)Branch_Order, (H)Fragmentation, (H)Length	(H)ICL_L, (H|P)VES_L, (H)PVLP_L, (H)PLP_L, (H)GOR_L, (H)SCL_L	(H)vmp, (H|P)pan, (H)cmp, (H)dmp	Principal Cell	Hub	(L)In	(H)In
Class #40	133		5-HT1A-Gal4, fru-Gal4, TH-Gal4			embryo	most-distant	(H)N_bifs, (H)N_branch, (H)Fragmentation	(H|P)EPA_R	(H)CVLP	Principal Cell	Hub	(L)In	(H)In
Class #41	130		E0585-Gal4	PreMotor		day2, day4, day5	well-balanced	(L)Surface, (L)Volume, (L)Length			Principal Cell		(L)Out	(H)Out
Class #42	130	Glutamate	VGlut-Gal4	Motor	(H)day3, (H)day4	embryo, day3, day4	most-distant	(H)Surface, (H)Volume, (H)Length	(H|P)IB_L, (H)ATL_L, (H|P)SPS_L	(H|P)ccp, (P)vmp	Principal Cell			(H)In, (H)Out
Class #43	124	GABA	Gad1-Gal4	PreMotor	(H)day1, (L)day4, (H)embryo	embryo	proximal			(H)PCB, (H|P)FB	Principal Cell		(L)In
Class #44	123	Acetylcholine	Cha-Gal4	OlfactoryCore	(H)day3	day1, day2, day3	well-balanced	(L)N_bifs, (L)N_branch, (L)Branch_Order, (L)Fragmentation	(P)MB_PED_L, (H|P)MB_VL_L	(P)mb			(Zero)In, (H)Out	(Zero)In, (L)Out
Class #45	123	Octopamine, Serotonin	Tdc2-Gal4, Trh-Gal4		(H)day5, (H)day6, (L)day8	embryo, day5, day6	well-balanced	(H)Surface, (H)Volume, (H)Length	(P)CAN_R, (H)ME_R, (P)PLP_R, (H)IPS_R	(H)MED, (H)CVLP, (H|P)CMP	Principal Cell
Class #46	117		5-HT1B-Gal4, TH-Gal4		(H)day3	day1, day2, day3		(H)Surface, (H)Volume, (H)N_bifs, (H)N_branch, (H)Fragmentation, (H)Length	(H)CRE_L	(H)idfp	Principal Cell	Hub	(L)In, (L)Out	(H)In, (L)Out
Class #47	117		fru-Gal4	Auditory		embryo	well-balanced	(H)N_bifs, (H)N_branch, (H)Fragmentation	(H|P)LAL_L, (P)VES_L, (H)IPS_L, (H|P)EPA_L	(H|P)dmp	Principal Cell			(L)Out
Class #48	115	Serotonin	Trh-Gal4	PreMotor	(H)day2, (L)day8, (H)day9	day1, day2, day9			(H)FB, (P)SMP_L		Principal Cell		(L)Out	(L)In, (H)Out
Class #49	114	Serotonin	104198-Gal4, 5-HT1B-Gal4, GH298-Gal4, Kra-Gal4, Trh-Gal4, VT4419-Gal4, VT449-Gal4, VT8167-Gal4	OlfactoryLeft	(H)day2, (H)day3, (L)day4, (L)day7	day2, day3			(H|P)AL_L	(H|P)al	Interneuron		(L)In	(L)In
Class #50	111	Dopamine, Octopamine	104198-Gal4, 5-HT1B-Gal4, Tdc2-Gal4, TH-Gal4, Trh-Gal4		(H)day1, (H)day2, (L)day4, (H)embryo	embryo, day2	well-balanced	(H)Surface, (H)Volume, (H)N_bifs, (H)N_branch, (H)PathDistance, (H)Branch_Order, (H)Fragmentation, (H)Length	(H)CAN_R, (H)CRE_R, (H)CAN_L	(H)LAT, (H)IDFP	Principal Cell	Hub	(L)In, (L)Out
Class #51	107	Acetylcholine, GABA	Gad1-Gal4	PreMotor	(H)day8	day1, day2, day8	proximal		(H)PB	(H)eb, (H)fb	Principal Cell			(L)Out
Class #52	106	Glutamate	VGlut-Gal4	Motor		embryo, day2, day4	most-distant	(H)Surface, (H)Volume, (H)N_bifs, (H)N_branch, (H)Length	(H|P)IB_R, (H)ATL_R, (H|P)SPS_R	(H|P)VMP, (H|P)CCP	Principal Cell			(H)In, (H)Out
Class #53	105	GABA	Gad1-Gal4	PreMotor	(H)day8, (H)day9	day1, day2, day8		(L)Surface, (L)Volume, (L)N_bifs, (L)N_branch, (L)Width, (L)Depth, (L)PathDistance, (L)Branch_Order, (L)Fragmentation, (L)Length	(H|P)NO, (P)PB	(P)PCB, (H|P)NOD, (H|P)nod, (P)eb	Principal Cell		(Zero)In, (H)Out	(Zero)In, (L)Out
Class #54	103		G0239-Gal4, TH-Gal4	OlfactoryCore	(H)day1, (L)day4, (L)day6, (L)day7	embryo, day1			(H|P)SLP_R, (P)SIP_R, (H|P)SMP_R	(H|P)DLP, (H|P)IDLP, (P)SDFP	Principal Cell		(H)In, (H)Out	(L)Out
Note: Refer to the sheet-tab ‘label_description’ for details on how these labels were determined.

## Sheet: label_description
Label	Method	Check for	Label Name
Dominant Neurotrasmitter	We compare aprior probability of each neurontransmitter-type with the posterior conditional probability. prior_prob_j := aprior prob. that the neuron is of the j-th neurotransmitter-type. prob_j|i := posterior prob. that the neuron is of the j-th neurotransmitter-type, given that it belongs to the i-th class. max_prob_j := maximum posterior prob. of the j-th neurotrasnmitter-type (column max)	Does the i-th class have a posterior prob. for a neurotransmitter-type that is such that: Condition 1: prob_j|i >= 0.95*max_prob_j Condition 2: prob_j|i >= 10*prior_prob_j	If the i-th class satisfies, Condition 1 OR Condtion 2 it is assigned a label corresponding to the j-th neurotransmitter-type.
Dominant Driver	ditto B3	ditto C3	ditto D3
Dominant Community	ditto B3	Does the i-th class have a posterior prob. for a community-type that is such that: Condition 1: prob_j|i >= 0.67 Note: There is a very high shared information between community and network classs.	If the i-th class satisfies Condition 1, it is assigned a label corresponding to the j-th community-type. Else, No community label is assigned
Dominant Birthtime	ditto B3 min_prob_j := minimum posterior prob. of the j-th neurotrasnmitter-type (column min)	Does the i-th class have a posterior prob. for a birthtime-day that is such that: Condition 1: prob_j|i >= 0.90*max_prob_j Condition 2: prob_j|i <= 1.10*min_prob_j Note: In general, there is not much shared information between birthtime and network class. It is therefore not possible to, for example, ouright label a class as ‘day-1’, but instead only to ascertain if it has relatively-high or -low…	If the i-th class satisfies Condition 1, it is assigned a label corresponding to the j-th birthtime-day prefixed with (H), denoting ‘High’. If the i-th class satisfies Condition 2, it is assigned a label corresponding to the j-th birthtime-day prefixed with (L), denoting ‘Low’.
Critical Period	Identified using eq.(5) in the Methods subsection "Periods of Critical Growth". Note: Critical period is different from the dominant birthtime label calulated above.
Morphology	all_avg_j := average value of the j-th morphological-variable across all neurons. avg_j|i := average value of the j-th morphological-variable, for neurons belonging to the i-th class. Refer to sheet-tab ‘morph_pvec’ for details.	Does the i-th class have a class-wise average for a morphological-variable that is such that: Condition 1: avg_j|i >= 1.80*all_avg_j Condition 2: avg_j|i <= 0.55*all_avg_j Rationale: if the class average of the morphological-variable approximately equals the overall average, then those variables do not show class-wise variation. Thresholds of 1.8 and 1/1.8=0.55 are optimal in picking outliers. (W…	If the i-th class satisfies Condition 1, it is assigned a label corresponding to the j-th morphological-variable prefixed with (H), denoting ‘High’. If the i-th class satisfies Condition 2, it is assigned a label corresponding to that morphological-variable prefixed with (L), denoting ‘Low’.
Persistence Vector	For each neuron, identify the pvec component which acts as the ceter of mass (COM). We first obtain a normalized component list whose j-th value is given by dividing the cumulative-sum from the first upto the j-th pvec component, by the total sum of all 100 components. The normalized list therefore consists of monotonically increasing values, such that the 100-th value always equals 1. The COM is…	Condition 1: mode_com_i < 40 Condition 2: 48 <= mode_com_i <= 52 Condition 3: mode_com_i > 60 Note: As the the number of vertices in the class increases the mode (and the average) COM approximately equals 50. There are very few classs with a mode COM <40, or >60.	If the i-th class satisfies: Condition 1, then assign it the label ‘proximal’, Condition 2, then assign it the label ‘well-balanced’, Condition 3, then assign it the label ‘most-distant’.
Spatial Distribution	For each neuron we calculated the number of tracing points within each of the 58 defined neuropil regions (tracts). max_spad_avg_j := maximum average number of tracing points in the j-th neuropil region (column max). spad_avg_j|i := average number of tracing points in the j-th neuropil region, given that the neuron belong to the i-th class. max_spad_prop_j := maximum proportion of the number of t…	Does the i-th class satisfy either of the following conditions for a neuropil region: Condition 1: spad_avg_j|i >= 0.95*max_spad_avg_j Condition 2: spad_prop_j|i >= 0.95*max_spad_prop_j Note: For each neuron a majority of the neuropil regions are zero. Therefore we look for the high valued outliers.	If the i-th class satisfies Condition 1, it is assigned a label corresponding to that neuropil region prefixed with (H), denoting ‘High’. If the i-th class satisfies Condition 2, it is assigned a label corresponding to that neuropil region prefixed with (P), denoting ‘high Proportion’. If the i-th class satisfies Condition 1 AND Condition 1, it is assigned a label corresponding to that neuropil r…
Projection Cell Type	We calculate the proportion of neurons in each class which are of a particular cell type. ratio_inter_i = No. of interneurons/Total no. neurons (in i-th class) ratio_principal_i =No. of principal cells/Total no. neurons (in i-th class) When Projection Cell Type is “principal cell” it means it crosses over multiple neuropils. When it is “interneuron” it means that it stays within adjacent neuropil…	Does the i-th class have a ratio that is such that: Condition 1: ratio_inter_i >= 0.67 Condition 1: ratio_principal_i >= 0.67	If the i-th class satisfies Condition 1, it is assigned a label “Interneuron” If the i-th class satisfies Condition 2, it is assigned a label “Principal Cell”
Hubs	Identified using the scatter plot Fig.3(b) in the manuscript.	Classes with the both highest weighted degree and betweenness centrality among all classes.
Average Absorption	data_i := average in (or out) absorption of the i-th class (calulcated on the SBM multi-graph). Q1 := First quartile or 25th percentile of the data values Q3 := Third quartile or 75th percentile or the data values.	Does the i-th class have an average in (or out) absorption value, such that: Condition 1: data_i <= Q1 Condition 2: data_i >= Q3	If the i-th class satisfies Condition 1, it is assigned the label (L), denoting ‘Low’. If the i-th class satisfies Condition 2, it is assigned the label (H), denoting ‘High’.
Average Driftiness	ditto B19	ditto C19	ditto D19

## Sheet: prob_dist
Network Cluster #	No. of neurons	Acetylcholine	Dopamine	GABA	Glutamate	Octopamine	Serotonin	unknown	104198-Gal4	5-HT1A-Gal4	5-HT1B-Gal4	Cha-Gal4	E0585-Gal4	fru-Gal4	G0239-Gal4	Gad1-Gal4	GH298-Gal4	Kra-Gal4	npf-Gal4	Tdc2-Gal4	TH-Gal4	Trh-Gal4	VGlut-Gal4	VT4419-Gal4	VT449-Gal4	VT8167-Gal4	day 1	day 2	day 3	day 4	day 5	day 6	day 7	day 8	day 9	embryo	Auditory	Motor	OlfactoryCore	OlfactoryLeft	OlfactoryRight	PreMotor	VisionLeft	VisionRight
Class #01	1361	0.216018	0.0095518	0.322557	0.374724	0.000734754	0.0242469	0.0521675	0	0	0	0.216018	0.00220426	0.0492285	0	0.322557	0	0	0.000734754	0.000734754	0.0095518	0.0242469	0.374724	0	0	0	0.0933137	0.110948	0.121969	0.128582	0.10507	0.0940485	0.0903747	0.0646583	0.0639236	0.127112	0.000734754	0	0	0	0	0	0.00514328	0.994122
Class #02	1235	0.246154	0.00404858	0.290688	0.376518	0	0.0210526	0.0615385	0	0	0	0.246154	0.00161943	0.059919	0	0.290688	0	0	0	0	0.00404858	0.0210526	0.376518	0	0	0	0.102024	0.0963563	0.139271	0.131174	0.107692	0.0939271	0.0931174	0.0639676	0.0518219	0.120648	0	0	0	0	0	0	0.992713	0.00728745
Class #03	1010	0.222772	0.000990099	0.529703	0.0841584	0	0.000990099	0.161386	0	0.0118812	0.0019802	0.222772	0.0019802	0.145545	0	0.529703	0	0	0	0	0.000990099	0.000990099	0.0841584	0	0	0	0.10297	0.10198	0.113861	0.138614	0.120792	0.0940594	0.0930693	0.0683168	0.0514851	0.114851	0.0019802	0.0019802	0.0029703	0	0	0	0.992079	0.000990099
Class #04	869	0.21519	0.00345224	0.550058	0.0713464	0	0.0023015	0.157652	0	0.0115075	0	0.21519	0.00115075	0.143843	0	0.550058	0	0	0.00115075	0	0.00345224	0.0023015	0.0713464	0	0	0	0.0747986	0.12313	0.116226	0.141542	0.110472	0.0978136	0.109321	0.0529344	0.0540852	0.119678	0.00575374	0.00115075	0.00460299	0	0	0	0.0023015	0.986191
Class #05	849	0.186101	0.00235571	0.619552	0.140165	0	0.0141343	0.0376914	0	0	0.00117786	0.186101	0.00117786	0.0341578	0	0.619552	0	0	0.00117786	0	0.00235571	0.0141343	0.140165	0	0	0	0.109541	0.104829	0.108363	0.128386	0.106007	0.111896	0.0918728	0.0765607	0.057715	0.104829	0.0117786	0.00117786	0.00117786	0	0	0	0	0.985866
Class #06	772	0.158031	0	0.628238	0.145078	0	0.0246114	0.0440415	0	0	0	0.158031	0.00129534	0.0414508	0	0.628238	0	0	0.00129534	0	0	0.0246114	0.145078	0	0	0	0.101036	0.0958549	0.111399	0.130829	0.13342	0.110104	0.0841969	0.0803109	0.0479275	0.104922	0.00259067	0.00259067	0.00647668	0	0	0	0.988342	0
Class #07	467	0.263383	0.00428266	0.353319	0.152034	0	0.00428266	0.222698	0	0.00214133	0.00642398	0.263383	0.0385439	0.175589	0	0.353319	0	0	0	0	0.00428266	0.00428266	0.152034	0	0	0	0.102784	0.132762	0.122056	0.117773	0.119914	0.0985011	0.0835118	0.0599572	0.0256959	0.137045	0	0	0.528908	0.453961	0	0	0.0171306	0
Class #08	439	0.154897	0.00911162	0.366743	0.132118	0	0.113895	0.223235	0	0.0136674	0	0.154897	0.00455581	0.193622	0	0.366743	0	0	0.0113895	0	0.00911162	0.113895	0.132118	0	0	0	0.0865604	0.070615	0.0933941	0.125285	0.202733	0.123007	0.111617	0.0569476	0.0387244	0.0911162	0.0911162	0.0022779	0.00455581	0	0	0	0.895216	0.00683371
Class #09	438	0.246575	0	0.319635	0.175799	0	0.00684932	0.251142	0	0	0.00456621	0.246575	0	0.246575	0	0.319635	0	0	0	0	0	0.00684932	0.175799	0	0	0	0.0890411	0.13242	0.127854	0.155251	0.134703	0.0890411	0.0753425	0.0410959	0.0502283	0.105023	0.0159817	0	0.938356	0	0.0456621	0	0	0
Class #10	423	0.172577	0.0165485	0.390071	0.0803783	0	0.1513	0.189125	0	0.00236407	0.00236407	0.172577	0	0.179669	0	0.390071	0	0	0.00472813	0	0.0165485	0.1513	0.0803783	0	0	0	0.0898345	0.070922	0.0780142	0.0992908	0.179669	0.125296	0.118203	0.0756501	0.0543735	0.108747	0.0567376	0.0070922	0.00945626	0	0.00236407	0.00236407	0	0.921986
Class #11	414	0.21256	0.00241546	0.425121	0.173913	0	0.0120773	0.173913	0	0.00966184	0	0.21256	0.0410628	0.123188	0	0.425121	0	0	0	0	0.00241546	0.0120773	0.173913	0	0	0	0.120773	0.0821256	0.0869565	0.120773	0.149758	0.142512	0.108696	0.0483092	0.0338164	0.10628	0.00241546	0.0193237	0.253623	0	0.65942	0	0	0.0652174
Class #12	349	0.100287	0	0.0945559	0.418338	0	0.0687679	0.318052	0	0.0200573	0	0.100287	0.00286533	0.246418	0	0.0945559	0	0	0.0487106	0	0	0.0687679	0.418338	0	0	0	0.0429799	0.034384	0.0802292	0.234957	0.226361	0.137536	0.0744986	0.0544413	0.025788	0.0888252	0.994269	0	0.00286533	0	0	0	0.00286533	0
Class #13	280	0.225	0.0285714	0.317857	0.157143	0	0.0321429	0.239286	0	0.00714286	0	0.225	0.0178571	0.214286	0	0.317857	0	0	0	0	0.0285714	0.0321429	0.157143	0	0	0	0.103571	0.114286	0.110714	0.189286	0.114286	0.0464286	0.1	0.0571429	0.0357143	0.128571	0.00357143	0.0142857	0.632143	0.142857	0	0.00357143	0.203571	0
Class #14	252	0.0277778	0	0.170635	0.623016	0	0.047619	0.130952	0	0.00396825	0	0.0277778	0	0.0912698	0	0.170635	0	0	0.0357143	0	0	0.047619	0.623016	0	0	0	0.0357143	0.0674603	0.0714286	0.134921	0.190476	0.170635	0.138889	0.0912698	0.0357143	0.0634921	0.0357143	0.00396825	0.00793651	0.952381	0	0	0	0
Class #15	252	0.0992063	0	0.900794	0	0	0	0	0	0	0	0.0992063	0	0	0	0.900794	0	0	0	0	0	0	0	0	0	0	0.0753968	0.154762	0.134921	0.0952381	0.0952381	0.0912698	0.0952381	0.0634921	0.0515873	0.142857	0	0	0	0	0	1	0	0
Class #16	251	0.14741	0	0.85259	0	0	0	0	0	0	0	0.14741	0	0	0	0.85259	0	0	0	0	0	0	0	0	0	0	0.12749	0.0996016	0.103586	0.0876494	0.119522	0.12749	0.0796813	0.063745	0.0876494	0.103586	0	0	0	0	0	1	0	0
Class #17	239	0.0125523	0	0.0083682	0.694561	0	0	0.284519	0	0.209205	0	0.0125523	0.0125523	0.041841	0	0.0083682	0	0	0.0209205	0	0	0	0.694561	0	0	0	0.117155	0.138075	0.129707	0.179916	0.0585774	0.0502092	0.0669456	0.083682	0.0292887	0.146444	0	0	0	0	0	1	0	0
Class #18	234	0	0	0.119658	0.581197	0.00854701	0	0.290598	0	0.188034	0.00854701	0	0.0299145	0.0299145	0	0.119658	0	0	0.034188	0.00854701	0	0	0.581197	0	0	0	0.166667	0.17094	0.132479	0.123932	0.0940171	0.0512821	0.0854701	0.042735	0.025641	0.106838	0	0	0.00854701	0	0	0.991453	0	0
Class #19	228	0.0614035	0	0.649123	0.00438596	0.105263	0.00877193	0.171053	0	0.00877193	0	0.0614035	0.0394737	0.122807	0	0.649123	0	0	0	0.105263	0	0.00877193	0.00438596	0	0	0	0.0921053	0.109649	0.131579	0.171053	0.162281	0.0745614	0.0745614	0.0657895	0.0175439	0.100877	0	0	0.0921053	0	0	0.907895	0	0
Class #20	212	0.113208	0	0.79717	0.00943396	0.0188679	0	0.0613208	0	0	0	0.113208	0.0613208	0	0	0.79717	0	0	0	0.0188679	0	0	0.00943396	0	0	0	0.146226	0.127358	0.141509	0.136792	0.0471698	0.0518868	0.122642	0.0707547	0.0801887	0.0754717	0	0	0	0	0	1	0	0
Class #21	206	0.291262	0.00970874	0.286408	0.208738	0	0.0194175	0.184466	0	0.00970874	0	0.291262	0.0194175	0.15534	0	0.286408	0	0	0	0	0.00970874	0.0194175	0.208738	0	0	0	0.0873786	0.140777	0.121359	0.121359	0.116505	0.101942	0.0776699	0.0436893	0.0436893	0.145631	0.0631068	0	0.592233	0.0145631	0.00970874	0	0.150485	0.169903
Class #22	197	0.106599	0.00507614	0.0964467	0.477157	0.071066	0.13198	0.111675	0	0.00507614	0	0.106599	0	0.106599	0	0.0964467	0	0	0	0.071066	0.00507614	0.13198	0.477157	0	0	0	0.0862944	0.0659898	0.0812183	0.192893	0.126904	0.182741	0.0964467	0.0558376	0.0203046	0.0913706	0.0152284	0.720812	0.00507614	0	0	0	0.233503	0.0253807
Class #23	197	0.0406091	0	0.340102	0.314721	0.00507614	0.0152284	0.284264	0	0.0203046	0	0.0406091	0.0304569	0.172589	0	0.340102	0	0	0.0609137	0.00507614	0	0.0152284	0.314721	0	0	0	0.106599	0.0913706	0.116751	0.177665	0.13198	0.126904	0.116751	0.0456853	0.0203046	0.0659898	0	0	0.0101523	0	0	0.989848	0	0
Class #24	197	0.0964467	0.0558376	0.248731	0.172589	0	0.035533	0.390863	0	0	0	0.0964467	0.0203046	0.370558	0	0.248731	0	0	0	0	0.0558376	0.035533	0.172589	0	0	0	0.071066	0.0761421	0.0558376	0.187817	0.192893	0.106599	0.111675	0.0203046	0.0304569	0.147208	0.00507614	0	0.837563	0	0	0.0152284	0.0558376	0.0862944
Class #25	195	0.138462	0.0205128	0.133333	0.364103	0	0.0410256	0.302564	0	0.0205128	0	0.138462	0.0358974	0.246154	0	0.133333	0	0	0	0	0.0205128	0.0410256	0.364103	0	0	0	0.0974359	0.128205	0.0974359	0.117949	0.164103	0.14359	0.0871795	0.0512821	0.0102564	0.102564	0.0769231	0.651282	0.00512821	0	0	0	0.205128	0.0615385
Class #26	188	0.0265957	0.00531915	0.159574	0.611702	0	0.0851064	0.111702	0	0	0	0.0265957	0	0.0797872	0	0.159574	0	0	0.0319149	0	0.00531915	0.0851064	0.611702	0	0	0	0.0265957	0.037234	0.111702	0.0957447	0.255319	0.143617	0.170213	0.0851064	0.0212766	0.0531915	0.037234	0	0.0159574	0	0.946809	0	0	0
Class #27	178	0.129213	0	0.820225	0.011236	0.0168539	0	0.0224719	0	0	0	0.129213	0.0224719	0	0	0.820225	0	0	0	0.0168539	0	0	0.011236	0	0	0	0.140449	0.11236	0.106742	0.101124	0.11236	0.0898876	0.0842697	0.0674157	0.0674157	0.117978	0	0.00561798	0	0	0	0.994382	0	0
Class #28	177	0.0847458	0.00564972	0.107345	0.163842	0.0112994	0.0621469	0.564972	0	0.0225989	0.00564972	0.0847458	0	0.531073	0	0.107345	0	0	0.00564972	0.0112994	0.00564972	0.0621469	0.163842	0	0	0	0.0960452	0.101695	0.129944	0.124294	0.158192	0.101695	0.101695	0.0338983	0.039548	0.112994	0.610169	0.0508475	0.220339	0	0.00564972	0.0451977	0	0.0677966
Class #29	174	0.189655	0	0.33908	0.229885	0	0.00574713	0.235632	0	0	0.0114943	0.189655	0	0.224138	0	0.33908	0	0	0	0	0	0.00574713	0.229885	0	0	0	0.091954	0.126437	0.091954	0.114943	0.183908	0.137931	0.0747126	0.0287356	0.045977	0.103448	0	0	0.95977	0.0402299	0	0	0	0
Class #30	173	0.0578035	0	0.0289017	0.289017	0	0.127168	0.49711	0	0.0115607	0	0.0578035	0	0.393064	0	0.0289017	0	0	0.0924855	0	0	0.127168	0.289017	0	0	0	0.0231214	0.0404624	0.0809249	0.312139	0.248555	0.150289	0.0693642	0.017341	0.017341	0.0404624	0.971098	0	0	0	0	0	0.0231214	0.00578035
Class #31	171	0.0175439	0	0.222222	0.538012	0	0.0877193	0.134503	0	0.0233918	0	0.0175439	0	0.0935673	0	0.222222	0	0	0.0175439	0	0	0.0877193	0.538012	0	0	0	0.0350877	0.0526316	0.0935673	0.128655	0.210526	0.128655	0.192982	0.0584795	0.0467836	0.0526316	0.0116959	0	0.00584795	0	0.982456	0	0	0
Class #32	162	0.0925926	0.185185	0.17284	0.0740741	0.333333	0.0740741	0.0679012	0	0	0	0.0925926	0.0123457	0.0555556	0	0.17284	0	0	0	0.333333	0.185185	0.0740741	0.0740741	0	0	0	0.265432	0.240741	0.117284	0.0617284	0.0493827	0.0432099	0.0679012	0.0246914	0.0123457	0.117284	0.00617284	0	0.00617284	0	0	0.987654	0	0
Class #33	159	0.106918	0	0.113208	0.440252	0	0.0314465	0.308176	0	0.0125786	0	0.106918	0	0.289308	0	0.113208	0	0	0.00628931	0	0	0.0314465	0.440252	0	0	0	0.106918	0.0503145	0.106918	0.132075	0.144654	0.150943	0.169811	0.0440252	0.0188679	0.0754717	0.735849	0.00628931	0.0125786	0	0	0	0.194969	0.0503145
Class #34	159	0.132075	0	0.163522	0.433962	0	0.0377358	0.232704	0	0.0125786	0	0.132075	0.00628931	0.213836	0	0.163522	0	0	0	0	0	0.0377358	0.433962	0	0	0	0.125786	0.113208	0.163522	0.119497	0.169811	0.0943396	0.0566038	0.0377358	0.0377358	0.081761	0.0440252	0.484277	0.0566038	0	0	0	0.100629	0.314465
Class #35	158	0.151899	0.0189873	0.259494	0.139241	0	0.0379747	0.392405	0	0	0	0.151899	0.00632911	0.379747	0	0.259494	0	0	0.00632911	0	0.0189873	0.0379747	0.139241	0	0	0	0.120253	0.0632911	0.0696203	0.170886	0.196203	0.0886076	0.0949367	0.0379747	0.0506329	0.107595	0.208861	0	0.791139	0	0	0	0	0
Class #36	144	0.145833	0.152778	0.173611	0.215278	0.0138889	0.0763889	0.222222	0	0	0	0.145833	0.00694444	0.215278	0	0.173611	0	0	0	0.0138889	0.152778	0.0763889	0.215278	0	0	0	0.152778	0.138889	0.152778	0.0972222	0.131944	0.0416667	0.0555556	0.0416667	0.00694444	0.180556	0.0416667	0.0138889	0.791667	0.00694444	0.0416667	0.0138889	0.0347222	0.0555556
Class #37	136	0.154412	0.242647	0.117647	0.330882	0.00735294	0.0441176	0.102941	0	0.0147059	0	0.154412	0	0.0882353	0	0.117647	0	0	0	0.00735294	0.242647	0.0441176	0.330882	0	0	0	0.235294	0.161765	0.0882353	0.132353	0.0441176	0.0294118	0.0294118	0.0220588	0.0294118	0.227941	0.0808824	0.713235	0.0588235	0	0.0661765	0	0	0.0808824
Class #38	134	0.0597015	0.00746269	0.253731	0.156716	0	0.231343	0.291045	0.0820896	0.00746269	0.0149254	0.0597015	0	0	0	0.253731	0.0820896	0.00746269	0.0149254	0	0.00746269	0.231343	0.156716	0.0298507	0.0298507	0.0223881	0.149254	0.19403	0.261194	0.104478	0.0746269	0.0597015	0.0447761	0.00746269	0.0223881	0.0820896	0.0149254	0	0.0298507	0	0.955224	0	0	0
Class #39	134	0.134328	0.291045	0.11194	0.298507	0	0.0298507	0.134328	0	0	0	0.134328	0.00746269	0.119403	0	0.11194	0	0	0	0	0.291045	0.0298507	0.298507	0.00746269	0	0	0.179104	0.149254	0.11194	0.0895522	0.0746269	0.0298507	0.0373134	0.0298507	0.00746269	0.291045	0.134328	0.58209	0.134328	0.0373134	0	0	0.11194	0
Class #40	133	0.0827068	0.105263	0.12782	0.225564	0	0.0075188	0.451128	0	0.0526316	0	0.0827068	0.0075188	0.390977	0	0.12782	0	0	0	0	0.105263	0.0075188	0.225564	0	0	0	0.112782	0.12782	0.112782	0.150376	0.120301	0.0827068	0.075188	0.037594	0.0300752	0.150376	0.345865	0	0.0300752	0	0	0.601504	0.0075188	0.0150376
Class #41	130	0.0230769	0	0.438462	0.323077	0.00769231	0.0307692	0.176923	0	0.0307692	0	0.0230769	0.0307692	0.107692	0	0.438462	0	0	0.00769231	0.00769231	0	0.0307692	0.323077	0	0	0	0.0615385	0.138462	0.0923077	0.138462	0.184615	0.0923077	0.1	0.0538462	0.0230769	0.115385	0	0	0.0461538	0	0	0.953846	0	0
Class #42	130	0.0153846	0	0.0153846	0.930769	0	0.00769231	0.0307692	0	0	0	0.0153846	0	0.0307692	0	0.0153846	0	0	0	0	0	0.00769231	0.930769	0	0	0	0.1	0.0769231	0.153846	0.207692	0.0769231	0.0769231	0.0923077	0.0461538	0.0461538	0.123077	0	0.984615	0	0	0	0	0.00769231	0.00769231
Class #43	124	0.209677	0	0.790323	0	0	0	0	0	0	0	0.209677	0	0	0	0.790323	0	0	0	0	0	0	0	0	0	0	0.169355	0.104839	0.0887097	0.0645161	0.0887097	0.0483871	0.0967742	0.0483871	0.0483871	0.241935	0	0	0	0	0	1	0	0
Class #44	123	0.292683	0	0.292683	0.178862	0	0	0.235772	0	0	0	0.292683	0	0.235772	0	0.292683	0	0	0	0	0	0	0.178862	0	0	0	0.0894309	0.121951	0.154472	0.146341	0.146341	0.0731707	0.097561	0.0569106	0.0325203	0.0813008	0.00813008	0	0.97561	0.00813008	0	0.00813008	0	0
Class #45	123	0.0569106	0.0162602	0.0894309	0.414634	0.121951	0.195122	0.105691	0	0	0	0.0569106	0	0.105691	0	0.0894309	0	0	0	0.121951	0.0162602	0.195122	0.414634	0	0	0	0.105691	0.0894309	0.0813008	0.113821	0.235772	0.138211	0.0650407	0.0162602	0.0162602	0.138211	0.0650407	0.552846	0.0162602	0	0.00813008	0	0.0243902	0.333333
Class #46	117	0.128205	0.0683761	0.17094	0.188034	0.025641	0.025641	0.393162	0	0.00854701	0.00854701	0.128205	0.00854701	0.358974	0	0.17094	0	0	0.00854701	0.025641	0.0683761	0.025641	0.188034	0	0	0	0.119658	0.145299	0.17094	0.111111	0.0769231	0.111111	0.0512821	0.0769231	0.025641	0.111111	0.188034	0.025641	0.153846	0.00854701	0	0.606838	0.017094	0
Class #47	117	0.0598291	0.00854701	0.0683761	0.17094	0.00854701	0.025641	0.65812	0	0.034188	0	0.0598291	0.00854701	0.615385	0	0.0683761	0	0	0	0.00854701	0.00854701	0.025641	0.17094	0	0	0	0.111111	0.102564	0.119658	0.153846	0.145299	0.0598291	0.042735	0.0512821	0.025641	0.188034	0.700855	0.0940171	0.102564	0.00854701	0	0.00854701	0.0854701	0
Class #48	115	0.104348	0.00869565	0.313043	0.0347826	0.026087	0.373913	0.13913	0	0	0	0.104348	0.00869565	0.113043	0	0.313043	0	0	0.0173913	0.026087	0.00869565	0.373913	0.0347826	0	0	0	0.121739	0.191304	0.13913	0.104348	0.130435	0.0521739	0.0782609	0.0173913	0.0695652	0.0956522	0	0	0.104348	0	0	0.895652	0	0
Class #49	114	0.0263158	0.00877193	0.324561	0.140351	0	0.210526	0.289474	0.0877193	0	0.0175439	0.0263158	0	0	0	0.324561	0.0701754	0.00877193	0	0	0.00877193	0.210526	0.140351	0.0614035	0.0263158	0.0175439	0.0789474	0.175439	0.22807	0.0701754	0.122807	0.0789474	0.0350877	0.0526316	0.0438596	0.114035	0	0	0	1	0	0	0	0
Class #50	111	0.117117	0.171171	0.171171	0.261261	0.0810811	0.135135	0.0630631	0.00900901	0.00900901	0.00900901	0.117117	0.00900901	0.027027	0	0.171171	0	0	0	0.0810811	0.171171	0.135135	0.261261	0	0	0	0.162162	0.225225	0.0810811	0.045045	0.0630631	0.0630631	0.045045	0.027027	0.027027	0.261261	0.0990991	0.0720721	0.117117	0.216216	0.162162	0.306306	0.018018	0.00900901
Class #51	107	0.242991	0	0.71028	0	0	0	0.046729	0	0.00934579	0	0.242991	0	0.0373832	0	0.71028	0	0	0	0	0	0	0	0	0	0	0.130841	0.140187	0.130841	0.0747664	0.102804	0.0841121	0.0934579	0.11215	0.0280374	0.102804	0	0	0	0	0	1	0	0
Class #52	106	0	0	0	0.962264	0	0.00943396	0.0283019	0	0	0	0	0	0.0283019	0	0	0	0	0	0	0	0.00943396	0.962264	0	0	0	0.0849057	0.122642	0.122642	0.169811	0.103774	0.0754717	0.103774	0.0471698	0.0283019	0.141509	0	1	0	0	0	0	0	0
Class #53	105	0.152381	0	0.790476	0.00952381	0	0	0.047619	0	0	0	0.152381	0.0190476	0.0190476	0	0.790476	0	0	0.00952381	0	0	0	0.00952381	0	0	0	0.133333	0.12381	0.12381	0.114286	0.0952381	0.114286	0.0571429	0.0952381	0.0666667	0.0761905	0	0	0.00952381	0	0	0.971429	0	0.0190476
Class #54	103	0.15534	0.116505	0.174757	0.165049	0	0.00970874	0.378641	0	0	0	0.15534	0.00970874	0.330097	0.038835	0.174757	0	0	0	0	0.116505	0.00970874	0.165049	0	0	0	0.174757	0.15534	0.145631	0.0679612	0.0970874	0.038835	0.038835	0.0679612	0.0194175	0.194175	0	0	0.902913	0	0.038835	0	0	0.0582524
Prior prob.		0.161839	0.0161839	0.373772	0.239933	0.00899107	0.0371203	0.16216	0.00141288	0.0119453	0.00128444	0.161839	0.00822041	0.129921	0.000256888	0.373772	0.00122022	0.000128444	0.00622953	0.00899107	0.0161839	0.0371203	0.239933	0.000770663	0.000449554	0.00032111	0.102241	0.108599	0.115664	0.134095	0.129921	0.0996725	0.0918374	0.0582493	0.0435425	0.116178	0.072635	0.0565795	0.131527	0.04168	0.0519556	0.172564	0.236144	0.236915
Prior prob. across discarded neurons		0.111752	0.0348649	0.297853	0.262757	0.0277072	0.0764258	0.18864	0.0113138	0.00738859	0.00323251	0.111752	0.00831217	0.126761	0	0.297853	0.0143154	0.000692681	0.0120065	0.0277072	0.0348649	0.0764258	0.262757	0.00300162	0.000461787	0.000692681	0.103209	0.139921	0.142461	0.119834	0.124683	0.0882013	0.0898176	0.0450242	0.0348649	0.111983	0.105518	0.0879704	0.217733	0.123528	0.101131	0.219349	0.0664973	0.0782729

## Sheet: abs_drift
Network Cluster #	No. of Neurons	Strength (Weighted Degree)	Betweenness Centrality	Avg IN Absorption	Avg OUT Absorption	Avg IN Driftiness	Avg OUT Driftiness
Class #01	1361	78.1915	3.11772	100.467	91.0899	6.43412	6.83645
Class #02	1235	59.0598	1.56841	98.1897	92.7918	6.20782	7.32798
Class #03	1010	143.046	8.32467	97.0624	92.5255	8.10436	8.61141
Class #04	869	132.765	9.46192	93.6382	90.8809	7.30739	6.92085
Class #05	849	112.195	9.12681	97.2316	87.8577	5.83979	7.02332
Class #06	772	95.3646	6.8435	97.4794	92.2272	7.34831	7.6127
Class #07	467	130.079	17.1863	93.8418	98.3501	6.8981	4.47953
Class #08	439	134.598	12.9264	95.1298	92.4872	7.33053	6.11572
Class #09	438	80.8238	18.3632	107.212	100.214	3.32237	4.65851
Class #10	423	130.759	10.2489	92.6122	92.9942	6.31267	5.20506
Class #11	414	222.901	9.4631	97.4652	97.6279	9.83254	5.76329
Class #12	349	149.852	20.2602	103.65	91.6742	5.4154	5.72275
Class #13	280	128.015	32.3212	94.9938	96.0834	6.47595	4.94868
Class #14	252	87.2874	10.1321	82.3329	97.0858	3.26239	6.42643
Class #15	252	308.482	2.72296	86.6616	86.1145	8.48989	13.3552
Class #16	251	345.682	3.68695	87.8876	83.9018	8.69326	12.6036
Class #17	239	331.531	1.40574	86.4813	84.6397	9.08086	8.29814
Class #18	234	262.603	10.1962	85.9216	85.6064	8.78203	7.46762
Class #19	228	332.23	20.0031	82.1186	90.7269	10.6495	4.7613
Class #20	212	219.53	6.52938	90.5854	78.9472	7.3404	9.99324
Class #21	206	37.443	26.896	115.586	0	3.58609	0
Class #22	197	170.216	25.6558	92.5414	91.743	7.45064	6.1535
Class #23	197	347.891	5.12275	87.3188	84.7	7.59593	8.46555
Class #24	197	88.3424	36.2166	110.632	0	8.07159	0
Class #25	195	192.936	39.9863	89.4496	89.0991	6.96735	6.6616
Class #26	188	47.7877	6.52089	96.8366	100.189	3.4122	7.68834
Class #27	178	182.136	11.4577	90.0763	85.684	7.48089	9.50194
Class #28	177	160.149	27.7642	88.2456	88.4643	5.74074	4.57194
Class #29	174	21.06	6.16361	92.9128	105.744	2.38092	2.9122
Class #30	173	98.688	11.0286	105.028	92.4016	6.28305	4.62797
Class #31	171	62.6589	1.10532	91.6414	99.4791	4.00263	7.43371
Class #32	162	850.343	49.0843	96.3658	75.9987	9.00576	18.6973
Class #33	159	104.867	19.0895	106.951	89.8678	4.73189	5.08664
Class #34	159	118.759	24.7193	89.6165	90.0304	6.24217	5.3731
Class #35	158	47.4585	22.7613	0	102.321	0	3.53087
Class #36	144	196.266	57.2208	84.7761	89.1454	5.86863	5.18415
Class #37	136	293.06	40.3053	84.0469	88.0313	8.07358	7.04244
Class #38	134	153.502	3.75462	90.8607	97.2401	4.67589	5.16783
Class #39	134	303.254	54.3482	82.1216	87.8562	8.08421	6.59641
Class #40	133	274.466	42.4681	85.4859	87.3614	10.3742	5.08343
Class #41	130	258.78	5.56207	88.5785	83.7925	6.47403	8.46902
Class #42	130	399.734	12.2376	94.5654	89.4043	8.98454	10.0893
Class #43	124	214.7	2.54194	87.2563	88.7615	7.67876	5.46433
Class #44	123	13.2012	5.7942	0	111.779	0	2.95708
Class #45	123	90.344	14.7195	94.5384	91.7388	6.32534	5.47005
Class #46	117	278.532	51.4677	86.6	80.8972	10.1801	4.41676
Class #47	117	123.023	21.2179	96.0343	94.1994	6.27306	3.71554
Class #48	115	252.04	18.502	91.7286	82.4446	4.59968	7.97713
Class #49	114	165.074	0.682653	81.1748	92.6518	3.45412	5.07572
Class #50	111	371.405	61.8332	85.026	81.1878	5.97014	6.64899
Class #51	107	154.343	11.946	95.3192	89.4887	7.60086	4.40156
Class #52	106	348.528	3.86031	93.4908	88.2138	8.79682	10.2023
Class #53	105	11.4136	8.32589	0	109.393	0	2.72906
Class #54	103	67.3033	15.7511	110.984	103.615	4.83958	2.80553
Pairwise Absorption Values
	Class #01	Class #02	Class #03	Class #04	Class #05	Class #06	Class #07	Class #08	Class #09	Class #10	Class #11	Class #12	Class #13	Class #14	Class #15	Class #16	Class #17	Class #18	Class #19	Class #20	Class #21	Class #22	Class #23	Class #24	Class #25	Class #26	Class #27	Class #28	Class #29	Class #30	Class #31	Class #32	Class #33	Class #34	Class #35	Class #36	Class #37	Class #38	Class #39	Class #40	Class #41	Class #42	Class #43	Class #44	Class #45	Class #46	Class #47	Class #48	Class #49
Class #01	0	93.2343	90.6963	91.7447	92.341	90.2347	100.38	91.9528	111.409	88.8112	95.4729	107.854	96.551	92.3574	93.6482	99.3416	97.9079	95.9686	95.7505	102.925	121.871	89.2022	99.2341	111.137	83.4535	100.126	100.586	93.4136	107.34	105.043	96.005	100.122	105.85	92.5912	0	89.1549	85.4457	92.8061	84.1624	91.8639	100.254	87.319	100.783	0	86.1238	90.4924	99.8845	103.628	85.1684
Class #02	100.604	0	101.185	92.183	98.1655	94.455	102.148	95.7168	112.012	93.5602	99.9691	106.286	98.9351	93.5417	98.4421	100.972	97.9968	93.1402	97.2792	102.796	123.123	89.8904	98.6535	113.378	93.7738	98.5159	101.748	94.3428	107.964	105.075	96.0424	99.8289	106.689	87.3018	0	92.8848	85.2415	90.0291	83.4195	91.1706	101.055	92.9694	100.396	0	94.5181	91.322	99.9228	102.74	91.1601
Class #03	102.274	95.0875	0	93.2059	97.2062	96.631	102.461	94.1808	113.966	94.3917	100.077	105.938	98.9906	94.7618	96.851	96.3032	95.4211	91.7215	95.6542	100.473	124.809	93.1409	95.685	112.557	94.718	102.997	99.5191	93.5971	105	106.457	95.6598	99.5992	105.903	87.8018	0	92.6206	86.3335	94.3296	83.5277	90.5539	99.59	95.7491	97.093	0	96.2304	90.283	98.2704	99.8572	89.5433
Class #04	90.6962	95.3882	93.8907	0	91.1745	92.9349	99.9438	94.1444	108.904	88.9977	94.5998	106.861	94.4324	95.5825	96.0606	96.3785	94.6215	93.4102	92.9499	100.318	123.312	91.3077	94.1833	109.859	84.5948	98.9352	99.3076	92.8115	108.527	107.504	96.6985	100.105	107.847	93.294	0	88.111	85.1591	92.8085	84.1524	92.2945	94.6447	89.3374	96.3417	0	86.4534	90.4967	102.376	99.3051	96.2265
Class #05	91.3587	89.1271	86.5062	89.0024	0	86.029	98.3767	88.8787	101.605	88.9385	92.8322	101.871	93.4715	88.3183	94.88	95.6663	91.4975	93.7585	91.3272	99.0636	112.81	86.346	95.6207	106.617	83.9128	95.1944	95.3248	89.4025	101.078	103.458	90.646	96.4132	102.172	89.8247	0	86.8143	83.689	88.5302	81.8218	87.795	97.2117	85.7369	93.9956	0	87.6211	86.4653	96.2155	100.927	84.3805
Class #06	101.792	94.4649	97.9357	93.5236	98.1969	0	99.6549	95.0245	109.058	92.9629	97.8173	103.452	97.6747	94.6714	94.9901	97.6506	98.0512	95.9888	99.1072	102.26	127.48	90.9893	99.9489	111.245	92.5762	98.9954	100.29	92.8584	109.172	100.711	93.9612	98.1713	104.326	87.66	0	91.5369	84.5011	89.0033	83.0553	89.9182	101.874	92.8409	101.346	0	95.3771	89.4422	97.308	102.535	91.9975
Class #07	110.423	103.197	102.426	102.979	106.781	104.595	0	101.868	119.603	100.381	108.07	114.082	106.798	93.9594	102.485	101.695	98.2928	98.0967	96.9498	101.669	125.162	102.326	98.2719	119.616	100.718	113.201	102.025	100.549	106.851	117.772	99.7014	107.625	116.115	97.4436	0	102.192	92.9549	101.62	91.1027	95.4113	100.716	106.288	101.343	0	104.801	97.7899	106.522	106.908	90.5058
Class #08	101.802	89.4042	91.6114	93.6798	97.2408	91.5499	101.552	0	112.231	94.3411	99.7246	106.065	97.7739	97.0031	94.0073	97.459	97.5873	94.426	99.1212	101.131	127.849	90.9363	98.6851	111.652	94.8389	101.315	98.4769	93.0512	110.877	103.585	98.2605	98.4608	105.596	88.4942	0	92.5388	85.8949	91.3032	81.7723	89.9403	99.774	94.615	99.9308	0	95.9811	89.6108	97.2501	100.989	95.3134
Class #09	118.201	116.967	115.268	109.889	114.909	116.527	110.4	112.688	0	111.42	114.851	120.33	104.57	97.3592	99.8851	93.0656	95.5715	99.0678	94.6942	105.307	131.482	109.129	99.1827	124.472	104.8	115.719	101.584	101.361	120.269	125.078	101.605	118.322	125.189	104.952	0	21.1558	96.8186	103.122	94.1913	99.4587	98.9067	112.055	96.0431	0	110.388	102.883	110.111	103.705	92.9753
Class #10	96.2148	95.9629	93.9326	92.4531	97.3447	95.6963	102.353	94.2575	110.145	0	90.5645	108.583	96.3748	95.4839	97.6002	100.499	99.0378	95.3092	97.4409	100.819	121.041	94.5607	98.4837	109.421	88.0206	101.997	101.969	93.0371	112.439	108.205	97.9015	102.87	108.91	95.3369	0	92.0958	88.0062	94.4307	84.8242	91.14	102.225	91.4493	102.109	0	92.8139	93.1979	101.351	105.59	94.2982
Class #11	106.292	102.209	100.765	98.0372	102.642	100.595	107.407	99.1306	119.421	97.2508	0	112.44	101.764	100.802	102.839	100.19	101.847	101.172	98.2621	104.722	128.214	97.1058	101.045	116.571	92.3377	110.303	105.779	98.3423	112.904	114.434	102.732	107.181	114.296	94.342	0	97.6117	93.3769	101.636	89.5596	95.1751	102.699	98.7398	104.053	0	99.2669	98.3726	104.263	106.775	96.9785
Class #12	104.018	103.048	102.585	97.4955	102.037	102.64	103.066	101.466	112.115	97.6176	100.866	0	100.401	87.0366	87.7944	91.3643	88.136	88.9854	87.7934	94.4942	115.482	97.4171	90.4004	113.473	94.066	99.7159	91.2684	92.1494	97.5654	111.74	94.0598	97.4705	115.755	92.9064	0	94.2401	88.6454	93.1014	88.0533	90.733	90.0345	99.1095	89.3977	0	99.0951	91.5273	98.0282	92.7192	85.1957
Class #13	107.8	100.43	98.2065	99.6711	103.571	99.2019	96.2238	97.7435	115.38	98.7214	104.788	112.142	0	95.18	97.972	100.969	99.2694	97.4528	94.9809	100.865	123.128	97.736	97.5365	115.358	95.8621	107.21	98.8761	97.3169	109.564	113.847	101.662	104.811	109.975	93.5322	0	102.1	91.3017	100.386	88.6662	94.6955	99.0529	101.118	104.55	0	101.844	94.5651	104.383	103.987	93.5863
Class #14	110.706	101.958	100.886	103.919	108.817	101.886	90.5672	102.296	122.065	105.103	110.148	114.644	108.511	0	100.644	102.472	99.5734	98.2729	98.3008	106.071	125.152	99.6142	98.156	120.361	99.4106	109.858	105.168	101.39	13.3515	116.139	106.282	107.785	113.924	98.153	0	104.141	94.1717	103.473	89.6701	97.2364	102.386	104.537	97.7591	0	104.895	97.4515	106.337	102.913	105.31
Class #15	105.616	106.974	105.415	97.3304	100.3	106.242	98.8345	100.62	105.564	95.4436	96.2431	101.982	97.2601	72.9715	0	82.7945	76.6532	75.6614	74.2511	80.9919	103.127	95.3174	77.5147	109.847	90.8704	98.8069	81.682	84.8755	82.6526	105.546	86.051	97.8794	111.071	91.8653	0	89.6034	82.4599	90.4687	80.9135	79.8757	80.1468	97.3889	77.185	0	97.1726	83.5172	94.6645	81.7989	69.942
Class #16	101.217	100.378	100.616	92.1573	97.203	101.372	94.9492	96.4027	103.967	89.6637	95.2156	99.6432	93.3745	73.4902	73.7207	0	80.0942	74.9422	73.2229	80.4137	102.694	92.5804	78.5622	106.055	88.2499	96.0271	78.5321	79.3665	87.1993	102.743	85.1986	93.2211	106.221	88.8559	0	85.1667	79.5535	86.8205	77.5754	78.629	78.1114	94.5742	73.9932	0	94.1556	78.9603	92.6703	82.1204	69.9427
Class #17	106.668	109.127	108.596	97.1743	102.703	107.711	95.9093	102.16	104.083	95.4889	97.9732	97.2935	95.6626	70.6023	73.914	73.2346	0	71.1296	65.9982	78.8692	104.064	97.5867	76.9605	109.846	93.0784	96.3305	76.9863	81.2382	79.7939	102.948	83.9074	86.239	110.534	94.1401	0	86.1353	80.5119	85.8741	78.7118	75.2885	80.329	100.616	72.3785	0	99.4133	77.1827	93.0003	79.3757	65.927
Class #18	106.877	110.276	109.351	97.3988	102.673	109.62	97.9162	104.153	106.076	95.7292	98.9268	98.8984	96.4448	70.6662	74.2304	74.41	73.4303	0	67.613	79.4555	106.527	98.7594	77.4029	110.264	93.5511	98.7289	78.4184	81.9786	83.1019	104.65	85.4918	87.5228	112.55	95.0036	0	87.3731	81.0986	87.9348	80.2557	76.3568	78.7353	101.565	70.4574	0	99.8915	77.6157	93.7211	81.3333	66.9201
Class #19	106.613	107.728	106.185	99.5772	102.136	108.169	101.75	102.794	109.109	96.3643	98.7735	106.97	100.19	81.1205	82.7707	86.0453	85.3914	83.4213	0	88.9345	110.147	99.5683	85.0424	113.238	95.3392	103.165	88.4206	89.6217	91.3186	108.257	90.4738	98.0202	113.572	94.4252	0	93.5241	88.1435	93.6743	86.1316	88.2584	86.3	101.92	87.9691	0	100.124	90.0646	100.151	89.026	77.1193
Class #20	99.6323	100.651	99.5121	90.7061	94.8907	100.421	92.8661	93.843	98.7147	89.0745	89.9351	93.6119	91.0602	68.408	67.5748	66.6236	68.1641	62.4315	59.5989	0	101.746	91.3566	66.4405	103.517	86.469	89.5986	71.4206	78.0336	83.4046	97.2549	79.2579	81.7609	101.971	86.6174	0	83.2691	75.7685	82.4024	75.3907	72.4707	64.8372	92.67	62.5413	0	91.4229	72.3961	89.422	67.0057	64.8261
Class #21	0	0	0	0	0	0	0	0	0	0	0	0	0	0	0	0	0	0	0	0	0	0	0	0	0	0	0	0	0	0	0	0	0	0	0	0	0	0	0	0	0	0	0	0	0	0	0	0	0
Class #22	99.5766	93.5304	89.0107	92.7752	95.7482	90.5414	99.5636	92.1694	112.139	91.183	97.9828	105.113	95.1883	94.5288	95.4814	101.51	95.4406	94.9629	98.3337	101.203	123.016	0	98.7137	109.561	91.1692	102.331	99.3671	92.8993	109.039	103.494	97.9802	97.9413	105.145	85.1669	0	89.0633	85.5899	93.0084	80.2691	90.3739	101.312	95.1633	100.042	0	95.3387	89.1844	97.4881	101.57	91.218
Class #23	106.406	109.671	108.14	95.4622	100.974	108.021	96.2835	101.633	104.541	94.5361	95.2777	100.212	94.3302	73.3414	75.8226	73.2835	73.7603	70.7388	70.8727	78.6765	105.777	97.2023	0	107.629	92.186	92.7836	79.5293	80.3882	84.0413	104.452	85.3248	87.9088	112.531	93.3346	0	85.3579	79.7047	86.2017	78.4886	75.4052	76.9601	98.6577	74.3476	0	97.7198	77.1262	91.1929	84.6518	69.3526
Class #24	0	0	0	0	0	0	0	0	0	0	0	0	0	0	0	0	0	0	0	0	0	0	0	0	0	0	0	0	0	0	0	0	0	0	0	0	0	0	0	0	0	0	0	0	0	0	0	0	0
Class #25	98.8281	82.2401	82.5553	93.721	95.7028	82.196	96.9695	82.9698	108.278	91.3008	95.6975	106.238	90.9881	93.4817	90.8967	96.6653	92.9172	93.4092	92.723	97.9925	116.697	82.4001	96.6177	106.685	0	101.994	97.8756	92.5162	109.171	101.498	97.4313	96.3385	99.2434	83.7817	0	88.5059	89.0694	95.9967	78.5003	89.2639	96.2608	86.1653	94.7164	0	94.7435	85.9788	93.3219	102.362	89.6408
Class #26	108.081	109.202	104.791	100.802	105.787	108.153	109.264	104.883	118.007	103.148	120.927	115.551	104.737	100.444	102.749	102.161	99.4313	98.4283	98.0896	111.341	131.639	103.03	100.914	119.32	96.941	0	105.564	99.2832	116.177	117.75	111.029	111.752	117.793	101.224	0	97.0438	96.0029	105.816	91.1278	97.1016	102.249	102.542	101.346	0	102.66	99.5817	106.782	107.258	101.768
Class #27	101.566	102.634	102.114	92.8189	97.5033	102.536	96.44	98.3106	105.893	91.7647	95.7648	102.445	94.1708	75.363	78.8941	82.8727	80.1317	79.2462	71.9678	81.0452	109.3	94.1239	82.0439	107.164	90.066	96.5227	0	79.8494	89.8161	105.234	86.6058	96.4027	109.666	90.309	0	86.1891	80.1088	88.3933	79.6871	80.5037	82.4394	95.9173	79.5297	0	95.0599	80.9789	94.2258	82.0424	72.0324
Class #28	94.977	97.3348	96.9771	95.7382	94.4569	96.4899	98.6406	94.9693	111.004	90.7114	96.438	107.636	94.8785	87.809	84.8493	87.3539	84.0569	86.5279	84.9839	87.356	110.125	90.9379	88.6052	109.368	87.6337	100.074	91.72	0	96.4658	107.826	94.449	97.8045	107.569	89.2431	0	89.8141	83.5821	94.94	80.5128	87.4056	88.5027	90.8285	89.5678	0	92.0602	85.5175	97.912	90.9506	83.4139
Class #29	122.154	115.93	113.169	114.428	118.599	115.29	13.7456	112.841	127.145	114.742	120.406	122.897	115.87	115.71	111.365	109.218	106.649	108.715	105.39	115.03	125.349	111.443	108.748	129.371	109.493	120.725	113.652	109.303	0	127.004	109.708	117.947	125.685	108.099	0	110.651	102.87	110.586	99.4382	105.012	109.126	115.719	103.928	0	115.969	107.526	114.429	112.571	113.678
Class #30	104.554	105.076	103.773	98.2361	101.563	103.907	104.809	102.968	111.112	97.0283	100.753	107.119	100.656	88.5856	88.2834	92.1534	89.3851	86.184	86.1081	94.714	119.882	98.4459	88.4466	113.807	93.6943	103.419	94.4335	91.0103	99.5674	0	92.2814	98.9169	121.551	94.6091	0	94.6379	89.6021	94.7895	90.2614	90.6979	90.1773	101.338	92.1347	0	98.7055	92.4174	103.34	94.4744	85.0793
Class #31	108.505	108.086	104.93	100.102	105.773	106.936	105.832	103.633	121.266	101.973	115.512	117.228	100.351	104.367	100.749	100.14	101.485	98.3811	95.8459	101.925	135.268	102.271	100.072	117.874	96.3486	111.481	102.28	99.3095	121.519	118.527	0	110.619	118.089	99.3759	0	97.1896	94.9479	100.754	90.1108	96.3595	102.308	103.982	100.098	0	101.471	98.3663	106.255	104.594	104.084
Class #32	99.0709	99.983	98.8347	89.0225	93.8298	99.0753	90.4268	92.7665	94.7638	88.2153	89.3721	92.1598	88.9391	68.1037	63.797	60.7704	61.1003	60.1687	51.7116	51.4024	97.9966	89.4247	60.3477	102.146	84.6295	87.8144	66.8889	75.17	84.5441	96.0137	77.5297	0	103.799	84.8518	0	80.9942	73.8086	79.6096	72.686	70.0979	58.6767	91.228	47.7518	0	90.8286	73.5994	87.7319	59.5909	65.3933
Class #33	102.598	104.984	102.278	95.5262	98.9628	102.486	101.062	101.346	111.492	96.0532	100.058	102.39	98.8348	87.1963	85.0039	87.9186	86.1973	83.9527	84.8083	89.509	115.919	97.9343	84.4855	111.56	93.9727	102.858	87.5493	89.2454	99.6697	102.939	93.2038	94.4463	0	93.0698	0	93.2616	87.2284	92.5111	89.0952	87.5883	83.827	101.621	84.9635	0	97.6164	91.0106	96.5936	90.8876	81.5741
Class #34	93.2594	91.173	91.0902	87.5927	92.2971	88.8437	101.746	86.205	112.601	87.4802	94.4195	102.65	96.7001	93.211	96.0206	97.2312	94.7481	95.9669	95.8741	101.939	120.953	92.3154	95.5047	107.61	85.741	102.308	97.071	91.3895	104.708	103.643	95.2126	97.003	103.81	0	0	87.9482	83.1595	92.9678	87.879	87.577	100.281	81.963	96.1202	0	89.2758	88.6877	96.7507	102.605	87.1238
Class #35	119.715	116.589	114.116	110.198	115.306	116.11	111.983	112.402	125.753	108.959	114.58	121.359	105.867	100.675	95.7904	93.9575	93.058	97.9847	90.6099	103.468	124.231	107.295	95.783	125.23	104.447	115.474	104.401	101.914	117.57	124.984	104.357	116.686	125.413	103.944	0	21.5036	96.8447	105.357	95.2436	99.5003	96.7002	111.082	96.4078	0	111.689	101.526	109.024	103.1	97.5036
Class #36	103.081	98.5311	98.2602	93.9658	99.863	98.3996	94.0694	95.2783	111.689	94.1933	100.446	103.248	91.0974	84.8646	83.5654	88.3159	83.7964	91.2894	79.8651	89.6766	116.178	91.4391	87.6834	111.111	88.6147	104.731	88.6462	88.875	93.0648	105.408	94.4764	105.705	106.378	88.4186	0	0	83.2067	94.7039	79.3735	85.5171	86.7009	95.996	90.8229	0	96.0316	90.0304	96.5522	92.8402	84.7149
Class #37	92.0221	89.7904	89.747	87.3177	90.6418	89.165	98.8428	88.3652	100.114	86.7908	99.8618	104.451	92.7667	93.281	92.3245	92.8976	90.0048	90.2564	89.5201	88.8213	115.715	87.6013	90.79	106.754	82.7233	92.4062	92.9368	91.0458	108.538	104.391	93.4801	97.4329	102.528	86.0485	0	89.3018	0	90.0671	81.4124	87.8695	91.9014	88.2176	94.284	0	90.0103	87.822	95.3612	92.7117	89.2541
Class #38	111.401	111.216	109.586	103.24	108.307	110.732	110.314	107.459	114.94	104.111	117.771	116.16	105.597	98.41	98.2375	95.6649	95.688	96.8139	91.3011	98.6423	130.575	102.411	98.4473	119.993	98.3932	8.17599	101.89	97.9521	113.874	118.383	110.428	107.875	121.949	100.274	0	96.6419	93.9745	0	90.1125	94.9595	95.306	105.089	93.7905	0	105.361	96.464	107.419	99.592	99.3218
Class #39	97.4891	91.4593	89.6363	91.7404	95.5086	90.8689	101.449	90.1705	106.371	90.9076	96.5554	105.339	95.7189	86.2512	84.9665	85.893	85.1376	86.4182	84.9315	88.8365	113.103	91.3416	86.5469	106.121	92.2034	103.728	86.1606	87.907	99.1033	107.094	91.0066	93.8884	102.114	85.4293	0	91.6024	84.2175	92.6513	0	85.8542	88.2188	97.2129	89.6645	0	94.6924	85.3438	96.1646	90.6086	82.5227
Class #40	101.913	101.732	99.6784	92.7391	97.5117	99.6092	98.895	96.9664	107.736	93.1799	97.6917	105.886	94.3016	79.6723	82.7098	83.5169	81.4985	81.4043	77.9571	85.2366	109.843	94.1295	81.9317	107.293	89.8409	96.3357	86.9155	86.2224	93.7885	103.553	91.2715	95.6414	106.968	89.6063	0	87.9423	84.6687	89.5668	84.3351	0	81.1192	97.9132	80.8952	0	95.2516	85.9347	99.8713	85.5858	77.0764
Class #41	105.945	110.507	108.117	95.9757	102.16	107.458	95.122	101.856	104.865	95.5036	96.0517	99.0403	94.3884	69.2723	71.953	71.03	71.9732	68.9397	66.239	77.925	103.538	95.9648	73.4738	108.54	92.1525	96.0754	78.4372	80.663	80.5617	102.15	84.6963	85.9895	110.538	92.9361	0	86.1287	79.3741	86.8132	78.1311	74.1157	0	98.6938	72.805	0	97.8777	77.009	91.5894	78.5747	62.3648
Class #42	96.7674	84.7526	82.383	92.6714	92.3555	85.006	98.9562	85.2519	113.04	87.8316	94.4164	105.391	92.3815	92.867	97.3258	95.4465	98.9969	94.8559	96.1121	102.134	118.804	83.0989	96.5721	107.477	79.9772	100.195	98.5706	91.4962	107.748	101.87	97.3046	96.9381	100.994	78.758	0	87.1071	86.1483	94.5585	79.0789	89.7234	98.2371	0	94.9609	0	92.04	87.8434	95.618	102.225	90.8852
Class #43	106.844	105.019	104.885	98.063	102.08	105.163	100.885	102.424	105.342	96.334	98.6975	105.78	98.8465	80.2237	79.9797	83.6346	81.1145	79.9519	76.0727	84.4838	108.891	96.7931	80.3565	111.861	93.4246	99.2166	86.5477	88.1838	92.9943	107.985	89.3822	95.141	111.383	93.404	0	93.0531	86.4455	92.4187	84.0801	84.7301	82.7133	99.1349	0	0	99.0285	87.9449	96.8439	84.9357	77.8069
Class #44	124.378	117.153	116.381	116.935	120.736	118.551	13.9557	115.824	133.558	114.337	122.026	128.037	120.754	107.915	116.441	115.651	112.249	112.052	110.906	115.625	139.118	116.282	112.228	133.572	114.674	127.157	115.981	114.504	120.807	131.728	113.657	121.581	130.07	111.399	0	116.147	106.911	115.576	105.058	109.367	114.672	120.244	115.299	0	118.756	111.746	120.477	120.864	104.462
Class #45	101.509	92.973	90.4002	101.556	94.7712	90.6438	100.487	91.2645	109.604	92.0793	92.5156	110.496	94.4531	91.2055	96.8674	100.884	96.1909	97.342	97.1375	105.77	121.211	88.0835	98.3842	110.68	81.9554	96.533	101.138	92.0794	105.46	108.306	96.2049	101.774	108.398	93.3398	0	89.1841	83.9063	90.983	83.4364	92.9934	101.452	87.7843	105.061	0	0	91.0524	101.154	103.754	88.5833
Class #46	95.1586	94.4646	94.1632	88.5054	90.6997	94.8737	93.0642	91.977	102.926	86.4712	89.9881	96.7519	89.9886	72.9026	70.5584	76.7751	73.0602	72.9293	68.8985	75.2651	100.252	87.9293	72.6539	102.394	84.3322	91.2846	77.7767	83.4431	82.9985	98.2711	87.6439	86.266	101.119	84.9237	0	86.1566	79.7738	86.1225	78.5227	77.9436	73.9937	90.3948	70.1351	0	89.1772	0	92.8218	75.1811	73.5623
Class #47	107.167	104.973	104.242	99.5392	102.705	104.676	108.632	103.384	112.286	98.8083	104.57	113.597	103.96	89.4938	91.7171	93.254	90.0119	92.1564	89.1341	94.4077	116.341	100.327	90.4352	115.757	97.6731	103.318	92.3393	95.3075	100.945	113.025	98.6195	99.8139	111.407	95.3813	0	98.7037	90.8485	97.4575	95.9853	91.5766	92.8248	103.025	92.2203	0	101.327	93.6359	0	96.0472	87.4342
Class #48	104.365	108.727	107.666	94.2444	100.254	106.892	93.6036	100.309	102.493	94.1636	94.6588	96.9175	92.8134	67.5454	70.9591	69.4554	69.768	69.6902	65.2304	74.462	106.792	96.0228	70.8285	107.392	90.2847	97.5046	73.0484	78.7581	79.9068	101.192	80.092	83.1345	109.487	91.4258	0	84.8068	78.358	85.4145	77.5382	72.3615	73.6056	97.5437	71.7082	0	96.5934	76.081	90.5238	0	61.8654
Class #49	109.945	105.717	104.285	101.821	106.486	103.622	110.003	102.309	116.09	101.546	110.303	113.186	105.945	11.0823	93.8766	93.2198	91.1943	94.5219	89.4169	92.9595	114.242	99.6787	94.2403	117.674	96.2774	105.984	98.1131	95.0743	24.4338	115.905	103.967	104.759	115.12	96.3944	0	96.7802	90.5537	98.6182	87.1177	91.5171	92.259	101.813	87.7512	0	103.213	92.0182	103.12	98.6023	0
Class #50	98.1122	99.2578	97.9311	90.265	95.014	99.4684	99.2831	94.3444	109.82	92.9941	100.187	106.071	93.9449	10.1567	72.3211	79.519	76.1745	79.5901	71.6094	77.9068	121.909	89.9827	76.0218	105.212	87.4069	99.2738	75.6693	83.3787	23.5083	109.127	94.8016	92.0092	109.905	87.7964	0	84.7958	79.3419	92.6443	77.4148	80.0604	77.9301	91.9685	76.3123	0	90.6321	79.9414	93.0766	81.5012	7.5175
Class #51	101.109	104.177	101.871	96.3531	99.2465	103.341	99.8471	98.6838	108.611	94.4545	97.2	107.703	97.2689	88.3371	83.5465	85.873	84.4024	83.8006	79.7493	91.3559	119.795	95.9149	83.1923	109.965	91.6136	97.6048	89.8447	87.5656	100.626	107.258	91.3701	95.8652	109.9	91.289	0	91.7141	86.4097	91.8885	85.5558	88.962	86.2499	96.9979	86.1113	0	96.5044	88.8427	98.8723	87.2373	83.6818
Class #52	93.704	87.0646	83.4913	87.8153	89.7333	85.2722	99.3433	84.9718	107.942	85.8632	93.0854	104.892	92.5086	92.4394	94.4292	96.4659	94.874	95.1263	91.0426	94.883	115.801	85.4788	95.5434	107.248	80.3283	96.6773	96.7506	89.6586	104.171	103.499	93.4707	95.5473	103.282	80.781	0	86.6857	81.1172	88.8463	82.143	88.0212	96.0054	88.4533	97.5946	0	90.5982	86.6819	96.4305	101.368	88.3233
Class #53	126.012	127.126	125.584	118.976	121.534	127.568	121.148	122.193	128.508	115.763	118.172	126.369	119.589	100.519	102.169	105.444	104.79	102.82	19.3984	108.333	129.545	118.967	104.441	132.636	114.738	122.564	107.819	109.02	110.717	127.656	109.872	117.419	132.97	113.824	0	112.922	107.542	113.073	105.53	107.657	105.698	121.319	107.367	0	119.523	109.463	119.549	108.424	96.5178
Class #54	119.704	117.369	118.65	112.55	116.828	118.003	112.193	112.434	126.856	111.761	117.422	122.187	106.595	101.069	109.104	102.733	105.678	104.86	100.153	107.12	129.02	111.554	106.833	126.017	107.252	119.05	107.743	104.868	118.47	125.899	108.541	123.432	125.119	106.692	0	19.0282	100.096	109.529	97.3595	102.371	108.068	113.357	107.181	0	113.192	106.809	113.473	111.665	97.1937
Pairwise Driftiness Values
	Class #01	Class #02	Class #03	Class #04	Class #05	Class #06	Class #07	Class #08	Class #09	Class #10	Class #11	Class #12	Class #13	Class #14	Class #15	Class #16	Class #17	Class #18	Class #19	Class #20	Class #21	Class #22	Class #23	Class #24	Class #25	Class #26	Class #27	Class #28	Class #29	Class #30	Class #31	Class #32	Class #33	Class #34	Class #35	Class #36	Class #37	Class #38	Class #39	Class #40	Class #41	Class #42	Class #43	Class #44	Class #45	Class #46	Class #47	Class #48	Class #49
Class #01	0	5.9888	4.64338	58.5957	34.0542	4.89402	3.9707	4.86738	3.27	25.8146	8.34599	4.02858	4.59326	3.38519	3.5657	3.43065	3.32275	3.51084	3.59235	3.49985	3.13663	7.47985	3.44912	14.577	7.85721	3.75696	3.58249	6.14468	2.64161	3.45621	4.0923	3.74266	3.27731	13.1436	0	5.01417	13.1919	5.02341	6.79998	5.63779	3.1558	7.97601	3.37311	0	7.01974	3.68882	4.46184	3.032	3.39725
Class #02	6.2689	0	66.9193	5.23354	5.23277	36.8843	5.16707	30.8611	2.70483	4.70964	6.32853	4.83666	9.45141	3.18269	3.46974	3.72167	3.27102	3.16342	3.38222	3.26254	2.57035	10.3649	3.48778	10.2197	14.0027	3.17712	3.38556	4.82336	2.47655	5.44401	3.45264	3.75216	7.68923	8.52559	0	5.37054	7.86773	3.94313	14.1566	3.6859	3.13237	9.23556	3.59716	0	7.1284	4.91541	6.30457	2.83366	3.35423
Class #03	7.03586	17.3103	0	5.78851	5.63589	92.1345	5.61217	59.2521	3.08722	5.25084	7.00599	5.17703	11.0533	3.39908	3.78035	3.45513	3.35434	3.28388	3.67804	3.53908	2.84157	13.0075	3.29639	11.7466	18.2684	3.49192	3.81597	5.18615	2.54668	5.98442	3.63655	3.9691	8.56606	10.0599	0	5.8683	9.26099	4.42449	19.0677	3.89933	3.52061	11.1929	3.36435	0	8.19169	5.29001	6.85421	2.80031	3.48884
Class #04	13.2211	6.81228	6.05183	0	28.9693	5.50822	4.21448	5.43373	3.35043	47.4749	9.58104	4.2394	4.85404	3.7167	3.88942	3.57927	3.58184	3.62488	3.70491	3.85542	3.30698	8.81353	3.46197	18.1333	9.34178	3.944	3.74585	6.80605	2.71854	3.72933	4.41663	3.97467	3.50583	17.0281	0	5.43396	17.3391	5.48871	7.78385	6.26635	3.33492	9.52224	3.40279	0	8.07743	3.94049	4.92958	3.1901	4.09404
Class #05	24.6073	4.54924	4.39664	68.1304	0	3.83011	3.78462	4.77014	3.00511	41.4679	8.30342	3.84232	4.50231	3.26821	3.64863	3.44077	3.24801	3.32668	3.46006	3.52379	2.92295	7.40133	3.302	14.4767	8.09821	3.60703	3.42677	5.98292	2.27926	3.42735	3.90706	3.59326	3.18904	13.2383	0	4.95481	13.4597	4.8602	6.75236	5.47523	3.21552	8.02154	3.28855	0	7.29602	3.56232	4.34832	3.06932	3.40101
Class #06	6.5063	21.2553	88.312	5.43399	5.34938	0	5.1459	35.2143	2.86813	4.77649	6.35445	4.79565	9.70468	2.72927	3.55388	3.44949	3.41936	3.34586	3.65496	3.28759	2.48185	11.003	3.58466	10.4054	14.7092	2.877	3.48598	4.84737	2.27257	5.32918	3.42748	3.74662	7.74389	8.91133	0	5.41889	8.10077	3.96825	15.1297	3.69548	3.28864	9.60748	3.48415	0	7.41871	4.92099	6.2998	3.22373	2.90929
Class #07	4.37519	4.17576	4.06877	3.84192	3.82042	4.08234	0	4.71665	2.48869	3.50019	4.1403	3.55175	25.4266	2.87951	4.91204	4.87435	4.62994	4.61776	4.56206	4.80198	2.34982	4.85626	4.46326	9.46297	4.74892	2.97297	4.78448	3.35244	2.32377	3.55825	2.85792	5.29179	3.09337	3.93683	0	9.26679	4.39716	3.39857	6.04016	4.39137	4.32415	5.51954	4.68266	0	4.66827	4.43812	4.25415	4.12104	2.97547
Class #08	6.54794	11.6906	25.6187	5.4742	5.32569	22.7523	4.93836	0	2.9889	4.96857	6.68463	4.41223	13.2733	3.15335	3.91206	4.05585	4.00017	3.86844	4.05946	4.15524	3.02006	8.46982	3.91858	8.48546	16.2988	3.36263	4.02108	4.98094	2.51345	4.84833	3.64751	4.18908	6.62499	9.4526	0	6.51971	8.62725	4.15887	11.0968	3.76999	3.73711	9.0731	4.02814	0	7.52297	4.46823	5.61308	3.46946	3.3386
Class #09	3.01492	3.02392	2.94498	2.6973	2.74134	2.94344	3.76797	3.16852	0	2.72567	3.49988	3.90786	3.60978	3.11029	5.11286	4.764	4.80216	4.97446	4.75295	5.30669	27.4835	3.11459	4.79378	33.0145	2.97933	3.14894	5.0802	3.5361	2.69337	3.89507	3.02774	6.22416	3.44423	2.77281	0	2.18109	3.14731	3.60909	3.28841	4.87569	4.50325	3.37274	4.7279	0	3.03126	4.96874	3.95855	4.21326	3.19621
Class #10	9.23095	5.42402	4.89124	11.6222	14.5065	4.69652	4.23869	5.61532	3.01818	0	6.53278	3.71912	5.09535	3.21424	3.80361	3.91673	3.8054	3.66023	3.74095	3.88242	2.93235	6.73041	3.67289	7.80842	10.4013	3.50814	3.90389	5.27838	2.56064	3.8253	3.78237	4.09287	3.45009	19.5131	0	5.82021	9.88741	4.51855	8.25862	4.01791	3.63956	6.99592	3.86223	0	6.02604	4.05966	5.01052	3.43519	3.42984
Class #11	6.10247	6.27691	5.66239	5.16429	5.0991	5.25219	4.13178	5.05589	3.43308	5.22321	0	4.09056	4.68194	3.60031	6.03017	5.87516	5.84664	5.80338	5.63387	6.03156	3.24023	7.68184	5.54952	17.9088	6.1927	4.03066	6.03964	6.1782	2.73048	3.67862	4.2495	6.48477	3.459	6.60639	0	13.5239	12.9827	5.29631	6.84071	5.31202	5.27161	8.46608	5.83512	0	6.78557	5.39795	4.52357	4.82448	3.76104
Class #12	4.61999	4.68616	4.56949	4.04872	4.04483	4.48252	3.92846	5.37592	2.22867	3.56643	4.31448	0	4.78042	2.60095	3.1865	3.31617	3.15699	3.18588	3.1423	3.39173	2.08032	5.30958	3.1492	3.62249	5.08873	2.58399	3.25818	5.2788	2.08406	84.6413	2.63332	3.60654	20.8354	4.2176	0	3.64686	4.81343	3.06115	7.12444	8.52632	3.00322	5.99459	3.15558	0	5.02357	7.5207	8.66037	2.84155	2.72623
Class #13	5.12404	4.89587	4.68245	4.40947	4.36095	4.63103	7.29094	5.61829	2.79398	4.03298	4.78445	4.01662	0	3.34786	5.87931	6.0595	5.82923	5.71802	5.57037	5.94299	2.67205	5.79324	5.47414	10.1	5.63616	3.16472	5.77415	3.79185	2.6223	3.93958	3.31302	6.49472	3.29896	4.55111	0	14.9543	5.38987	3.90601	8.14753	5.40293	5.18839	6.71596	5.99417	0	5.58069	5.30257	5.00896	4.78285	3.56967
Class #14	4.50032	4.23509	4.11195	3.97164	3.74571	4.07829	95.3101	4.88078	2.57415	3.55399	4.32575	3.64168	30.4676	0	4.97613	5.06671	4.83575	4.76946	4.76896	5.16575	3.82513	4.87535	4.59119	8.85611	4.83282	2.9344	5.08416	3.46915	1	3.57795	3.10338	5.47145	3.08754	4.07054	0	10.0241	4.59351	3.53609	6.20808	4.61093	4.47226	5.61486	4.65443	0	4.80931	4.5548	4.35794	4.0672	3.53645
Class #15	5.00577	4.92433	4.41553	4.59251	4.21244	4.36825	7.14667	5.40738	3.67843	4.1375	5.54857	6.65607	5.33255	4.60907	0	45.1188	34.8165	34.1564	33.3994	37.7746	2.99588	5.27165	25.9269	5.00502	5.32369	4.64349	35.5761	9.29779	2.83215	6.00285	4.75741	74.7182	5.32018	4.37617	0	6.36779	5.93059	6.90464	7.39392	29.5972	18.7993	6.44231	29.5278	0	5.30709	71.3851	9.35794	11.8313	5.13557
Class #16	5.25426	5.35669	5.24069	4.34597	4.42327	5.15975	7.91612	6.17056	3.87028	3.88493	6.13877	7.38831	5.76576	5.25038	32.4298	0	30.3507	28.2537	27.5227	31.1511	3.245	6.13265	22.9241	5.27312	5.79295	4.93876	28.7316	8.68296	3.18843	6.93893	5.2421	53.3513	5.57814	4.73213	0	6.96015	5.91159	7.70535	8.51709	91.0348	16.6173	7.12046	24.2497	0	5.71509	22.9323	10.7457	11.1712	5.93535
Class #17	3.77458	4.34557	4.24663	3.7566	3.48652	4.13951	5.86796	4.6444	3.3346	3.442	4.93302	5.45467	4.65629	3.84811	10.1095	9.62382	0	18.4748	76.0956	8.34116	2.8909	4.54531	28.8069	4.49036	4.3077	4.04857	9.19533	5.88558	2.51725	5.37394	4.0726	10.003	4.72521	3.78143	0	5.19311	4.52128	5.49851	5.0842	10.403	38.9632	5.119	18.881	0	3.93809	13.2065	8.20442	8.53154	4.08616
Class #18	3.64798	4.34927	4.23591	3.66816	3.45704	4.17395	5.42352	4.68333	3.222	3.32063	4.58629	5.05973	4.33377	3.52332	11.4157	8.92471	11.9115	0	60.9084	9.18925	2.82517	4.5485	41.5531	4.21307	4.28147	3.87125	10.368	5.65846	2.48747	5.01525	3.83159	11.203	4.48373	3.60526	0	4.77556	4.20999	5.07497	5.10389	10.2082	15.6713	5.10424	10.3676	0	3.76823	11.8875	6.55489	9.57432	3.75035
Class #19	4.30415	4.44332	4.29811	3.91382	3.57248	3.98935	3.8949	4.86506	2.6617	3.52762	4.27303	4.95964	4.30786	2.88413	5.6176	5.8402	5.65511	5.51969	0	5.91228	2.23128	4.83284	5.35263	4.1992	4.59684	3.07287	5.81935	6.69933	2.20161	4.72981	2.97786	6.89883	4.18716	3.88849	0	4.89899	4.85551	3.68841	5.89363	13.8556	5.02869	5.4247	5.67095	0	4.55502	16.6199	7.08778	4.49354	2.97603
Class #20	4.06667	4.53548	4.07253	4.16951	3.81059	4.03576	6.4951	5.23489	3.27876	3.76968	5.04857	5.92854	4.92267	4.19666	29.3252	28.9234	25.5292	23.2645	22.143	0	2.91608	5.25045	19.2128	4.44684	4.93053	4.12004	25.836	8.05311	2.81277	5.38775	4.27123	45.9746	4.77712	4.01872	0	5.72699	5.23789	6.07194	6.60647	22.8818	13.7027	5.94592	20.2899	0	4.21092	41.8173	8.4485	9.07671	4.60167
Class #21	0	0	0	0	0	0	0	0	0	0	0	0	0	0	0	0	0	0	0	0	0	0	0	0	0	0	0	0	0	0	0	0	0	0	0	0	0	0	0	0	0	0	0	0	0	0	0	0	0
Class #22	8.53078	25.6779	17.2686	7.00806	6.65648	14.5957	4.69964	13.6669	3.18876	6.03342	7.81595	4.10319	6.74605	3.33086	3.48975	3.3776	3.06218	3.34002	3.54344	3.48711	2.86515	0	3.25846	7.43464	9.69845	3.68793	3.40602	5.69962	2.46925	4.51083	3.98994	3.47458	6.00224	6.57989	0	4.71797	11.3005	4.75221	10.9822	4.20839	3.03176	16.722	3.16789	0	10.7317	4.46031	5.64635	3.00577	3.1901
Class #23	4.08005	4.36443	4.22613	3.69535	3.50713	3.90119	5.21319	4.61703	3.09564	3.41191	4.25007	4.91379	4.16112	3.58254	16.342	11.3183	17.1459	60.0245	44.6812	11.5977	2.74357	4.52401	0	3.98334	4.26321	3.57984	13.9507	5.83863	2.48471	4.81032	3.68412	14.7753	4.33652	3.64134	0	4.4588	4.29816	4.85853	5.06451	10.396	24.3435	5.01523	15.071	0	4.19566	13.2754	7.33348	12.7638	3.71039
Class #24	0	0	0	0	0	0	0	0	0	0	0	0	0	0	0	0	0	0	0	0	0	0	0	0	0	0	0	0	0	0	0	0	0	0	0	0	0	0	0	0	0	0	0	0	0	0	0	0	0
Class #25	10.1586	8.91035	7.68545	8.29815	7.69311	6.97133	4.86922	6.72842	3.41243	6.93309	10.5165	4.34821	6.19736	3.74779	3.79939	3.82432	3.6721	3.73707	3.8135	3.83	3.1959	14.7478	3.70301	6.8349	0	4.19538	3.80285	7.19261	2.85082	4.21958	4.61317	3.94637	4.29535	23.6463	0	5.7319	21.5275	5.94957	13	4.94862	3.51763	18.6937	3.68318	0	13.6525	4.59176	5.8344	3.2775	3.9437
Class #26	5.8304	6.27489	5.54009	5.01423	4.9784	5.33491	4.02967	5.06034	11.3426	5.22568	108.01	3.92638	4.58267	3.35487	5.65373	5.62166	5.36324	5.30527	5.28474	6.02432	8.66739	7.48735	5.22127	15.6408	6.04735	0	5.6652	5.82743	2.6836	3.65374	4.3894	6.33238	3.45102	6.57301	0	11.6397	11.5499	5.21013	6.41215	5.1008	4.9633	8.02203	5.3476	0	6.51861	5.09571	4.41823	4.61293	3.78254
Class #27	5.09038	5.28288	5.13453	4.02656	4.30209	5.04221	6.50945	6.02695	3.56737	3.69886	5.22406	6.28207	5.10679	4.48107	22.464	23.6027	20.6645	20.3652	18.4569	21.2149	3.17108	5.96282	17.5839	4.67283	5.6564	4.33527	0	6.3169	2.97704	5.96978	4.54058	32.2839	5.01598	4.63932	0	5.72408	5.56913	6.27413	8.13379	51.8522	13.8801	6.86552	18.538	0	5.5384	17.2959	10.1179	9.55107	4.93202
Class #28	5.01869	4.52064	4.20848	7.93538	6.20936	4.00505	4.50745	3.82097	3.02032	6.50758	5.54163	4.60453	3.63739	3.67607	4.55055	4.68509	4.42133	4.54807	4.46504	4.60881	2.65128	5.08352	4.47506	7.88626	4.34723	3.41164	4.80058	0	2.59051	4.36608	3.61289	5.39759	3.71804	5.08694	0	10.1951	6.71871	4.48739	4.39002	7.65601	4.19975	5.37104	4.61119	0	4.63151	4.35118	5.10574	3.83373	3.84864
Class #29	3.13344	3.01439	2.90779	2.82192	2.78096	2.92859	1	3.19271	2.05723	2.70463	2.73314	2.67951	6.45664	2.49505	3.21773	3.1558	3.04926	3.10713	3.0114	3.2943	6.47231	3.20087	3.04076	4.90299	3.13247	2.3296	3.24075	2.50634	0	2.71122	2.2559	3.4605	2.45085	2.80796	0	4.46655	2.9488	2.53369	3.44931	2.86744	2.92737	3.50639	2.93683	0	3.20398	3.00523	2.95034	2.83642	2.57406
Class #30	4.15081	4.26033	4.13042	3.67175	3.64021	4.06334	3.62542	4.77851	2.46866	3.22941	3.86729	40.0599	4.25128	2.75596	3.36551	3.51316	3.36065	3.23865	3.23483	3.56872	2.28977	4.68313	3.22967	3.79298	4.42808	2.75127	3.53791	5.64008	2.18854	0	2.68268	3.84802	14.7699	3.82998	0	3.79373	4.24851	3.22263	6.0041	9.73012	3.14654	5.27608	3.41114	0	4.40649	6.2259	7.38504	3.01742	2.84259
Class #31	5.83937	6.19504	5.5345	4.96848	4.96741	5.26343	3.89673	3.78994	11.4293	5.15466	99.257	4.09153	4.38231	3.57889	5.53022	5.49708	5.46102	5.29013	5.1516	5.50174	8.78694	7.40841	5.16588	15.3624	5.99388	3.90753	5.47597	5.8139	2.80414	3.84906	0	6.25248	3.45218	6.43452	0	11.5958	11.3626	4.95016	6.32094	5.0501	4.95553	8.10662	5.26947	0	6.42512	5.07362	4.00993	4.48983	3.8623
Class #32	4.26044	5.1902	5.01088	4.09878	3.87081	4.91157	7.22289	5.74475	3.34513	3.73891	5.57336	6.57737	5.31941	4.68964	121.302	115.741	68.5251	66.4726	56.6302	61.6259	2.95947	5.72451	35.9265	4.94957	5.3702	4.39762	67.8389	7.786	3.03311	6.26239	4.62097	0	5.30474	4.02708	0	6.34682	5.27873	6.7508	7.54531	50.4745	19.8681	6.60733	36.6197	0	5.34287	43.3988	9.96277	10.6341	5.31258
Class #33	5.50872	5.80034	5.51071	4.73129	4.63826	5.39182	4.52271	6.76369	2.58119	4.3532	5.13429	12.6409	5.77565	2.8751	3.6542	3.77964	3.64815	3.55112	3.5861	3.79756	2.2746	6.77411	3.46028	4.29121	6.43875	2.96424	3.69063	5.72846	2.28183	18.9717	2.95803	4.15404	0	5.13121	0	4.38011	6.005	3.48788	10.5201	5.93928	3.2631	8.03783	3.53425	0	6.1643	11.9426	13.4322	3.20707	2.90143
Class #34	7.00925	7.11931	6.36173	5.89021	5.76253	5.78136	5.28233	7.24413	3.18919	5.22409	7.44844	3.93674	6.89314	3.26829	3.49157	3.2202	3.23995	3.31659	3.43745	3.28831	3.01696	10.0737	3.10099	5.60889	23.9721	3.66857	3.30871	5.55918	2.47919	4.42905	3.85524	3.4658	3.89071	0	0	4.62456	10.7801	4.71636	16.3186	4.05171	3.17888	10.0126	3.24117	0	8.48923	4.90766	6.30633	3.02384	3.31183
Class #35	2.87518	2.83586	2.74497	2.55252	2.59997	2.76318	3.52908	2.9582	2.69857	2.51579	3.25072	3.65278	3.3715	2.98437	4.36044	4.27718	4.16669	4.38464	4.05318	4.64476	2.4177	2.8635	4.14253	9.93042	2.77727	2.94721	4.65493	3.27734	2.49694	3.61812	2.89962	5.44189	3.23401	2.5804	0	1.77252	2.91751	3.3981	3.06492	4.35814	3.96386	3.1154	4.23843	0	2.87497	4.38783	3.60433	3.81205	3.09327
Class #36	3.49359	3.39987	3.33752	3.02718	3.09966	3.29218	4.79948	3.68366	3.24032	3.02111	4.3453	4.89511	4.72772	3.92844	8.49553	8.97928	8.21363	8.93625	7.81183	8.83986	2.95977	3.60871	7.97831	14.1074	3.53475	3.87188	8.60938	4.68627	2.66248	4.70312	3.9599	11.3534	3.992	3.1409	0	0	3.95043	5.01794	4.18996	7.99282	7.06967	4.08075	8.55653	0	3.5944	8.17986	5.32954	6.22494	4.36909
Class #37	8.99924	9.87684	8.46427	7.40529	7.00633	7.65244	5.25676	7.24749	3.62826	7.59553	20.1243	5.1466	6.37878	4.48344	4.66602	4.3946	4.25231	4.32722	4.43676	4.20783	3.57398	16.0779	4.13543	9.30606	10.7178	4.58055	4.37135	10.4348	3.1776	4.82949	5.5044	4.8057	4.46431	12.14	0	7.90037	0	7.50709	13.7993	6.32124	3.95653	19.7329	4.36936	0	12.1035	4.72521	6.01405	3.58261	4.8005
Class #38	4.72702	4.34796	4.08917	4.10782	4.12151	3.97631	5.30184	3.85155	7.37011	4.20346	19.153	5.20921	4.2227	4.31443	4.5083	4.19522	4.12984	4.23478	4.11624	4.26794	6.40722	5.45034	4.10916	9.47956	4.67211	1	4.3797	4.68549	3.14907	5.01215	22.1512	4.84218	4.37805	4.90831	0	7.23007	7.04385	0	4.68333	4.4388	3.77725	5.89992	3.97716	0	5.07077	4.20134	3.68464	3.57191	4.82228
Class #39	9.59958	9.49679	8.88303	7.82683	7.42268	8.62253	7.31097	13.8409	3.16111	6.6864	8.76249	5.09141	11.0744	3.67056	3.77983	3.65628	3.56844	3.66953	3.71378	3.73248	2.94279	15.2538	3.51152	6.05427	15.0516	3.9545	3.34381	5.94683	2.6894	5.94455	3.94999	4.088	4.54775	8.83543	0	5.92101	13.9043	5.13175	0	4.30183	3.37216	23.2911	3.69433	0	12.8541	6.72735	9.65834	3.17139	3.87702
Class #40	5.53876	5.69131	5.43644	4.31363	4.61886	5.30315	4.75018	6.56986	3.01886	4.00664	5.49011	6.96695	5.58403	3.49104	4.89104	4.93902	4.71738	4.70825	4.50679	4.95025	2.71406	6.61366	4.53556	4.41477	6.25185	3.4079	5.00361	6.32596	2.59274	6.26891	3.63957	5.83729	5.15412	5.00219	0	4.17557	6.59831	4.45775	10.2293	0	4.19484	7.88458	4.57331	0	6.10149	10.4324	12.8696	3.89233	3.73996
Class #41	4.26993	4.24599	4.08199	4.03158	3.41665	4.26509	5.44019	4.81108	3.24121	3.7189	4.57363	5.2189	4.35264	3.55466	9.25219	12.8027	63.106	15.9744	32.9905	10.5355	2.48343	4.64847	23.4208	4.28501	4.43423	3.85316	9.47154	6.87005	2.45321	5.03268	3.89526	11.7869	4.50571	3.93716	0	4.9346	4.80564	5.18033	5.3309	11.5593	0	5.24128	41.0922	0	4.44434	20.3586	9.87622	8.64558	3.61017
Class #42	16.1772	13.4452	10.5408	12.2785	10.6237	9.58958	5.82485	9.06443	3.83497	9.3219	13.7928	4.75201	7.85852	4.09308	4.49134	4.20792	4.29503	4.17116	4.35685	4.44222	3.46771	31.2271	3.99441	8.04802	16.2196	4.5426	4.19752	8.62495	2.98967	4.82158	5.1577	4.37495	5.00499	9.29404	0	6.60574	45.7483	6.81223	25.4083	5.68454	3.91214	0	4.04751	0	28.8265	5.56027	7.31642	3.68229	4.43868
Class #43	4.31183	4.4059	4.24386	4.45048	4.05378	4.17938	4.44122	4.84535	2.62394	4.02922	5.00816	4.36967	4.24834	3.24552	4.67763	4.89164	4.64465	4.57454	4.3506	4.85357	2.42354	4.79324	4.40257	4.74824	4.50247	3.28916	4.92913	8.84535	2.44273	4.23007	3.31365	5.74093	3.74228	4.27809	0	5.93365	5.86266	4.203	5.74953	9.05115	4.23612	5.27379	0	0	4.50323	43.7344	12.9091	3.83004	3.45727
Class #44	3.1734	3.02962	2.97427	2.86888	2.88115	2.99544	1	3.25776	2.15368	2.68179	3.04625	2.77886	6.65091	2.31647	3.3441	3.32148	3.19019	3.18339	3.15009	3.29152	2.06958	3.31981	3.11972	5.02222	3.26108	2.44379	3.28745	2.60543	2.01554	2.7995	2.32705	3.54527	2.52601	2.87798	0	4.64897	3.04628	2.63531	3.61789	3.06499	3.07866	3.62044	3.23892	0	3.26207	3.10493	3.08954	3.02934	2.35417
Class #45	36.3984	4.6743	4.22385	23.3219	17.2298	3.98261	3.57999	4.20952	2.97362	14.7819	6.50227	3.73789	3.95833	3.03294	3.33422	3.16367	2.98222	3.07489	3.29919	3.14669	2.80736	5.98617	2.93511	10.6291	6.11147	3.27903	3.31314	5.11804	2.38189	3.25888	3.66512	3.44524	2.95863	9.49214	0	4.33576	9.05535	4.27883	5.50165	4.87307	2.93577	6.39057	3.36907	0	0	3.33276	4.02646	2.80669	3.17975
Class #46	4.1794	4.32823	4.14749	4.42011	3.91443	4.09795	4.49483	4.80857	2.89336	3.94882	5.08509	4.3588	4.23352	3.21052	4.51104	4.90877	4.56427	4.55225	4.29851	4.71898	2.48412	4.83586	4.3259	4.75201	4.50041	3.24235	4.83045	10.4846	2.30175	4.17871	3.51094	5.70718	3.64359	4.28426	0	6.30196	6.26453	4.31089	6.22556	10.604	4.09514	5.38488	4.2715	0	4.4634	0	6.14283	3.62859	3.58939
Class #47	4.90561	4.92349	4.78594	4.25172	4.18227	4.70902	4.24899	5.67886	2.32358	3.90761	4.60469	3.50826	5.11277	2.54328	2.97814	3.02813	2.88847	2.956	2.85833	3.03513	2.19063	5.67513	2.83047	3.96175	5.48231	2.72457	2.95421	4.12335	2.07962	3.80482	2.83961	3.29736	3.26286	4.46559	0	3.63403	5.11905	3.27646	8.21073	4.06901	2.7939	6.49426	2.92069	0	5.31706	6.17835	0	2.6773	2.65151
Class #48	3.84395	4.10292	3.90843	3.85703	3.6348	4.67269	6.14855	5.32079	3.13871	3.57913	5.05122	5.79794	4.72737	3.92104	12.8958	21.5081	32.9702	20.4281	22.7069	13.0837	2.51539	5.23982	15.3972	4.60087	4.88996	4.30051	12.2512	6.36699	2.61322	5.61054	4.11107	16.7052	4.91601	4.15451	0	5.48358	4.6959	5.89195	6.28477	17.6794	17.6184	5.90769	20.8878	0	3.96499	13.9755	8.27836	0	4.12069
Class #49	3.97414	3.89524	3.77839	3.4799	3.50553	3.69444	27.3932	4.25858	3.63179	3.54129	5.35129	6.08904	15.9869	3.6152	5.19232	4.88244	4.68637	4.93557	4.84113	4.79125	3.19255	4.24207	4.6544	7.06493	4.07345	4.31785	5.0176	5.52919	1.48832	5.82185	4.86857	5.64197	4.76803	3.75848	0	7.19318	4.8792	6.02451	4.97544	5.17555	4.28691	4.69546	4.41586	0	4.14903	4.7802	4.053	4.07927	0
Class #50	5.31426	5.53367	5.32314	4.53794	4.29388	5.27822	12.8475	6.36546	4.86006	4.81678	8.91027	11.5044	7.87594	1.0438	8.30189	8.1773	7.54879	8.13584	7.86766	7.76474	4.45242	6.29487	6.9879	6.63975	6.05632	6.54109	7.42927	10.6534	1.01847	10.3534	7.90925	10.0018	7.43826	5.39335	0	10.6397	8.63293	13.2331	9.31977	9.62951	6.41262	7.36906	7.26556	0	5.7826	8.09013	5.7904	5.50569	1
Class #51	4.34616	4.58144	4.39116	4.16691	3.82076	4.37015	3.88765	5.02893	2.67832	3.77848	4.28986	5.36845	4.47178	3.19069	3.83691	3.94391	3.81219	3.78269	3.59853	4.13701	2.50105	5.02263	3.62837	4.41153	4.76305	2.94591	4.04078	7.9183	2.45207	5.01617	3.05162	4.51162	4.28996	4.00788	0	4.61613	4.88306	3.68197	6.52678	18.2901	3.56378	5.61257	3.81826	0	4.71325	9.51142	7.83198	3.24879	3.28514
Class #52	13.7416	15.9526	11.9791	10.4732	9.41529	10.6344	6.15405	9.92751	3.56088	8.36926	12.1163	4.56928	8.47947	3.92924	4.19556	4.0431	3.91621	4.0345	3.97613	3.92591	3.29941	47.0895	3.81958	7.55707	19.664	4.22283	3.97818	7.83345	2.82477	5.10301	4.74394	4.15516	5.34232	10.5898	0	6.1813	29.8184	6.03659	36.243	5.29577	3.66589	105.643	3.67764	0	22.48	5.79713	7.88921	3.50293	4.1441
Class #53	2.85299	2.91284	2.84747	2.65328	2.53259	2.74263	2.66129	3.01506	2.12794	2.47804	2.7796	3.08468	2.80356	2.11508	2.9933	3.08932	3.03754	2.97926	1	3.14549	1.88393	2.9741	2.9598	2.8607	2.85854	2.31377	3.11682	3.32621	1.81872	3.01881	2.20713	3.49391	2.85821	2.60575	0	2.9339	2.86383	2.52421	3.10266	4.17788	2.8911	3.17699	3.07549	0	2.88845	4.41072	3.5656	2.76519	2.13008
Class #54	2.46638	2.44472	2.44793	2.2484	2.27976	2.41231	2.90444	2.50448	2.37129	2.22603	2.78619	3.04552	2.78337	2.4875	3.77985	3.55923	3.61535	3.58572	3.42382	3.67192	2.21376	2.51437	3.55892	8.11488	2.40991	2.5837	3.67414	2.76017	2.19461	3.03806	2.53089	4.3556	2.73927	2.26144	0	1	2.49673	2.88985	2.56398	3.44366	3.45353	2.66394	3.61575	0	2.47439	3.55618	3.05488	3.28983	2.52991
[truncated: 5 more columns]

## Sheet: spatial_dist
Average number of tracing points within each neuropil region per class (calculated by summing over all neurons in the respective connectivity-based class)
	AME_R	LO_R	NO	BU_R	PB	LH_R	LAL_R	SAD	CAN_R	AMMC_R	ICL_R	VES_R	IB_R	ATL_R	CRE_R	MB_PED_R	MB_VL_R	MB_ML_R	FLA_R	LOP_R	EB	AL_R	ME_R	FB	SLP_R	SIP_R	SMP_R	AVLP_R	PVLP_R	IVLP_R	PLP_R	AOTU_R	GOR_R	MB_CA_R	SPS_R	IPS_R	SCL_R	EPA_R	GNG	PRW	GA_R	AME_L	LO_L	BU_L	LH_L	LAL_L	CAN_L	AMMC_L	ICL_L
Class #01	32.7017	754.057	0	0	0	0	0	0	0	0	0	0	0	0	0	0	0	0	0	1412.28	0	0	4400.98	0	0.282145	0	0	0.540044	3.96767	0.0646583	5.16458	0.570169	0	0	0	1.3424	0	0	0.0822924	0	0	0	0.0999265	0	0	0	0	0	0
Class #02	0	0	0	0	0	0	0	0	0	0	0	0	0	0	0	0	0	0	0	0	0	0	4.72551	0	0	0	0	0	0	0	0.00647773	0	0	0	0	0.280162	0	0	0	0	0	39.7182	762.628	0	11.1287	0	0	0	0
Class #03	0.174257	7.17624	0	0	0	0	0	0.249505	0	0	0.213861	0.118812	0.720792	0	0	0	0	0	0	1.51287	0.340594	0	4.57822	0.554455	0	0	0.419802	0.0871287	3.78614	0	3.16931	0.00792079	1.4495	0	2.15446	0.00792079	0.728713	0.110891	2.51782	0.823762	0	8.92178	4332.16	0	26.6475	0.205941	0	0	7.60495
Class #04	8.58688	4424.91	0.202532	0	0.764097	18.7319	0.548907	0	0	0	3.94476	0.0644419	0.414269	0.266974	2.21864	34.7883	6.84005	7.76064	0	599.838	0.0736479	0	327.381	0.0736479	25.8861	16.8366	0.754891	102.331	758.946	2.74338	415.915	453.679	2.29919	1.3809	41.6755	5.35788	16.6272	0.531646	13.855	1.42693	0	0	5.82739	0	0.451093	0	0	0	0.0736479
Class #05	19.0247	3407.08	0	0.103651	0	0.772674	0	0	0	0	0.424028	0.555948	0.103651	0	0.508834	1.63015	0.433451	0.0188457	0	456.283	0	0	1253.73	0.122497	1.02709	0.0282686	0.150766	99.0294	1367.59	15.3628	43.8575	6.53004	0.405183	0.612485	1.59246	3.39223	0.216726	0	83.4028	1.53592	0	0	5.6066	0	0	0	0	0	0
Class #06	0	2.21762	0.290155	0	0.632124	0	0	0.0310881	0	0	0	0	0	0	0	0	0.186528	0.0207254	0	0.839378	0.963731	0	3.81347	0	0	0.518135	1.20207	1.60622	2.51813	0	1.61658	2.38342	0.580311	0	0.80829	0.330311	0.331606	0	11.886	0	0	33.0505	3292.81	0	0.580311	0	0	0.145078	0.590674
Class #07	0	0	0.342612	0	4.38544	0.0342612	0	0.137045	0	0	0	0	0	0	0.0513919	0	0.0342612	0	0	0	22.2869	0	0	7.79443	0	0	0	0	0	0	0.0171306	0	0	0.0685225	0	0	0	0	0	0	0	8.2334	44.1178	0	3440.54	1.2848	0	1.59315	47.7173
Class #08	1.07289	109.882	1.40319	0.0182232	0.200456	0	5.53986	169.765	0	91.1708	11.9818	4.33713	4.44647	0	0.637813	0.182232	0.801822	0	0	32.8428	1.67654	1.0205	1150.79	18.836	3.1344	2.36902	2.07745	157.667	103.189	30.0501	38.3303	1.53075	19.4943	0	18.8929	0.56492	1.8041	2.24146	204.683	0.0728929	0.382688	5.86788	1629.7	0.364465	21.1344	2.33941	0	85.6492	71.6538
Class #09	0	0	0	0	10.3744	1.47945	0.0182648	7.61187	0	3.10502	109.242	0	0	0.456621	381.653	712.413	720.329	1707.78	0	0	73.589	0	0	0	2.57534	224.539	58.0731	0	0.255708	0	81.1027	0.83105	0	1429.89	0.0730594	0	109.779	0	136.039	15.1963	1.0411	0	0	0	0	0	0	4.23744	0
Class #10	45.0757	1881.71	0	0.718676	0.472813	46.0165	0.643026	29.7872	0	19.3168	26.1206	0.22695	0	0	5.37116	15.0544	2.1182	15.4515	0	168.556	1.34279	0.0567376	891.132	0.586288	47.8723	9.77778	0.907801	5755.9	3725.27	171.676	817.856	54.2388	4.95508	12.2506	21.6359	93.8251	32.3381	2.47281	53.5225	0	0	0	0	0	0	0	0	9.2104	0
Class #11	0.57971	45.5435	0	0	2.55072	5766.06	2.39614	0.36715	0	0.135266	90.2343	0.289855	1.48792	9.95894	118.824	220.802	84.442	591.792	0	0	2.66667	1.93237	33.0435	0.676329	1868.09	212.232	165.686	492.068	402.051	7.98068	427.616	63.0386	8.05797	622.539	0.36715	1.41063	445.49	0.560386	0	0	1.83575	0	0	0	0	0	0	0	0
Class #12	0	0	1.36676	0	4.65616	0	18.0888	2244.45	1.94842	470.587	0	95.0974	0	0.114613	0	0	0	0	2.08596	0	0	50.9112	0	132.138	0	0	0.160458	60.3496	77.8395	662.556	25.6246	0	0.733524	0	438.49	1402.43	0	16.7364	2441.25	47.6791	0	0	1.39828	0	1.03152	0.0229226	73.7765	1036.05	0
Class #13	0	0	6.56071	0.4	11.4679	4.65714	1.85714	7.84643	0	0	0.0857143	0.714286	0.885714	0	0.885714	0	1.91786	14.3714	0.885714	0	11.8929	0	0	49.8321	31.2857	9.91429	75.775	0	0	0	4.34286	0.2	0	9.70357	0	0	1.2	0	60.9714	20.625	0	1.08571	305.229	2.55357	2270.65	5.25714	0	0.0571429	327.314
Class #14	0	0	2.28571	0	7.52381	0	0.031746	0	0	0	0.539683	0	0	0	0	0	0	0	0.0952381	0	0	0	0	338.889	0	0	0.031746	0	0	0	0	0	0	0	0	0	0.222222	0	370.579	126.139	0	0	0	2.12698	1878.78	190.429	0	8	136.337
Class #15	0	0	0.444444	0	1064.1	0	0.031746	0	0	0	0	0	20.127	138.329	0	0	0	0	0	0	142.937	0	0	3585.6	0	0	57.0635	0	0.285714	0	0	0	0	0	0	0	0	0	0	0	0	0	0	27.3413	0	899.044	0	0	19.0476
Class #16	0	0	1.75299	0	968.279	0	1185.75	0	0	0	0.605578	0	8.22709	33.3108	1893.82	0.89243	0.0318725	92.239	0	0	196.996	0	0	3501.27	0	0	5.00398	13.3904	233.944	47.4701	39.9363	0	0	0	0	39.1275	0	13.1315	0	0	145.271	0	0	0	0	0	0	0	0
Class #17	0	0	11.9079	0	38.1381	0	0.669456	0	0	0	70.0586	0	212.745	0	5.38912	0	0	14.4142	0	0	698.983	0	0	6181.29	0	0	0	0	0	0	0	0	32.5983	0	52.6067	0	0	0	0	0	0.669456	0	0	0.60251	0	0	0	0	0
Class #18	0	0	17.4444	0	57.3205	0	0	0	0	0	0.512821	0	1.47009	0.376068	13.8462	2.01709	0	28.0684	0	0	831.115	0	0	5943.56	0	0	0	0	0	0	0	0	0.277778	0	0	0	0	0	0	0	3.48718	0	0	11.5897	0	0.17094	0	0	289.385
Class #19	0	0	3.4386	0	397.956	0	202.544	0	0	0	12.0482	0	16.7763	58.1535	314.61	0.0350877	0	281.443	0	0	733.842	0	0	4913.39	6.73684	0	108.114	0	0.385965	0	0	0	0.385965	0	1.54386	0	0	0	0	0	21.0877	0	0	3.40351	0	280.807	0	0	68.3158
Class #20	0	0	3.50943	0	883.623	0	0.113208	0	0	0	298.533	0.603774	97.3774	4.18868	0	0	0	79.0802	0	0	1130.71	0	0	2385.13	0	0	0	0.0377358	0.301887	0	0	0	12.566	5.58491	24.3821	0	0	0	0	0	0	0	0	40.8868	0	674.024	0	0	35.8538
Class #21	9.07282	430.083	2.99029	0.116505	15.6505	6.67961	1.00971	55.2233	0	0.461165	59.1456	1.63107	4.82039	0	163.379	264.35	361.981	631.728	0	737.34	45.4369	0	269.519	2.25243	109.631	126.252	19.767	287.058	36.8447	13.4126	283.626	34.1359	4.66019	469.748	64.5922	269.854	28.3495	1.63107	555.029	0.543689	0	33.1505	539.34	0.543689	4.46602	5.82524	0	0.932039	31.4175
Class #22	0	103.35	3.85279	0	43.2893	0.730964	0	108.066	20.264	16.9086	71.7563	7.85279	234.162	29.7513	0	0	0	0	11.6701	23.2284	0	0	1.01523	91.9391	8.4467	0	19.4924	0	0	1.38071	26.8071	0	7.76142	1.50254	296.508	69.3858	20.9949	0.527919	132.797	14.9036	0	21.5939	1250.84	1.58376	160.249	1.50761	109.756	19.269	1690.39
Class #23	0	0	6.70051	1.25888	89.1929	0	0	0	0	0	18.8426	0	70.2132	37.5228	30.0863	4.0203	0	67.0406	0	0	721.888	0	0	5378.11	0	0	14.2944	0	0	0	0	0	0.690355	0	0.406091	0	0	0	0	0	0	0	0	0.446701	0	0	0	0	85.5635
Class #24	0	83.2487	1.42132	2.39594	14.0914	50.4264	3.85787	0.0406091	0	0	29.1777	4.30457	2.04569	13.4162	1327.03	184.975	410.152	1898.84	36.7563	228.995	226.299	1.05584	1.29949	89.1015	511.594	483.624	2478.36	54.9848	12.7107	15.5127	46.467	1072.23	0.243655	271.086	4.30457	24.9746	67.7563	4.34518	0.411168	8.4264	3.69543	0	0	2.13706	0.365482	0	0	0	18.8376
Class #25	0	300.703	8.51795	6.19487	43.1333	13.3026	16.9231	263.236	5.78462	40.0462	692.169	65.6974	345.969	68.4462	21.0872	9.92821	15.8359	1.06667	0	0.820513	7.01538	4.75897	0	650.795	54.759	61.8974	166.877	332.41	231.015	66.5077	371.708	69.8974	168.333	2.07179	1013.64	403.021	219.215	21.2769	149.549	0	0	0	689.928	3.31795	93.8256	24.7282	10.2051	65.7692	2876.87
Class #26	0	0	0	0	9.60638	1982.03	227.936	1.10638	0	6.01064	65.0426	61.7394	55.4681	6.46809	45.2181	85.7021	0	3.31915	7.70213	0	0	3675.25	0	367.713	33.8032	0	35.5426	1.57447	1.70213	0	15.4468	0	7.55319	805.447	0	0	306.106	0	594.638	150.128	3.15426	0	0	0	0	0	0	0	0
Class #27	0	0	30.2921	0	974.011	0	925.624	0	0	0	0.674157	0	0	0	1479.47	2.94944	0	380.225	0	0	853.674	0	0	2339.94	0	0	0.359551	6.16292	197.433	29.8652	28.3596	0	0.134831	0	0	33.4438	0	7.46067	0	0	130.056	0	0	1.75281	0	0	0	0	531.927
Class #28	0	607.977	215.78	4.51977	5.19774	75.1638	5828.88	134.051	12.6554	34.4972	194.034	1986.73	266.362	32.9944	1627.46	48.0113	75.661	640.311	76.1582	107.017	208.802	28.7006	845.65	243.701	20.9718	228.379	488.684	603.486	406.35	806.684	758.949	82.2994	194.588	49.4915	2474.17	2035.37	93.6949	845.299	636.119	11.4802	37.0678	0	0	0	0	0	0	0	0
Class #29	0	0	0	0	2.75862	0	0	0	0	0	0	0	0	0	0.367816	0	0.091954	4	0	0	52.1379	0	0	3.54023	0	0.045977	0	0	0	0	0	0	0	0.091954	0	0	0	0	0	0	0	0	0	0.735632	13.7931	7.81609	0	0	42.4368
Class #30	0	0	5.50289	0.786127	2.40462	13.7803	3.79191	2085.48	28.9942	269.595	7.6763	108.075	5.42197	1.89595	4.16185	0.971098	1.9422	0.508671	0	0	0.323699	4.34682	0	57.2948	0	3.14451	0.786127	33.0925	185.156	600.728	287.532	0	8.46821	0.601156	747.751	971.486	6.79769	17.4624	527.364	0	0	0	73.896	0.924855	0.786127	17.1272	19.2717	876.682	2.49133
Class #31	0	0	2.23392	0.187135	8.84211	2151.52	375.281	0.233918	0	14.7895	129.187	90.6842	60.4678	11.1462	46.269	156.877	0	0	9.02924	0	0.187135	6377.76	0	390.743	164.795	0.140351	39.4269	7.48538	24.5614	1.02924	71.0994	0	4.47953	651.058	23.6491	30.7368	358.351	0	172.988	28.0117	0.187135	0	0	0	0	0	0	0	0
Class #32	0	0	239.63	14.5926	452.772	31.7531	683.71	2.22222	0	0.148148	57.6605	43.9012	28.1605	142.926	1826.44	23.784	65.5494	564.981	0	0	1293	2.37037	0	5198.54	69.3025	371.154	677.451	3.95062	27.5309	82.4815	74.7593	58.5741	18.8827	17.1728	76.6605	157.833	184.272	46.321	15.4568	0	115.722	0	28.2469	46.9938	48.6914	681.543	0	0.197531	180.901
Class #33	0	364.761	7.04403	1.15723	3.69811	3.16981	28.0566	1147.14	2.01258	145.308	0.603774	39.478	0.849057	1.15723	1.15723	1.26415	4.83019	0	0.100629	157.189	6.62893	6.84277	0	101.314	0	0.603774	2.71698	13.5975	125.22	362.447	227.277	51.1698	8.7044	0	324.403	882	5.93711	8.96226	627.855	0.603774	0	0	1594.05	0.100629	16	206.572	82.0943	373.478	64.0377
Class #34	0	1235.75	8.65409	30.6352	23.2138	152.403	34.6164	96.2013	0.301887	23.8491	3235.93	16.4025	769.767	175.421	52.6415	38.9308	72.2516	28.8113	0	191.396	20.0755	88.7044	5.27044	1093.43	411.396	270.226	976.151	3037.25	2188.56	57.5597	1211.34	311.635	622.27	18.761	790.038	249.912	1055.48	127.296	79.195	0	1.50943	0	96.3145	1.91195	21.0377	10.9182	0.754717	0	854.918
Class #35	0	0	4.88608	0	2.32911	6.78481	29.2658	591.462	3.43038	301.177	0.151899	47.2595	0	1.92405	26.2785	1.62025	6.17722	135.785	1518.54	0	26.7089	146.399	0	6.98734	42.1772	55.9494	1122.85	55.7468	29.8734	39.5949	1.26582	5.97468	1.21519	6.26582	28.4557	61.0127	1.06329	5.41772	2109.18	1315.12	0.35443	0	0	0	6.02532	34.481	1.89241	309.987	0
Class #36	0	157.333	108.215	39.2639	28.9583	1196.16	281.653	242.854	42.9861	45.8611	365.708	298.299	161.319	38.5	3171.19	33.6667	255.583	1216.41	107.41	0	255.354	4.27778	0	751.66	1433.14	1712.48	6050.52	1930.82	832.465	119.389	299.153	186.271	259.104	303.319	400.819	193.188	512.292	118.271	680.771	24.3889	9.22222	0	0	22.8819	360.861	47.7361	32.9236	46.9028	447.917
Class #37	6.81618	353.919	65.1029	47.9338	40.4191	2743.7	1734.04	374.522	110.007	66.625	3350.86	4852.9	2612.39	267.478	611.029	364.515	140.147	428.235	1030.93	0	55.4191	1374.36	927.169	996.868	2073.12	750.956	2035.82	2190.29	2707.04	1585.38	4015.47	366.213	684.912	403.669	4450.1	1304.51	2997.11	124.588	2112.48	291.279	2.23529	0	0	5.64706	0	4.76471	13.4338	0	127.618
Class #38	0	0	0.179104	0	1.37313	0	1067.77	6.60448	0	19.2015	0	69.7537	5.06716	0	149.963	0	0	1.58209	100.41	0	16.1194	45939.9	0	9.41791	0	0	0	6.90299	3.10448	14.0746	0	0	0	6.14925	3.10448	0	0	0	277.53	144.336	2.3806	0	0	0	0	10.1493	0	0	0
Class #39	0	0	77.8582	5.25373	48.403	13.0299	58.1343	670.41	14.6045	0.0597015	117.075	209.284	274.813	33.791	7.89552	2.07463	3.04478	30.1493	52.9478	0	46.1567	1.31343	0	646.261	22.9701	45.3731	326.075	4.36567	7.40299	14.3134	84.7985	1.73134	70.3134	9.75373	517.888	262.448	70.6194	34.0224	2296.81	369.582	0	1.55224	828.776	8.66418	2143.75	2060.63	183.246	117.44	3812.04
Class #40	0	0	163.496	24.1955	33.7218	16.3759	4747.96	440.579	93.4662	108.782	431.669	1285.97	126.316	49.1579	2961.48	85.5038	138.128	366.504	157.045	0	219.955	4.84962	0	882.917	51.9023	320.917	822.406	556.135	641.534	651.09	970.075	287.992	276.97	1.35338	1214.02	2504.14	67.2632	1223.59	232.293	0.240602	127.925	0	10.3459	3.12782	0	627.714	90.7368	66.8872	20.9173
Class #41	0	0	14.0308	0	75.9154	0.430769	0	0	0	0	28.2462	0	39.8769	17.8462	36.6846	0	0	66.8923	0	0	802.438	0	0	5580.39	0	1.72308	44.1308	0	0	0	0	0	4.06154	0.8	8	0	5.10769	0	0	0	2.33846	0	0	0.369231	0	0	0	0	39.8769
Class #42	0	0	0	0	25.6154	0	0	58.4	0	0	1061.09	0	3605.35	28.9231	0	0.346154	0	0	0	0	0	0	77.2308	55.9538	0	0	12.3692	0	2.33846	0	15.5769	0	32.6538	0	2092.52	0	7.69231	0	0.246154	0	0	0	93.2308	0	0	0	15.0846	56.1769	2657.76
Class #43	0	0	26.5161	0	1075.61	0	0	0	0	0	246.952	0	103.774	0	0	0	0	78.8065	0	0	1116.23	0	0	5155.46	0	0	0	0	0	0	0	0	11.2984	1.03226	41.0161	0	0	0	0	0	0	0	0	16.5806	0	1481.77	0	0	10.3226
Class #44	0	0	0	0	1.69106	0	0	0.845528	0	0	0	0	0	0	0	0	0	5.46341	0	0	65.9837	0	0	1.36585	0	0	0	0	0	0	0	0	0	0	0	0	0	0	109.854	0	0	0	0	1.43089	0.195122	0	0	0	32.7236
Class #45	19.1789	2010.46	1.06504	7.54472	16.5203	152.26	23.9106	424.894	189.203	121.268	1659.64	221.22	1166.3	27.6423	7.21951	206.423	8	32.3252	92.813	606.545	0	30.6667	8258.15	111.976	281.366	64.9106	102.902	849.171	674.561	76.7805	2294.32	70.6341	404.309	23.8699	4465.17	3005.62	653.187	61.2846	709.415	9.7561	0.260163	0	105.073	0	12.2927	4.17073	53.8049	4.19512	31.3171
Class #46	0	0	209.855	1.41026	40.9487	0	501.256	80.5897	108.376	1.7094	27.0171	328.111	125.966	18.5299	354.009	6.76923	6.49573	178.154	100.581	0	320.291	5.52991	0	1491.87	33.094	141.709	133.325	9.77778	48.3761	38.1368	102.607	35.4188	32.3419	0	324.803	143.051	16.4786	70.9231	147.239	27.4872	15.1368	0	587.282	35.4103	159.778	4417.02	89.9829	58.9487	799.111
Class #47	0	0	219.863	0	7.10256	0	0.0683761	218.034	2.94017	0	0	1.16239	0	8	6.11111	0	0	53.2735	0.820513	0	187.214	0	0	307.786	0	0	0	0	0.136752	0	0.34188	0	0	0	0.0683761	0.649573	0	0.0683761	578.838	3.89744	0	3.98291	373.709	1.4359	50.9402	6456.18	45.5299	71.2479	252.991
Class #48	0	0	5.91304	0	235.043	10.6783	246.957	0	0	0	20.7304	10.713	36.5565	76.7391	780.835	0.695652	103.47	220.148	2.57391	0	1062.97	5.63478	0	6033.42	118.148	196.548	1839.57	1.32174	34.5043	16.2087	27.4087	0	0.347826	30.4522	0.626087	6.46957	51.0696	13.1478	0	1.32174	26.087	0	0	0.765217	9.62609	8.76522	0	0	48.913
Class #49	0	0	0.385965	0	0	0	0.359649	0.210526	0	0	0	0.0701754	0	0	0.0701754	0	0	0	0	0	9.75439	0.140351	0	6.10526	0	0	0	0	0	0	0	0	0	0	0	0	0	0	17.3333	0.210526	0	0	0	0	2.03509	1363.09	0	26.7368	3.22807
Class #50	0	210.414	361.649	30.4234	34.3604	913.468	2834.63	1747.02	217.441	240.063	363.45	1462.19	457.099	95.6577	3170.4	69.7568	132.847	724.117	624.288	0	993.631	6153.24	0	3490.73	561.937	1060.33	1655.78	847.721	694.342	603.577	559.405	188.901	241.423	166.649	1061.68	704.739	398.45	174.261	2076.17	195.396	120.207	0	0	43.2973	1377.2	2079.31	202.477	278.081	442.468
Class #51	0	0	6.19626	0.82243	1227.16	0	558.617	0	0	0	0	0	0	0.672897	409.056	0.598131	0	375.056	0	0	1074.18	0	0	4032.58	0	0	1.1215	0	0	0	0	0	0.149533	0	0	0	0	0	0	0	1.94393	0	0	21.2336	0	659.299	0	0	587.196
Class #52	0	0	0	0	14.3679	0	0	108.151	0.301887	60.4717	2539.69	0.990566	7984.92	332.745	0	73.2264	0	0	0	0	0	0	0	59.7736	0	0	4.68868	0	0	1.45283	420.613	0	56.9057	0	13810.5	696.792	1.82075	0	31.6792	0	0	0	0	0	0	0	0	0	1611.52
Class #53	0	0	670.686	2.28571	573.924	0	0	0	0	0	40.0857	0	82.9619	21.4095	19.1238	22.9333	12.419	22.6952	0	0	218.067	0	0	920.333	0	4.34286	2.4381	0	0	0	0	18.2857	0	0.990476	0.457143	0	0	0	0	0	9.75238	0	0	0.466667	0	0	0	0	54.3619
Class #54	1.16505	3.1068	2.17476	4.1165	1.83495	499.466	0.23301	3.49515	0	0	132.107	6.4466	16.6408	58.466	36.7184	16.1553	397.311	89.0097	15.301	0	13.1262	8.23301	0	58.0388	4485.5	1498.36	8301.75	685.903	344.728	0.349515	384.175	219.252	37.3592	328.398	11.1845	5.6699	573.981	9.47573	12.0388	0.0776699	0	0	0	0	0	0	0	0	0
Proportions of tracing points within each neuropil region per class (calculated by summing over all neurons in the respective connectivity-based class)
	AME_R	LO_R	NO	BU_R	PB	LH_R	LAL_R	SAD	CAN_R	AMMC_R	ICL_R	VES_R	IB_R	ATL_R	CRE_R	MB_PED_R	MB_VL_R	MB_ML_R	FLA_R	LOP_R	EB	AL_R	ME_R	FB	SLP_R	SIP_R	SMP_R	AVLP_R	PVLP_R	IVLP_R	PLP_R	AOTU_R	GOR_R	MB_CA_R	SPS_R	IPS_R	SCL_R	EPA_R	GNG	PRW	GA_R	AME_L	LO_L	BU_L	LH_L	LAL_L	CAN_L	AMMC_L	ICL_L
Class #01	0.0049419	0.113954	0	0	0	0	0	0	0	0	0	0	0	0	0	0	0	0	0	0.213424	0	0	0.665079	0	4.2638e-05	0	0	8.16117e-05	0.000599596	9.7712e-06	0.000780475	8.61642e-05	0	0	0	0.000202863	0	0	1.24361e-05	0	0	0	1.51009e-05	0	0	0	0	0	0
Class #02	0	0	0	0	0	0	0	0	0	0	0	0	0	0	0	0	0	0	0	0	0	0	0.000789372	0	0	0	0	0	0	0	1.08207e-06	0	0	0	0	4.67996e-05	0	0	0	0	0	0.00663473	0.127393	0	0.001859	0	0	0	0
Class #03	2.39974e-05	0.000988255	0	0	0	0	0	3.43599e-05	0	0	2.94513e-05	1.63618e-05	9.92618e-05	0	0	0	0	0	0	0.000208341	4.6904e-05	0	0.000630476	7.63553e-05	0	0	5.78118e-05	1.19987e-05	0.000521397	0	0.000436452	1.09079e-06	0.000199614	0	0.000296695	1.09079e-06	0.000100353	1.52711e-05	0.000346735	0.000113442	0	0.00122864	0.596592	0	0.00366969	2.83605e-05	0	0	0.00104729
Class #04	0.00117138	0.603624	2.76284e-05	0	0.000104234	0.00255531	7.48792e-05	0	0	0	0.000538126	8.79085e-06	5.65126e-05	3.64192e-05	0.000302657	0.00474565	0.000933086	0.00105867	0	0.081827	1.00467e-05	0	0.0446597	1.00467e-05	0.00353125	0.00229677	0.000102979	0.0139596	0.103532	0.000374239	0.0567371	0.0618887	0.000313645	0.000188375	0.00568517	0.000730897	0.0022682	7.25245e-05	0.00189003	0.000194655	0	0	0.000794944	0	6.1536e-05	0	0	0	1.00467e-05
Class #05	0.00280409	0.502176	0	1.52774e-05	0	0.000113886	0	0	0	0	6.24983e-05	8.19422e-05	1.52774e-05	0	7.4998e-05	0.000240271	6.38871e-05	2.7777e-06	0	0.0672523	0	0	0.184789	1.80551e-05	0.000151385	4.16655e-06	2.22216e-05	0.0145961	0.201571	0.00226435	0.00646423	0.000962474	5.97206e-05	9.02753e-05	0.000234716	0.000499986	3.19436e-05	0	0.0122929	0.000226383	0	0	0.000826366	0	0	0	0	0	0
Class #06	0	0.000281464	3.68271e-05	0	8.02305e-05	0	0	3.94576e-06	0	0	0	0	0	0	0	0	2.36746e-05	2.63051e-06	0	0.000106536	0.000122319	0	0.000484013	0	0	6.57627e-05	0.000152569	0.000203864	0.000319607	0	0.00020518	0.000302508	7.36542e-05	0	0.00010259	4.19237e-05	4.20881e-05	0	0.0015086	0	0	0.00419484	0.41793	0	7.36542e-05	0	0	1.84136e-05	7.49695e-05
Class #07	0	0	3.88544e-05	0	0.000497336	3.88544e-06	0	1.55417e-05	0	0	0	0	0	0	5.82816e-06	0	3.88544e-06	0	0	0	0.00252748	0	0	0.000883937	0	0	0	0	0	0	1.94272e-06	0	0	7.77087e-06	0	0	0	0	0	0	0	0.000933719	0.00500323	0	0.390178	0.000145704	0	0.000180673	0.00541144
Class #08	7.06709e-05	0.00723784	9.24274e-05	1.20036e-06	1.32039e-05	0	0.000364908	0.0111824	0	0.00600538	0.000789234	0.000285685	0.000292887	0	4.20124e-05	1.20036e-05	5.28156e-05	0	0	0.00216334	0.000110433	6.72199e-05	0.0758017	0.00124072	0.000206461	0.000156046	0.000136841	0.0103855	0.00679701	0.00197939	0.0025248	0.00010083	0.00128408	0	0.00124447	3.7211e-05	0.000118835	0.000147644	0.0134824	4.80142e-06	2.52075e-05	0.000386514	0.107348	2.40071e-05	0.00139211	0.000154096	0	0.00564167	0.0047198
Class #09	0	0	0	0	0.00178802	0.000254981	3.14791e-06	0.00131189	0	0.000535145	0.0188277	0	0	7.86979e-05	0.0657772	0.122783	0.124147	0.294333	0	0	0.0126829	0	0	0	0.000443856	0.0386989	0.0100088	0	4.40708e-05	0	0.0139779	0.00014323	0	0.246439	1.25917e-05	0	0.0189201	0	0.0234461	0.00261906	0.000179431	0	0	0	0	0	0	0.000730316	0
Class #10	0.00322752	0.134734	0	5.14588e-05	3.38545e-05	0.00329489	4.60421e-05	0.00213283	0	0.00138312	0.00187029	1.62501e-05	0	0	0.000384587	0.00107793	0.000151668	0.00110636	0	0.012069	9.61467e-05	4.06254e-06	0.063807	4.19795e-05	0.00342777	0.00070011	6.50006e-05	0.412135	0.266737	0.0122924	0.0585603	0.00388362	0.000354795	0.000877169	0.00154918	0.00671808	0.00231548	0.000177059	0.00383233	0	0	0	0	0	0	0	0	0.000659485	0
Class #11	4.9554e-05	0.00389309	0	0	0.000218038	0.492887	0.000204823	3.13842e-05	0	1.15626e-05	0.00771329	2.4777e-05	0.000127189	0.000851297	0.0101571	0.0188743	0.00721817	0.0505868	0	0	0.000227949	0.00016518	0.00282458	5.78131e-05	0.159686	0.0181417	0.014163	0.0420623	0.0343676	0.000682194	0.0365529	0.00538859	0.000688801	0.0532151	3.13842e-05	0.000120582	0.0380808	4.79022e-05	0	0	0.000156921	0	0	0	0	0	0	0	0
Class #12	0	0	0.000112521	0	0.000383326	0	0.00148919	0.184778	0.000160407	0.0387418	0	0.00782904	0	9.4357e-06	0	0	0	0	0.00017173	0	0	0.00419134	0	0.0108784	0	0	1.321e-05	0.00496837	0.00640826	0.0545459	0.00210959	0	6.03885e-05	0	0.0360994	0.115457	0	0.00137785	0.20098	0.00392525	0	0	0.000115116	0	8.49213e-05	1.88714e-06	0.00607376	0.0852941	0
Class #13	0	0	0.00039355	2.39943e-05	0.000687908	0.000279362	0.000111402	0.000470674	0	0	5.14164e-06	4.2847e-05	5.31303e-05	0	5.31303e-05	0	0.000115044	0.000862081	5.31303e-05	0	0.000713402	0	0	0.00298922	0.0018767	0.000594716	0.00454542	0	0	0	0.00026051	1.19972e-05	0	0.000582076	0	0	7.19829e-05	0	0.00365742	0.00123721	0	6.51274e-05	0.0183094	0.000153178	0.136207	0.000315354	0	3.42776e-06	0.0196342
Class #14	0	0	0.000253014	0	0.000832838	0	3.51409e-06	0	0	0	5.97395e-05	0	0	0	0	0	0	0	1.05423e-05	0	0	0	0	0.0375129	0	0	3.51409e-06	0	0	0	0	0	0	0	0	0	2.45986e-05	0	0.0410208	0.0139628	0	0	0	0.000235444	0.207969	0.0210792	0	0.00088555	0.0150917
Class #15	0	0	5.18473e-05	0	0.124135	0	3.70338e-06	0	0	0	0	0	0.00234794	0.016137	0	0	0	0	0	0	0.0166745	0	0	0.418284	0	0	0.00665683	0	3.33304e-05	0	0	0	0	0	0	0	0	0	0	0	0	0	0	0.00318954	0	0.104879	0	0	0.00222203
Class #16	0	0	0.000200415	0	0.110701	0	0.135564	0	0	0	6.92341e-05	0	0.000940582	0.00380833	0.216516	0.000102029	3.6439e-06	0.0105455	0	0	0.022522	0	0	0.400292	0	0	0.000572093	0.00153089	0.0267462	0.00542714	0.00456581	0	0	0	0	0.00447334	0	0.00150129	0	0	0.0166084	0	0	0	0	0	0	0	0
Class #17	0	0	0.0016248	0	0.0052038	0	9.13448e-05	0	0	0	0.00955923	0	0.0290282	0	0.000735326	0	0	0.00196677	0	0	0.0953737	0	0	0.843414	0	0	0	0	0	0	0	0	0.00444792	0	0.00717799	0	0	0	0	0	9.13448e-05	0	0	8.22103e-05	0	0	0	0	0
Class #18	0	0	0.00232669	0	0.00764526	0	0	0	0	0	6.83986e-05	0	0.000196076	5.0159e-05	0.00184676	0.000269035	0	0.00374369	0	0	0.110852	0	0	0.792736	0	0	0	0	0	0	0	0	3.70493e-05	0	0	0	0	0	0	0	0.000465111	0	0	0.00154581	0	2.27995e-05	0	0	0.0385973
Class #19	0	0	0.000422645	0	0.0489136	0	0.0248951	0	0	0	0.00148087	0	0.00206201	0.00714776	0.0386693	4.3127e-06	0	0.0345927	0	0	0.090198	0	0	0.603914	0.000828039	0	0.0132885	0	4.74397e-05	0	0	0	4.74397e-05	0	0.000189759	0	0	0	0	0	0.00259193	0	0	0.000418332	0	0.0345145	0	0	0.00839683
Class #20	0	0	0.000426159	0	0.1073	0	1.37471e-05	0	0	0	0.0362515	7.33176e-05	0.0118248	0.000508641	0	0	0	0.00960289	0	0	0.137305	0	0	0.289632	0	0	0	4.58235e-06	3.66588e-05	0	0	0	0.00152592	0.000678188	0.00296077	0	0	0	0	0	0	0	0	0.00496498	0	0.0818482	0	0	0.00435381
Class #21	0.000962098	0.0456067	0.000317096	1.23544e-05	0.00165961	0.000708318	0.000107071	0.00585598	0	4.89028e-05	0.00627191	0.000172961	0.000511163	0	0.017325	0.0280321	0.0383851	0.0669896	0	0.0781888	0.00481821	0	0.0285803	0.000238851	0.0116255	0.013388	0.00209613	0.0304402	0.00390707	0.0014223	0.0300762	0.00361983	0.000494175	0.0498129	0.00684948	0.0286158	0.00300623	0.000172961	0.0588563	5.76538e-05	0	0.00351534	0.0571926	5.76538e-05	0.000473585	0.000617719	0	9.88351e-05	0.00333157
Class #22	0	0.00466344	0.000173848	0	0.00195333	3.29831e-05	0	0.00487623	0.000914365	0.000762963	0.00323784	0.000354339	0.010566	0.00134246	0	0	0	0	0.000526584	0.00104813	0	0	4.58099e-05	0.00414854	0.000381138	0	0.000879549	0	0	6.23014e-05	0.00120961	0	0.000350216	6.77986e-05	0.0133792	0.00313088	0.000947348	2.38211e-05	0.00599216	0.000672489	0	0.000974376	0.0564414	7.14634e-05	0.00723086	6.80276e-05	0.0049525	0.000869471	0.0762748
Class #23	0	0	0.00100229	0.000188309	0.0133418	0	0	0	0	0	0.00281856	0	0.0105028	0.00561282	0.00450043	0.000601374	0	0.0100282	0	0	0.107983	0	0	0.804479	0	0	0.00213822	0	0	0	0	0	0.000103266	0	6.07448e-05	0	0	0	0	0	0	0	0	6.68193e-05	0	0	0	0	0.0127989
Class #24	0	0.00582927	9.95241e-05	0.000167769	0.000986711	0.00353097	0.000270137	2.84355e-06	0	0	0.00204309	0.000301416	0.000143244	0.000939437	0.0929218	0.0129524	0.0287198	0.132961	0.00257377	0.0160348	0.015846	7.39322e-05	9.09935e-05	0.0062391	0.035823	0.0338645	0.173541	0.00385016	0.00089003	0.00108623	0.00325373	0.0750803	1.70613e-05	0.0189821	0.000301416	0.00174878	0.00474446	0.000304259	2.87909e-05	0.000590036	0.000258763	0	0	0.000149642	2.55919e-05	0	0	0	0.00131905
Class #25	0	0.0139876	0.000396225	0.000288164	0.00200641	0.000618788	0.000787202	0.0122448	0.00026908	0.00186281	0.0321973	0.00305601	0.0160933	0.00318387	0.000980901	0.000461825	0.00073663	4.96176e-05	0	3.81674e-05	0.000326331	0.000221371	0	0.0302727	0.00254719	0.00287925	0.00776252	0.0154626	0.010746	0.0030937	0.0172905	0.00325138	0.00783027	9.63726e-05	0.0471508	0.0187471	0.0101971	0.000989727	0.00695648	0	0	0	0.032093	0.000154339	0.00436444	0.00115027	0.000474706	0.00305935	0.133822
Class #26	0	0	0	0	0.00112196	0.231488	0.0266214	0.000129218	0	0.000702003	0.00759654	0.00721075	0.00647831	0.00075543	0.00528117	0.0100094	0	0.000387655	0.000899558	0	0	0.429245	0	0.0429464	0.00394799	0	0.00415114	0.000183887	0.000198797	0	0.00180409	0	0.000882163	0.0940709	0	0	0.0357512	0	0.0694498	0.0175339	0.000368396	0	0	0	0	0	0	0	0
Class #27	0	0	0.0037244	0	0.119754	0	0.113805	0	0	0	8.28873e-05	0	0	0	0.1819	0.000362632	0	0.0467484	0	0	0.104959	0	0	0.287694	0	0	4.42066e-05	0.000757728	0.0242742	0.00367191	0.00348679	0	1.65775e-05	0	0	0.0041119	0	0.000917286	0	0	0.0159903	0	0	0.000215507	0	0	0	0	0.0654001
Class #28	0	0.0261696	0.00928796	0.000194548	0.00022373	0.00323533	0.250897	0.00577005	0.000544734	0.00148489	0.00835195	0.0855162	0.0114652	0.0014202	0.0700521	0.00206659	0.00325673	0.0275614	0.00327813	0.00460641	0.00898763	0.00123538	0.0363999	0.0104898	0.000902703	0.00983027	0.0210348	0.0259763	0.0174908	0.0347227	0.032668	0.00354248	0.00837578	0.0021303	0.106498	0.0876101	0.00403298	0.0363849	0.0273809	0.000494152	0.00159554	0	0	0	0	0	0	0	0
Class #29	0	0	0	0	0.000471513	0	0	0	0	0	0	0	0	0	6.28684e-05	0	1.57171e-05	0.000683694	0	0	0.00891159	0	0	0.000605108	0	7.85855e-06	0	0	0	0	0	0	0	1.57171e-05	0	0	0	0	0	0	0	0	0	0.000125737	0.00235756	0.00133595	0	0	0.00725344
Class #30	0	0	0.00044013	6.28757e-05	0.000192326	0.00110217	0.000303283	0.1668	0.002319	0.0215627	0.000613963	0.00864402	0.000433657	0.000151641	0.000332871	7.767e-05	0.00015534	4.06843e-05	0	0	2.589e-05	0.000347666	0	0.00458253	0	0.000251503	6.28757e-05	0.00264679	0.0148091	0.0480472	0.0229972	0	0.000677301	4.80814e-05	0.0598063	0.077701	0.00054369	0.00139667	0.0421794	0	0	0	0.00591032	7.39714e-05	6.28757e-05	0.00136986	0.00154138	0.0701184	0.00019926
Class #31	0	0	0.000195899	1.64104e-05	0.000775389	0.188673	0.0329094	2.05129e-05	0	0.00129693	0.0113288	0.00795236	0.0053026	0.000977442	0.00405746	0.013757	0	0	0.0007918	0	1.64104e-05	0.559284	0	0.0342653	0.0144514	1.23078e-05	0.00345746	0.000656414	0.00215386	9.0257e-05	0.00623491	0	0.000392823	0.0570932	0.00207386	0.0026954	0.0314248	0	0.0151698	0.00245643	1.64104e-05	0	0	0	0	0	0	0	0
Class #32	0	0	0.0127019	0.000773498	0.0239997	0.00168311	0.0362409	0.000117792	0	7.85277e-06	0.00305636	0.00232704	0.00149268	0.00757596	0.0968126	0.0012607	0.00347452	0.0299475	0	0	0.068537	0.000125644	0	0.275555	0.00367346	0.0196735	0.0359091	0.000209407	0.00145931	0.00437203	0.0039627	0.00310479	0.0010009	0.000910267	0.00406348	0.00836615	0.00976754	0.0024553	0.000819306	0	0.006134	0	0.00149726	0.00249096	0.00258094	0.036126	0	1.04704e-05	0.00958889
Class #33	0	0.0248617	0.000480112	7.88756e-05	0.000252059	0.00021605	0.0019123	0.078188	0.000137175	0.00990403	4.11525e-05	0.00269077	5.78707e-05	7.88756e-05	7.88756e-05	8.6163e-05	0.00032922	0	6.85875e-06	0.0107138	0.00045182	0.000466395	0	0.00690547	0	4.11525e-05	0.000185186	0.000926788	0.00853485	0.0247039	0.0154909	0.00348767	0.000593282	0	0.0221109	0.060116	0.000404666	0.000610857	0.0427939	4.11525e-05	0	0	0.108649	6.85875e-06	0.00109054	0.0140797	0.00559545	0.0254558	0.00436473
Class #34	0	0.0551496	0.000386219	0.0013672	0.001036	0.0068015	0.00154488	0.00429332	1.34728e-05	0.00106435	0.144415	0.00073202	0.0343536	0.0078288	0.00234931	0.00173742	0.00322448	0.00128581	0	0.00854173	0.000895939	0.00395875	0.000235212	0.0487981	0.01836	0.0120598	0.0435642	0.135548	0.0976722	0.00256881	0.0540603	0.0139078	0.027771	0.000837276	0.0352582	0.0111532	0.0471047	0.00568101	0.00353435	0	6.73638e-05	0	0.00429837	8.53275e-05	0.000938883	0.000487265	3.36819e-05	0	0.0381537
Class #35	0	0	0.000440304	0	0.000209886	0.000611407	0.00263726	0.053299	0.000309125	0.0271403	1.36882e-05	0.00425874	0	0.000173384	0.00236806	0.000146008	0.000556654	0.0122361	0.136842	0	0.00240684	0.0131926	0	0.000629658	0.00380076	0.00504182	0.101185	0.00502357	0.00269201	0.00356806	0.000114068	0.000538403	0.000109506	0.000564639	0.00256426	0.0054981	9.58175e-05	0.000488213	0.190067	0.118511	3.19392e-05	0	0	0	0.000542966	0.00310722	0.000170532	0.0279342	0
Class #36	0	0.00389463	0.00267876	0.000971938	0.000716835	0.0296097	0.00697203	0.00601161	0.00106408	0.00113525	0.00905274	0.00738408	0.0039933	0.000953029	0.0784997	0.000833385	0.00632671	0.030111	0.00265882	0	0.00632104	0.000105892	0	0.0186066	0.0354759	0.0423907	0.149775	0.0477955	0.0206068	0.00295535	0.00740523	0.00461095	0.00641386	0.00750837	0.00992188	0.00478216	0.0126813	0.00292768	0.0168518	0.000603723	0.000228287	0	0	0.00056642	0.00893276	0.00118166	0.000814991	0.00116103	0.0110877
Class #37	0.000131759	0.00684137	0.00125846	0.000926576	0.000781315	0.0530366	0.0335195	0.00723963	0.00212648	0.00128788	0.0647732	0.0938082	0.0504983	0.00517044	0.0118114	0.00704619	0.00270909	0.00827793	0.0199281	0	0.00107127	0.0265668	0.0179225	0.0192698	0.040074	0.0145162	0.0393531	0.0423391	0.0523279	0.030646	0.0776203	0.00707902	0.0132396	0.00780305	0.0860218	0.0252165	0.0579351	0.00240833	0.0408349	0.00563053	4.3209e-05	0	0	0.000109159	0	9.21033e-05	0.00025968	0	0.00246689
Class #38	0	0	3.74143e-06	0	2.86843e-05	0	0.0223053	0.000137965	0	0.000401112	0	0.00145713	0.000105851	0	0.00313267	0	0	3.30493e-05	0.00209754	0	0.000336728	0.959667	0	0.000196737	0	0	0	0.000144201	6.48514e-05	0.000294014	0	0	0	0.000128456	6.48514e-05	0	0	0	0.0057975	0.00301512	4.97298e-05	0	0	0	0	0.000212014	0	0	0
Class #39	0	0	0.001403	9.46721e-05	0.000872221	0.000234798	0.00104758	0.0120808	0.000263172	1.07582e-06	0.00210968	0.00377128	0.00495213	0.000608914	0.000142277	3.73847e-05	5.48668e-05	0.000543289	0.000954117	0	0.000831743	2.3668e-05	0	0.0116456	0.000413921	0.000817623	0.00587586	7.86693e-05	0.000133402	0.000257928	0.00152807	3.11988e-05	0.00126705	0.000175762	0.00933233	0.0047293	0.00127256	0.000613083	0.0413885	0.00665986	0	2.79713e-05	0.0149345	0.000156128	0.0386303	0.0371326	0.00330209	0.00211627	0.0686929
Class #40	0	0	0.00638505	0.000944911	0.00131694	0.000639533	0.185423	0.017206	0.00365015	0.00424828	0.0168581	0.0502212	0.00493303	0.00191977	0.115655	0.00333919	0.00539433	0.0143131	0.00613311	0	0.00858994	0.000189393	0	0.0344807	0.00202695	0.0125328	0.0321176	0.0217189	0.0250539	0.0254271	0.0378845	0.011247	0.0108166	5.28539e-05	0.0474114	0.0977948	0.00262684	0.047785	0.00907179	9.39626e-06	0.00499587	0	0.000404039	0.000122151	0	0.0245142	0.00354356	0.00261216	0.000816887
Class #41	0	0	0.00201283	0	0.0108907	6.17975e-05	0	0	0	0	0.00405215	0	0.00572069	0.00256018	0.00526272	0	0	0.00959627	0	0	0.115117	0	0	0.800555	0	0.00024719	0.00633094	0	0	0	0	0	0.000582662	0.000114767	0.00114767	0	0.000732742	0	0	0	0.000335472	0	0	5.29693e-05	0	0	0	0	0.00572069
Class #42	0	0	0	0	0.000836189	0	0	0.00190641	0	0	0.0346383	0	0.117693	0.000944166	0	1.12999e-05	0	0	0	0	0	0	0.00252112	0.00182656	0	0	0.000403781	0	7.63368e-05	0	0.000508493	0	0.00106595	0	0.0683084	0	0.000251108	0	8.03545e-06	0	0	0	0.00304343	0	0	0	0.000492423	0.00183384	0.08676
Class #43	0	0	0.00244055	0	0.0989997	0	0	0	0	0	0.0227295	0	0.00955141	0	0	0	0	0.00725337	0	0	0.102738	0	0	0.47451	0	0	0	0	0	0	0	0	0.00103991	9.50093e-05	0.00377514	0	0	0	0	0	0	0	0	0.00152609	0	0.136383	0	0	0.000950093
Class #44	0	0	0	0	0.000307285	0	0	0.000153643	0	0	0	0	0	0	0	0	0	0.000992768	0	0	0.01199	0	0	0.000248192	0	0	0	0	0	0	0	0	0	0	0	0	0	0	0.0199617	0	0	0	0	0.000260011	3.5456e-05	0	0	0	0.00594627
Class #45	0.000632614	0.0663148	3.51303e-05	0.000248862	0.000544922	0.00502229	0.000788689	0.0140151	0.00624086	0.00400003	0.0547432	0.00729692	0.0384704	0.000911779	0.000238135	0.00680885	0.00026388	0.00106625	0.00306143	0.0200068	0	0.00101154	0.272395	0.00369351	0.00928084	0.00214107	0.00339423	0.0280099	0.0222504	0.0025326	0.0756779	0.00232986	0.0133361	0.000787348	0.147283	0.0991402	0.0215453	0.00202147	0.0234	0.000321804	8.58145e-06	0	0.00346583	0	0.000405474	0.000137571	0.00177475	0.000138376	0.00103299
Class #46	0	0	0.00803966	5.40278e-05	0.00156877	0	0.0192034	0.00308744	0.00415195	6.54882e-05	0.00103504	0.0125701	0.00482583	0.000709892	0.0135623	0.000259333	0.000248855	0.00682518	0.00385333	0	0.0122705	0.000211854	0	0.0571545	0.00126785	0.00542897	0.00510775	0.000374593	0.00185332	0.00146104	0.00393093	0.00135692	0.00123904	0	0.0124434	0.00548038	0.000631307	0.00271711	0.00564083	0.00105305	0.000579898	0	0.0224991	0.00135659	0.00612118	0.169219	0.0034473	0.00225836	0.0306144
Class #47	0	0	0.00838702	0	0.000270938	0	2.60831e-06	0.00831725	0.000112157	0	0	4.43413e-05	0	0.000305172	0.000233118	0	0	0.0020322	3.12997e-05	0	0.00714156	0	0	0.011741	0	0	0	0	5.21662e-06	0	1.30416e-05	0	0	0	2.60831e-06	2.4779e-05	0	2.60831e-06	0.0220807	0.000148674	0	0.000151934	0.0142557	5.47745e-05	0.00194319	0.246281	0.00173681	0.00271786	0.00965075
Class #48	0	0	0.000406627	0	0.0161634	0.00073432	0.0169826	0	0	0	0.00142558	0.000736712	0.00251391	0.00527718	0.0536962	4.78384e-05	0.00711537	0.0151391	0.000177002	0	0.0730983	0.000387491	0	0.414904	0.00812476	0.0135161	0.126503	9.0893e-05	0.00237279	0.00111464	0.00188483	0	2.39192e-05	0.00209413	4.30546e-05	0.000444897	0.00351194	0.000904146	0	9.0893e-05	0.00179394	0	0	5.26223e-05	0.000661964	0.000602764	0	0	0.00336364
Class #49	0	0	8.65612e-06	0	0	0	8.06593e-06	4.72152e-06	0	0	0	1.57384e-06	0	0	1.57384e-06	0	0	0	0	0	0.000218764	3.14768e-06	0	0.000136924	0	0	0	0	0	0	0	0	0	0	0	0	0	0	0.000388739	4.72152e-06	0	0	0	0	4.56414e-05	0.0305703	0	0.000599633	7.23967e-05
Class #50	0	0.00366514	0.00629943	0.000529935	0.000598511	0.0159114	0.0493755	0.0304307	0.00378754	0.00418158	0.00633082	0.0254694	0.00796205	0.00166623	0.055224	0.00121507	0.00231401	0.0126131	0.0108743	0	0.0173077	0.107181	0	0.0608038	0.00978819	0.0184696	0.0288415	0.0147662	0.0120945	0.0105135	0.00974409	0.0032904	0.00420527	0.0029028	0.018493	0.0122756	0.00694047	0.0030354	0.0361641	0.00340354	0.00209385	0	0	0.000754181	0.0239889	0.0362187	0.00352689	0.0048438	0.00770721
Class #51	0	0	0.000617813	8.20023e-05	0.122357	0	0.0556982	0	0	0	0	0	0	6.70928e-05	0.0407859	5.96381e-05	0	0.0373959	0	0	0.107103	0	0	0.402078	0	0	0.000111821	0	0	0	0	0	1.49095e-05	0	0	0	0	0	0	0	0.000193824	0	0	0.00211715	0	0.065737	0	0	0.0585478
Class #52	0	0	0	0	0.000427464	0	0	0.00321763	8.98152e-06	0.00179911	0.075559	2.94706e-05	0.237562	0.0098996	0	0.00217858	0	0	0	0	0	0	0	0.00177834	0	0	0.000139494	0	0	4.32235e-05	0.0125138	0	0.00169302	0	0.41088	0.0207305	5.41698e-05	0	0.000942498	0	0	0	0	0	0	0	0	0	0.0479447
Class #53	0	0	0.238638	0.000813284	0.204209	0	0	0	0	0	0.014263	0	0.0295188	0.00761776	0.00680447	0.00815995	0.00441884	0.00807523	0	0	0.0775906	0	0	0.327465	0	0.00154524	0.000867503	0	0	0	0	0.00650627	0	0.000352423	0.000162657	0	0	0	0	0	0.00347001	0	0	0.000166045	0	0	0	0	0.0193426
Class #54	6.15135e-05	0.000164036	0.000114825	0.000217348	9.68838e-05	0.0263714	1.23027e-05	0.000184541	0	0	0.00697512	0.000340375	0.000878618	0.00308695	0.0019387	0.000852988	0.0209777	0.00469963	0.000807878	0	0.000693053	0.000434696	0	0.0030644	0.236831	0.0791121	0.438325	0.0362151	0.0182013	1.84541e-05	0.0202841	0.0115763	0.00197253	0.0173391	0.00059053	0.000299366	0.0303057	0.00050031	0.00063564	4.1009e-06	0	0	0	0	0	0	0	0	0
Number of tracing points per neuropil region
	AME_R	LO_R	NO	BU_R	PB	LH_R	LAL_R	SAD	CAN_R	AMMC_R	ICL_R	VES_R	IB_R	ATL_R	CRE_R	MB_PED_R	MB_VL_R	MB_ML_R	FLA_R	LOP_R	EB	AL_R	ME_R	FB	SLP_R	SIP_R	SMP_R	AVLP_R	PVLP_R	IVLP_R	PLP_R	AOTU_R	GOR_R	MB_CA_R	SPS_R	IPS_R	SCL_R	EPA_R	GNG	PRW	GA_R	AME_L	LO_L	BU_L	LH_L	LAL_L	CAN_L	AMMC_L	ICL_L
104198-F-000000	0	0	0	0	0	0	0	0	0	56	0	168	0	0	0	0	0	0	96	0	0	11432	0	0	0	0	0	0	0	0	0	0	0	0	0	0	0	0	0	0	0	0	0	0	0	0	0	0	0
104198-F-000001	0	0	0	0	0	0	312	0	0	88	0	1264	0	0	0	0	0	0	16	0	0	8032	0	0	0	0	0	0	0	0	0	0	0	0	0	0	0	0	0	0	0	0	0	0	0	0	0	0	0
104198-F-000003	0	0	0	0	0	0	648	0	0	0	0	297	0	0	0	0	0	0	0	0	0	74169	0	0	0	0	0	0	0	0	0	0	0	0	0	0	0	0	0	0	0	0	0	0	0	0	0	0	0
104198-F-000004	0	0	0	0	0	0	0	0	0	0	0	0	0	0	0	0	0	0	0	0	0	0	0	0	0	0	0	0	0	0	0	0	0	0	0	0	0	0	0	0	0	0	0	0	0	5301	0	234	0
104198-F-000005	0	0	0	0	0	0	2466	0	0	126	0	315	0	0	0	0	0	0	81	0	0	76995	0	0	0	0	0	0	0	0	0	0	0	0	0	0	0	0	0	0	0	0	0	0	0	0	0	0	0
104198-F-000007	0	0	0	0	0	0	0	0	0	0	0	0	0	0	0	0	0	0	0	0	0	0	0	0	0	0	0	0	0	0	0	0	0	0	0	0	0	0	0	0	0	0	0	0	0	1323	0	45	0
104198-F-000008	0	0	0	0	0	0	0	0	0	0	0	0	0	0	0	0	0	0	0	0	0	0	0	0	0	0	0	0	0	0	0	0	0	0	0	0	0	0	0	0	0	0	0	0	0	999	0	0	0
104198-F-000010	0	0	0	0	0	0	4824	0	0	0	0	90	0	0	81	0	0	0	0	0	0	102042	0	0	0	0	0	0	0	0	0	0	0	0	0	0	0	0	0	0	0	0	0	0	0	0	0	0	0
104198-F-000011	0	0	0	0	0	0	0	0	0	0	0	0	0	0	0	0	0	0	0	0	0	0	0	0	0	0	0	0	0	0	0	0	0	0	0	0	0	0	0	0	0	0	0	0	0	4356	0	234	0
104198-F-000012	0	0	0	0	0	0	1395	0	0	9	0	441	0	0	0	0	0	0	0	0	0	116784	0	0	0	0	0	0	0	0	0	0	0	0	0	0	0	0	0	0	0	0	0	0	0	0	0	0	0
104198-F-000014	0	0	0	0	0	0	0	0	0	0	0	0	0	0	0	0	0	0	0	0	0	0	0	0	0	0	0	0	0	0	0	0	0	0	0	0	0	0	0	0	0	0	0	0	0	1728	0	162	0
104198-F-000015	0	0	0	0	0	0	0	0	0	0	0	0	0	0	0	0	0	0	0	0	0	0	0	0	0	0	0	0	0	0	0	0	0	0	0	0	0	0	0	0	0	0	0	0	0	3144	0	576	0
104198-F-100000	0	0	0	0	0	0	9	0	0	0	0	0	0	0	0	0	0	0	0	0	0	88218	0	0	0	0	0	0	0	0	0	0	0	0	0	0	0	0	0	0	0	0	0	0	0	0	0	0	0
104198-F-100001	0	0	0	0	0	0	0	0	0	0	0	0	0	0	0	0	0	0	0	0	88	0	0	0	0	0	0	0	0	0	0	0	0	0	0	0	0	0	0	0	0	0	0	0	0	2248	0	112	0
104198-F-100003	0	0	0	0	0	0	9	0	0	0	0	0	0	0	0	0	0	0	0	0	0	0	0	0	0	0	0	0	0	0	0	0	0	0	0	0	0	0	0	0	0	0	0	0	0	2952	0	135	0
104198-F-100004	0	0	0	0	0	0	2799	0	0	0	0	1782	0	0	0	0	0	0	1062	0	0	100917	0	0	0	0	0	0	0	36	0	0	0	0	0	0	0	0	0	0	0	0	0	0	0	0	0	0	0
104198-F-100005	0	0	0	0	0	0	0	0	0	0	0	0	0	0	0	0	0	0	0	0	0	0	0	0	0	0	0	0	0	0	0	0	0	0	0	0	0	0	0	0	0	0	0	0	0	5013	0	72	0
104198-F-100006	0	0	0	0	0	0	360	0	0	27	0	0	0	0	0	0	0	0	0	0	0	94752	0	0	0	0	0	0	0	0	0	0	0	0	0	0	0	0	0	0	0	0	0	0	0	0	0	0	0
104198-F-100007	0	0	18	0	0	0	0	0	0	0	0	0	0	0	0	0	0	0	0	0	99	0	0	0	0	0	0	0	0	0	0	0	0	0	0	0	0	0	0	0	0	0	0	0	0	7893	0	180	0
104198-F-100008	0	0	0	0	0	0	992	0	0	0	0	328	0	0	0	0	0	0	32	0	0	90048	0	0	0	0	0	0	0	0	0	0	0	0	0	0	0	0	0	0	0	0	0	0	0	0	0	0	0
104198-F-100009	0	0	0	0	0	0	18	0	0	0	0	0	0	0	0	0	0	0	0	0	0	0	0	0	0	0	0	0	0	0	0	0	0	0	0	0	0	0	0	0	0	0	0	0	0	1818	0	72	0
104198-F-100013	0	0	0	0	0	0	800	0	0	0	0	224	0	0	0	0	0	0	0	0	0	79264	0	0	0	0	0	192	0	0	0	0	0	0	0	0	0	0	0	0	0	0	0	0	0	0	0	0	0
104198-F-100014	0	0	0	0	0	0	4455	0	0	36	0	792	0	0	0	0	0	0	18	0	0	105705	0	0	0	0	0	0	0	63	0	0	0	0	0	0	0	0	0	0	0	0	0	0	0	0	0	0	0
104198-F-100015	0	0	0	0	0	0	2169	0	0	0	0	63	0	0	0	0	0	0	198	0	0	95868	0	0	0	0	0	0	0	0	0	0	0	0	0	0	0	0	0	0	0	0	0	0	0	0	0	0	0
104198-F-100017	0	0	0	0	0	0	1206	0	0	0	0	0	0	0	0	0	0	0	36	0	0	91161	0	0	0	0	0	0	0	0	0	0	0	0	0	0	0	0	0	0	0	0	0	0	0	0	0	0	0
104198-F-100018	0	0	0	0	0	0	0	0	0	0	0	0	0	0	0	0	0	0	0	0	0	0	0	0	0	0	0	0	0	0	0	0	0	0	0	0	0	0	0	0	0	0	0	0	0	2340	0	36	0
104198-F-100019	0	0	0	0	0	0	0	0	0	0	0	0	0	0	0	0	0	0	0	0	0	0	0	0	0	0	0	0	0	0	0	0	0	0	0	0	0	0	0	0	0	0	0	0	0	3708	0	81	0
104198-F-100020	0	0	0	0	0	0	1197	0	0	0	0	144	0	0	0	0	0	0	0	0	0	93708	0	0	0	0	0	0	0	0	0	0	0	0	0	0	0	0	0	0	0	0	0	0	0	0	0	0	0
104198-F-100021	0	0	0	0	0	0	0	0	0	0	0	0	0	0	0	0	0	0	0	0	0	0	0	0	0	0	0	0	0	0	0	0	0	0	0	0	0	0	0	0	0	0	0	0	0	8028	0	81	0
104198-F-100023	0	0	45	0	0	0	4905	0	0	0	0	2844	0	0	0	0	0	0	1710	0	0	105732	0	0	0	0	0	0	0	0	0	0	0	0	0	0	0	0	0	0	0	0	0	0	0	0	0	0	0
104198-F-100025	0	0	0	0	0	0	4446	0	0	18	0	1395	0	0	126	0	0	0	378	0	0	95148	0	0	0	0	0	0	0	0	0	0	0	0	0	0	0	0	0	0	0	0	0	0	0	0	0	0	0
104198-F-100026	0	0	0	0	0	0	3432	0	0	0	0	120	0	0	8	0	0	0	0	0	24	102136	0	0	0	0	0	0	0	0	0	0	0	0	0	0	0	0	0	0	0	0	0	0	0	0	0	0	0
104198-F-100027	0	0	0	0	0	0	5736	0	0	0	0	528	0	0	448	0	0	0	32	0	0	99968	0	0	0	0	0	0	0	0	0	0	0	0	0	0	0	0	0	0	0	0	0	0	0	0	0	0	0
104198-F-100029	0	0	0	0	0	0	5346	0	0	90	0	27	0	0	162	0	0	0	18	0	0	115092	0	0	0	0	0	0	0	0	0	0	0	0	0	0	0	0	0	0	18	0	0	0	0	0	0	0	0
104198-F-100030	0	0	0	0	0	0	0	0	0	0	0	0	0	0	0	0	0	0	0	0	0	0	0	0	0	0	0	0	0	0	0	0	0	0	0	0	0	0	0	0	0	0	0	0	0	9108	0	81	0
104198-F-100032	0	0	0	0	0	0	1962	0	0	0	0	81	0	0	0	0	0	0	0	0	0	113202	0	0	0	0	0	0	0	0	0	0	0	0	0	0	0	0	9	0	0	0	0	0	0	0	0	0	0
104198-F-100034	0	0	0	0	0	0	4320	0	0	32	0	128	0	0	0	0	0	0	0	0	0	121096	0	0	0	0	0	0	0	0	0	0	0	0	0	0	0	0	0	0	0	0	0	0	0	0	0	0	0
104198-F-100035	0	0	0	0	0	0	0	0	0	0	0	0	0	0	0	0	0	0	0	0	0	0	0	0	0	0	0	0	0	0	0	0	0	0	0	0	0	0	0	0	0	0	0	0	0	2928	0	40	0
104198-F-200000	0	0	0	0	0	0	2025	0	0	0	0	216	0	0	0	0	0	0	0	0	0	78849	0	0	0	0	0	0	0	0	0	0	0	0	0	0	0	0	0	0	0	0	0	0	0	0	0	0	0
104198-F-200001	0	0	0	0	0	0	477	0	0	9	0	153	0	0	0	0	0	0	279	0	0	76104	0	0	0	0	0	0	0	0	0	0	0	0	0	0	0	0	0	0	0	0	0	0	0	0	0	0	0
104198-F-200003	0	0	0	0	0	0	0	0	0	0	0	0	0	0	0	0	0	0	0	0	0	0	0	0	0	0	0	0	0	0	0	0	0	0	0	0	0	0	0	0	0	0	0	0	0	4428	0	207	0
104198-F-200004	0	0	0	0	0	0	6822	0	0	18	0	2898	0	0	0	0	0	0	1071	0	0	89226	0	0	0	0	0	0	0	153	0	0	0	0	0	0	0	0	0	0	0	0	0	0	0	0	0	0	0
104198-F-200006	0	0	0	0	0	0	1395	0	0	0	0	0	0	0	0	0	0	0	1287	0	0	96822	0	0	0	0	0	0	0	0	0	0	0	0	0	0	0	0	0	9	0	0	0	0	0	0	0	0	0
104198-F-200008	0	0	0	0	0	0	0	0	0	0	0	0	0	0	0	0	0	0	0	0	0	0	0	0	0	0	0	0	0	0	0	0	0	0	0	0	0	0	0	0	0	0	0	0	0	3096	0	0	0
104198-F-300000	0	0	0	0	0	0	2984	0	0	0	0	488	0	0	0	0	0	0	0	0	0	81664	0	0	0	0	0	0	0	0	0	0	0	0	0	0	0	0	0	0	0	0	0	0	0	0	0	0	0
104198-F-300002	0	0	0	0	0	0	0	0	0	0	0	0	0	0	0	0	0	0	0	0	0	0	0	0	0	0	0	0	0	0	0	0	0	0	0	0	0	0	0	0	0	0	0	0	0	1480	0	8	0
104198-F-300003	0	0	0	0	0	0	0	0	0	0	0	0	0	0	0	0	0	0	0	0	0	0	0	0	0	0	0	0	0	0	0	0	0	0	0	0	0	0	0	0	0	0	0	0	0	1170	0	0	0
104198-F-300005	0	0	0	0	0	0	27	0	0	0	0	0	0	0	0	0	0	0	0	0	0	71991	0	0	0	0	0	0	0	0	0	0	0	0	0	0	0	0	0	0	0	0	0	0	0	0	0	0	0
104198-F-300007	0	0	0	0	0	0	0	0	0	0	0	0	0	0	0	0	0	0	0	0	0	0	0	0	0	0	0	0	0	0	0	0	0	0	0	0	0	0	0	0	0	0	0	0	0	1224	0	40	0
104198-F-300008	0	0	0	0	0	0	1496	0	0	0	0	0	0	0	0	0	0	0	0	0	0	39000	0	0	0	0	0	0	0	0	0	0	0	0	0	0	0	0	0	0	0	0	0	0	0	0	0	0	0
104198-F-300009	0	0	0	0	0	0	2632	0	0	104	0	32	0	0	24	0	0	0	32	0	0	62544	0	0	0	0	0	0	0	0	0	0	0	0	0	0	0	0	0	0	0	0	0	0	0	0	0	0	0
104198-F-300011	0	0	0	0	0	0	112	0	0	0	0	0	0	0	0	0	0	0	0	0	0	67224	0	0	0	0	0	0	0	0	0	0	0	0	0	0	0	0	0	0	0	0	0	0	0	0	0	0	0
104198-F-300012	0	0	0	0	0	0	0	0	0	0	0	0	0	0	0	0	0	0	0	0	0	0	0	0	0	0	0	0	0	0	0	0	0	0	0	0	0	0	0	0	0	0	0	0	0	168	0	0	0
104198-F-300014	0	0	0	0	0	0	2512	0	0	688	0	408	0	0	0	0	0	0	0	0	0	33328	0	0	0	0	0	0	0	24	0	0	0	0	0	0	0	0	0	0	0	0	0	0	0	0	0	0	0
104198-F-300015	0	0	0	0	0	0	0	0	0	0	0	0	0	0	0	0	0	0	0	0	0	0	0	0	0	0	0	0	0	0	0	0	0	0	0	0	0	0	0	0	0	0	0	0	0	56	0	0	0
104198-F-300016	0	0	0	0	0	0	0	0	0	0	0	0	0	0	0	0	0	0	0	0	0	0	0	0	0	0	0	0	0	0	0	0	0	0	0	0	0	0	0	0	0	0	0	0	0	1845	0	108	0
104198-F-300017	0	0	54	0	0	0	0	0	0	0	0	0	0	0	0	0	0	0	0	0	0	0	0	0	0	0	0	0	0	0	0	0	0	0	0	0	0	0	0	0	0	0	0	0	0	4563	0	72	0
104198-F-300018	0	0	2336	0	0	0	0	0	0	0	0	0	0	0	0	0	0	0	0	0	256	0	0	144	0	0	0	0	0	0	0	0	0	0	64	0	0	0	0	0	0	0	0	0	0	13856	0	0	0
104198-F-300019	0	0	672	0	0	0	8096	0	0	0	0	80	0	0	240	0	0	0	0	0	472	64808	0	0	0	0	0	0	0	0	0	0	0	0	0	0	0	0	0	0	0	0	0	0	0	0	0	0	0
104198-F-300020	0	0	0	0	0	0	0	0	0	0	0	0	0	0	0	0	0	0	0	0	0	0	0	0	0	0	0	0	0	0	0	0	0	0	0	0	0	0	0	0	0	0	0	0	0	4977	0	0	0
104198-F-300021	0	0	0	0	0	0	0	0	0	0	0	0	0	0	0	0	0	0	0	0	0	0	0	0	0	0	0	0	0	0	0	0	0	0	0	0	0	0	0	0	0	0	0	0	0	0	0	72	0
104198-F-300022	0	0	0	0	0	0	0	0	0	0	0	0	0	0	0	0	0	0	0	0	0	0	0	0	0	0	0	0	0	0	0	0	0	0	0	0	0	0	0	64	0	0	0	0	0	2904	0	32	0
104198-F-300023	0	0	0	0	0	0	3760	0	0	0	0	824	0	0	88	0	0	0	368	0	0	65448	0	0	0	0	0	0	0	0	0	0	0	0	0	0	0	0	0	0	0	0	0	0	0	0	0	0	0
104198-F-300024	0	0	1674	0	0	0	12915	0	0	0	0	1242	0	0	0	0	0	0	36	0	513	55764	0	0	0	0	0	0	0	0	0	0	0	0	0	0	0	0	0	0	108	0	0	0	0	0	0	0	0
104198-F-300025	0	0	0	0	0	0	0	0	0	0	0	0	0	0	0	0	0	0	0	0	0	55224	0	0	0	0	0	0	0	0	0	0	0	0	0	0	0	0	0	0	0	0	0	0	0	0	0	0	0
104198-F-300026	0	0	0	0	0	0	0	0	0	0	0	0	0	0	0	0	0	0	0	0	0	0	0	0	0	0	0	0	0	0	0	0	0	0	0	0	0	0	0	0	0	0	0	0	0	324	0	0	0
104198-F-300027	0	0	0	0	0	0	2816	0	0	0	0	480	0	0	32	0	0	0	304	0	0	80848	0	0	0	0	0	0	0	0	0	0	0	0	0	0	0	0	0	0	0	0	0	0	0	0	0	0	0
104198-F-300028	0	0	0	0	0	0	0	0	0	0	0	0	0	0	0	0	0	0	0	0	0	0	0	0	0	0	0	0	0	0	0	0	0	0	0	0	0	0	0	0	0	0	0	0	0	3123	0	117	0
104198-F-300029	0	0	18	0	0	0	0	0	0	0	0	0	0	0	0	0	0	0	0	0	18	0	0	0	0	0	0	0	0	0	0	0	0	0	0	0	0	0	0	0	0	0	0	0	0	5778	0	162	0
104198-F-300030	0	0	0	0	0	0	972	0	0	0	0	0	0	0	0	0	0	0	0	0	0	75636	0	0	0	0	0	0	0	0	0	0	0	0	0	0	0	0	0	0	0	0	0	0	0	0	0	0	0
104198-F-300031	0	0	0	0	0	0	0	0	0	0	0	0	0	0	0	0	0	0	0	0	0	0	0	0	0	0	0	0	0	0	0	0	0	0	0	0	0	0	0	0	0	0	0	0	0	828	0	0	0
5HT1A-F-000000	0	0	0	0	0	0	0	0	0	0	0	0	280	0	0	0	0	0	0	0	856	0	0	6120	0	0	0	0	0	0	0	0	8	0	192	0	0	0	0	0	0	0	0	0	0	0	0	0	0
5HT1A-F-000001	0	0	0	0	0	0	0	0	0	0	200	0	256	0	0	0	0	0	0	0	1200	0	0	5688	0	0	0	0	0	0	0	0	0	0	72	0	0	0	0	0	0	0	0	0	0	0	0	0	0
5HT1A-F-000002	0	0	0	0	0	0	0	0	0	0	0	0	0	0	0	0	0	0	0	0	816	0	0	6672	0	0	0	0	0	0	0	0	0	0	0	0	0	0	0	0	0	0	0	0	0	0	0	0	336
5HT1A-F-000003	0	0	0	0	0	0	0	0	0	0	0	0	0	0	0	0	0	0	0	0	432	0	0	7304	0	0	0	0	0	0	0	0	0	0	0	0	0	0	0	0	0	0	0	0	0	0	0	0	112
5HT1A-F-000004	0	0	832	0	0	0	5736	0	0	0	0	1264	0	0	0	0	0	0	0	0	288	0	0	584	0	0	0	0	0	0	0	0	0	0	0	0	0	0	0	0	0	0	0	0	0	7152	0	0	88
5HT1A-F-000005	0	0	0	0	0	0	0	0	0	0	0	0	0	0	0	0	0	0	0	0	960	0	0	6472	0	0	0	0	0	0	0	0	8	0	0	0	0	0	0	0	0	0	0	0	0	0	0	0	176
5HT1A-F-000006	0	0	0	0	0	0	0	0	0	0	0	0	0	0	0	0	0	0	0	0	0	0	0	0	0	0	0	0	0	0	0	0	0	0	0	0	0	0	0	0	0	0	0	0	1143	0	0	0	4887
5HT1A-F-000007	0	0	0	0	112	0	0	0	0	0	0	0	232	0	0	0	0	16	0	0	1016	0	0	6416	0	0	0	0	0	0	0	0	0	0	24	0	0	0	0	0	0	0	0	0	0	0	0	0	0
5HT1A-F-000008	0	0	0	0	440	0	0	0	0	0	0	0	0	0	0	0	0	0	0	0	808	0	0	5880	0	0	0	0	0	0	0	0	0	0	0	0	0	0	0	0	0	0	0	0	0	0	0	0	296
5HT1A-F-000009	0	0	0	0	0	0	0	0	0	0	0	0	0	0	0	0	0	0	0	0	512	0	0	6536	0	0	0	0	0	0	0	0	0	0	0	0	0	0	0	0	0	0	0	0	0	0	0	0	176
5HT1A-F-100000	0	0	0	0	112	0	0	0	0	0	0	0	0	0	0	0	0	0	0	0	0	0	0	7688	0	0	0	0	0	0	0	0	0	0	0	0	0	0	0	0	0	0	0	0	0	0	0	0	336
5HT1A-F-100001	0	0	0	0	0	0	0	0	0	0	0	0	56	0	0	0	0	0	0	0	0	0	0	6432	0	0	0	0	0	0	0	0	144	0	200	0	0	0	0	0	0	0	0	0	0	0	0	0	0
5HT1A-F-100002	0	0	0	0	0	0	0	0	0	0	304	0	24	0	0	0	0	0	0	0	16	0	0	7736	0	0	0	0	0	0	0	0	0	0	408	0	0	0	0	0	0	0	0	0	0	0	0	0	0
5HT1A-F-100003	0	0	0	0	0	0	0	0	0	0	0	0	0	0	0	0	0	0	0	0	0	0	0	7496	0	0	0	0	0	0	0	0	8	0	0	0	0	0	0	0	0	0	0	0	0	0	0	0	248
5HT1A-F-100004	0	0	0	0	0	0	0	0	0	0	0	0	0	0	0	0	0	0	0	0	0	0	0	0	0	0	0	0	0	0	0	0	0	0	0	0	0	0	0	0	0	0	0	0	3160	104	0	0	0
5HT1A-F-100005	0	0	0	0	0	0	0	0	0	0	0	0	0	0	0	0	0	0	0	0	648	0	0	7496	0	0	0	0	0	0	0	0	0	0	0	0	0	0	0	0	0	0	0	0	0	0	0	0	16
5HT1A-F-100006	0	0	0	0	272	0	0	0	0	0	0	0	464	0	0	0	0	0	0	0	1080	0	0	6016	0	0	0	0	0	0	0	0	0	0	0	0	0	0	0	0	0	0	0	0	0	0	0	0	0
5HT1A-F-100007	0	0	0	0	144	0	0	0	0	0	0	0	0	0	0	0	0	0	0	0	288	0	0	5696	0	0	0	0	0	0	0	0	0	0	0	0	0	0	0	0	0	0	0	0	0	0	0	0	0
5HT1A-F-100008	0	0	752	0	0	0	7768	0	0	0	0	1392	288	0	3496	0	0	472	0	0	408	0	0	712	0	0	0	0	0	0	0	0	0	0	272	0	0	0	0	0	0	0	0	0	0	4840	0	0	0
5HT1A-F-100009	0	0	0	0	0	0	0	0	0	0	0	0	0	0	0	0	0	0	0	0	648	0	0	5592	0	0	0	0	0	0	0	0	0	0	0	0	0	0	0	0	0	0	0	0	0	0	0	0	544
5HT1A-F-100010	0	0	0	0	0	0	0	0	0	0	0	0	224	0	0	0	0	0	0	0	80	0	0	6488	0	0	0	0	0	0	0	0	16	0	0	0	0	0	0	0	0	0	0	0	0	0	0	0	0
5HT1A-F-100011	0	0	0	0	0	0	0	0	0	0	0	0	0	0	0	0	0	0	0	0	0	0	0	0	0	0	0	0	0	0	0	0	0	0	0	0	0	0	0	0	0	0	12424	0	272	0	0	0	0
5HT1A-F-100012	0	0	0	0	64	0	0	0	0	0	0	0	0	0	0	0	0	0	0	0	1104	0	0	6120	0	0	0	0	0	0	0	0	0	0	0	0	0	0	0	0	0	0	0	0	0	0	0	0	240
5HT1A-F-100013	0	0	0	0	0	0	0	0	0	0	0	0	160	0	0	0	0	0	0	0	96	0	0	4936	0	0	0	0	0	0	0	0	88	0	112	0	0	0	0	0	0	0	0	0	0	0	0	0	0
5HT1A-F-100014	0	0	0	0	0	0	0	0	0	0	0	0	304	0	0	0	0	200	0	0	1032	0	0	5088	0	0	0	0	0	0	0	0	0	0	24	0	0	0	0	0	0	0	0	0	0	0	0	0	0
5HT1A-F-100015	0	0	0	0	24	0	0	0	0	0	0	0	0	0	0	0	0	0	0	0	800	0	0	6048	0	0	0	0	0	0	0	0	0	0	0	0	0	0	0	0	0	0	0	0	0	0	0	0	64
5HT1A-F-100016	0	0	0	0	0	0	0	0	0	0	1736	0	0	0	0	0	0	0	0	0	0	0	0	1440	0	0	0	0	0	0	0	0	0	0	0	0	272	0	0	0	0	0	0	0	1272	0	0	0	6280
5HT1A-F-100017	0	0	0	0	0	0	0	0	0	0	0	0	0	0	0	0	0	0	0	0	0	0	0	0	0	0	0	0	0	0	0	0	0	0	0	0	0	0	0	0	0	0	12168	0	0	0	0	0	0
5HT1A-F-100018	0	0	0	0	0	0	0	0	0	0	0	0	32	0	296	32	1016	0	0	0	0	0	0	1648	40	1240	576	0	0	0	0	2696	0	0	0	0	0	0	0	0	0	0	0	0	0	0	0	0	160
5HT1A-F-100019	0	0	0	0	0	0	0	0	0	0	0	0	0	0	0	0	0	0	0	0	8	0	0	7368	0	0	0	0	0	0	0	0	0	0	0	0	0	0	0	0	0	0	0	0	0	0	0	0	0
5HT1A-F-100020	0	0	0	0	0	0	0	0	0	0	0	0	128	0	0	0	0	0	0	0	104	0	0	7128	0	0	0	0	0	0	0	0	152	0	176	0	0	0	0	0	0	0	0	0	0	0	0	0	0
5HT1A-F-100021	0	0	0	0	0	0	0	0	0	0	0	0	288	0	0	0	0	0	0	0	640	0	0	6136	0	0	0	0	0	0	0	0	0	0	24	0	0	0	0	0	0	0	0	0	0	0	0	0	0
5HT1A-F-100022	0	0	0	0	0	0	0	0	0	0	0	0	0	0	0	0	0	0	0	0	728	0	0	5488	0	0	0	0	0	0	0	0	0	0	0	0	0	0	0	0	0	0	0	0	0	0	0	0	264
5HT1A-F-100023	0	0	0	0	0	0	0	0	0	0	0	8	0	0	16	0	0	232	0	0	0	0	0	0	0	0	0	0	0	0	0	0	0	0	0	0	0	0	0	0	0	0	0	0	0	56	0	0	1136
5HT1A-F-100024	0	0	0	0	0	0	0	0	0	0	64	0	72	0	0	0	0	0	0	0	464	0	0	5384	0	0	0	0	0	0	0	0	0	0	144	0	0	0	0	0	0	0	0	0	0	0	0	0	0
5HT1A-F-100025	0	0	0	0	0	0	0	0	0	0	0	0	117	0	0	0	0	18	0	0	1242	0	0	6453	0	0	0	0	0	0	0	0	54	0	126	0	0	0	0	0	0	0	0	0	0	0	0	0	0
5HT1A-F-100026	0	0	0	0	0	0	0	0	0	0	0	0	0	0	0	0	0	0	0	0	0	0	0	0	0	0	0	0	0	0	0	0	0	0	0	0	0	0	0	0	0	0	0	0	0	0	0	0	0
5HT1A-F-100027	0	0	0	0	128	0	0	0	0	0	0	0	0	0	0	0	0	0	0	0	64	0	0	7240	0	0	0	0	0	0	0	0	0	0	0	0	0	0	0	0	0	0	0	0	0	0	0	0	0
5HT1A-F-100028	0	0	0	0	0	0	0	0	0	0	0	0	0	0	0	0	0	0	0	0	0	0	0	0	0	0	0	0	0	0	0	0	0	0	0	0	0	0	0	0	0	0	0	0	12064	0	0	0	0
5HT1A-F-100029	0	0	0	0	0	0	0	0	0	0	0	0	344	0	0	0	0	0	0	0	1160	0	0	7040	0	0	0	0	0	0	0	0	0	0	0	0	0	0	0	0	0	0	0	0	0	0	0	0	0
5HT1A-F-100030	0	0	0	0	0	0	0	0	0	0	0	0	176	16	0	0	0	0	0	0	280	0	0	8744	0	0	0	0	0	0	0	0	0	0	0	0	0	0	0	0	0	0	0	0	0	0	0	0	0
5HT1A-F-100031	0	0	0	0	0	0	0	0	0	0	96	0	104	0	0	0	0	0	0	0	80	0	0	7040	0	0	0	0	0	0	0	0	0	0	0	0	0	0	0	0	0	0	0	0	0	0	0	0	0
5HT1A-F-100032	0	0	0	0	0	4113	270	0	0	54	0	477	0	0	0	0	0	0	0	0	0	23373	0	0	0	0	0	639	1035	0	0	0	0	621	0	0	360	0	0	0	0	0	0	0	0	0	0	0	0
5HT1A-F-100033	0	0	0	0	0	0	0	0	0	0	0	0	0	0	0	0	0	0	0	0	0	0	0	0	0	0	0	0	0	0	0	0	0	0	0	0	0	0	0	0	0	0	0	0	0	0	0	0	0
5HT1A-F-200000	0	0	0	0	8	0	0	0	0	0	0	0	224	0	0	0	0	0	0	0	592	0	0	6400	0	0	0	0	0	0	0	0	0	0	0	0	0	0	0	0	0	0	0	0	0	0	0	0	0
5HT1A-F-200001	0	0	0	0	0	0	0	0	0	0	0	0	0	0	0	0	0	0	0	0	0	0	0	0	0	0	0	0	0	0	0	0	0	0	0	0	0	0	0	0	0	0	0	0	0	0	0	0	0
5HT1A-F-200002	0	0	0	0	112	0	0	0	0	0	0	0	0	0	0	0	0	0	0	0	24	0	0	7416	0	0	0	0	0	0	0	0	0	0	0	0	0	0	0	0	0	0	0	0	0	0	0	0	0
5HT1A-F-200003	0	0	0	0	296	0	0	0	0	0	112	0	336	0	0	0	0	0	0	0	776	0	0	6208	0	0	0	0	0	0	0	0	0	0	0	0	0	0	0	0	0	0	0	0	0	0	0	0	0
5HT1A-F-200004	0	0	0	0	256	0	0	0	0	0	40	0	368	0	0	0	0	0	0	0	1072	0	0	6088	0	0	0	0	0	0	0	0	0	0	64	0	0	0	0	0	0	0	0	0	0	0	0	0	0
5HT1A-F-200005	0	0	0	0	0	0	0	0	0	0	0	0	416	0	0	0	0	0	0	0	992	0	0	6544	0	0	0	0	0	0	0	0	0	0	48	0	0	0	0	0	0	0	0	0	0	0	0	0	0
5HT1A-F-200006	0	0	0	0	248	0	0	0	0	0	0	0	0	0	0	0	0	0	0	0	0	0	0	6832	0	0	0	0	0	0	0	0	0	0	0	0	0	0	0	0	0	0	0	0	0	0	0	0	320
5HT1A-F-200007	0	0	0	0	0	0	0	0	0	0	0	0	0	0	0	0	0	0	0	0	1488	0	0	6224	0	0	0	0	0	0	0	0	0	0	0	0	0	0	0	0	0	0	0	0	0	0	0	0	336
5HT1A-F-200008	0	0	0	0	0	0	0	0	0	0	0	0	72	0	0	0	0	0	0	0	56	0	0	5112	0	0	0	0	0	0	0	0	8	0	192	0	0	0	0	0	0	0	0	0	0	0	0	0	0
5HT1A-F-200009	0	0	0	0	0	0	0	0	0	0	0	0	0	0	0	0	0	0	0	0	688	0	0	6096	0	0	0	0	0	0	0	0	0	0	0	0	0	0	0	0	0	0	0	0	0	0	0	0	176
5HT1A-F-200010	0	0	0	0	0	0	0	0	0	0	0	0	0	0	0	0	0	0	0	0	872	0	0	7448	0	0	0	0	0	0	0	0	0	0	0	0	0	0	0	0	0	0	0	0	0	0	0	0	280
5HT1A-F-200011	0	0	0	0	0	0	0	0	0	0	0	0	0	0	0	0	0	0	0	0	328	0	0	6848	0	0	0	0	0	0	0	0	0	0	0	0	0	0	0	0	0	0	0	0	0	0	0	0	144
5HT1A-F-200012	0	0	0	0	48	0	0	0	0	0	0	0	0	0	0	0	0	0	0	0	32	0	0	7496	0	0	0	0	0	0	0	0	0	0	0	0	0	0	0	0	0	0	0	0	0	0	0	0	0
5HT1A-F-200013	0	0	0	0	0	0	0	0	0	0	8	0	536	0	0	0	0	0	0	0	1032	0	0	6192	0	0	0	0	0	0	0	0	0	0	120	0	0	0	0	0	0	0	0	0	0	0	0	0	0
5HT1A-F-200016	0	10216	120	0	56	448	664	0	32	0	1384	8608	7496	152	1424	0	384	0	584	0	0	56	0	6424	0	560	4064	0	0	40	4752	0	104	0	5664	0	24	0	0	0	0	0	0	0	0	0	0	0	80
5HT1A-F-200017	0	0	0	0	0	0	0	0	0	0	0	0	0	0	0	0	0	0	0	0	1386	0	0	7965	0	0	0	0	0	0	0	0	0	0	0	0	0	0	0	0	0	0	0	0	0	0	0	0	0
5HT1A-F-200018	0	0	0	0	0	0	0	0	0	0	0	0	0	0	0	0	0	0	0	0	136	0	0	6904	0	0	0	0	0	0	0	0	0	0	0	0	0	0	0	0	0	0	0	0	0	0	0	0	264
5HT1A-F-300000	0	0	0	0	48	0	0	0	0	0	0	0	0	0	608	0	0	208	0	0	280	0	0	7288	0	0	0	0	0	0	0	0	0	0	0	0	0	0	0	0	0	0	0	0	0	0	0	0	0
5HT1A-F-300001	0	0	0	0	0	0	0	0	0	0	0	0	0	0	0	0	0	0	0	0	0	0	0	0	0	0	0	0	0	0	0	0	0	0	0	0	0	0	0	0	0	0	7512	0	184	0	0	0	0
5HT1A-F-300002	0	0	0	0	0	0	0	0	0	0	0	0	200	0	0	0	0	0	0	0	648	0	0	5128	0	0	0	0	0	0	0	0	48	0	40	0	0	0	0	0	0	0	0	0	0	0	0	0	0
5HT1A-F-300003	0	0	0	0	0	0	0	0	0	0	0	0	0	0	0	0	0	0	0	0	0	0	0	0	0	0	0	0	0	0	0	0	0	0	0	0	0	0	0	0	0	0	3056	0	280	0	0	0	0
5HT1A-F-300004	0	0	0	0	0	0	0	0	0	0	0	0	0	0	0	0	0	0	0	0	272	0	0	6600	0	0	0	0	0	0	0	0	0	0	0	0	0	0	0	0	0	0	0	0	0	0	0	0	288
5HT1A-F-300005	0	0	0	0	0	0	0	0	0	0	0	0	0	0	0	0	0	0	0	0	840	0	0	6160	0	0	0	0	0	0	0	0	0	0	0	0	0	0	0	0	0	0	0	0	0	0	0	0	40
5HT1A-F-300006	0	0	528	0	0	0	11480	0	0	0	0	2176	648	0	656	0	0	0	0	0	304	0	0	280	0	0	0	64	336	520	0	0	152	0	744	32	0	1144	0	0	80	0	0	0	0	0	0	0	0
5HT1A-F-300007	0	0	0	0	104	0	0	0	0	0	0	0	0	0	0	0	0	0	0	0	800	0	0	6728	0	0	0	0	0	0	0	0	0	0	0	0	0	0	0	0	0	0	0	0	0	0	0	0	120
5HT1A-F-300008	0	0	0	0	0	0	0	0	0	0	0	0	0	0	0	0	0	0	0	0	0	55530	0	0	0	0	0	0	0	0	0	0	0	0	0	0	0	0	0	0	0	0	0	0	0	0	0	0	0
5HT1A-F-300009	0	0	0	0	0	0	0	0	0	0	224	0	0	0	0	0	0	184	0	0	784	0	0	7752	0	0	0	0	0	0	0	0	0	0	88	0	0	0	0	0	0	0	0	0	0	0	0	0	0
5HT1A-F-300010	0	0	0	0	0	0	0	3352	0	2272	0	0	0	0	0	0	0	0	0	0	0	0	0	0	0	0	0	0	0	392	0	0	0	0	1152	5176	0	0	0	0	0	0	0	0	0	0	0	0	0
5HT1A-F-300011	0	0	0	0	0	0	0	0	0	0	0	0	0	0	0	0	0	48	0	0	4776	0	0	880	0	0	0	0	0	0	0	0	0	0	0	0	0	0	0	0	0	0	0	280	0	0	0	0	0
5HT1A-F-300012	0	0	0	24	0	0	0	0	0	0	0	0	0	0	400	400	0	192	0	0	4104	0	0	448	0	0	0	0	0	0	0	0	0	0	0	0	0	0	0	0	0	0	0	0	0	0	0	0	0
5HT1A-F-300013	0	0	0	0	0	9832	0	0	0	0	0	0	0	0	728	0	592	0	0	0	0	0	0	0	344	1344	600	0	0	0	0	0	0	0	0	0	0	0	0	0	0	0	0	0	0	0	0	0	0
5HT1A-F-300014	0	0	424	0	0	0	9888	0	0	0	0	3248	520	0	968	0	0	24	0	0	192	16	0	312	0	0	0	184	120	832	72	0	48	0	3288	1672	0	712	888	0	40	0	0	0	0	0	0	0	0
5HT1A-F-300016	0	0	0	0	0	0	1251	0	0	180	0	0	0	0	0	0	0	0	0	0	702	774	0	0	0	0	0	0	0	0	0	0	0	0	0	0	0	0	0	0	0	0	0	0	0	1575	0	432	0
5HT1A-F-300017	0	0	0	0	0	0	0	2568	0	880	0	0	0	0	0	0	0	0	0	0	0	0	0	0	0	0	0	0	0	392	56	0	0	0	1688	4704	0	0	552	0	0	0	0	0	0	0	0	0	0
5HT1A-F-300018	0	0	0	0	0	0	0	0	0	0	0	0	0	0	608	144	0	80	0	0	4040	0	0	968	0	0	0	0	0	0	0	0	0	0	0	0	0	0	0	0	120	0	0	0	0	0	0	0	0
5HT1A-F-300019	0	0	0	0	0	0	0	0	0	0	0	0	0	0	0	0	0	0	0	0	0	0	0	0	0	0	0	0	0	0	0	0	0	0	0	0	0	0	0	0	0	0	0	0	11928	0	0	0	0
5HT1A-F-300020	0	0	0	0	0	0	0	0	0	0	0	0	72	0	0	0	0	320	0	0	456	0	0	3824	0	0	0	0	0	0	0	0	8	0	192	0	0	0	0	0	0	0	0	0	0	0	0	0	0
5HT1A-F-300021	0	0	0	0	0	0	0	0	0	0	424	0	5128	0	0	0	0	0	0	0	0	0	0	24	0	0	0	0	0	0	0	0	16	0	1080	0	0	0	0	0	0	0	0	0	0	0	0	0	184
5HT1A-F-300022	0	0	0	0	0	0	0	1536	0	0	0	0	0	0	0	0	0	0	0	0	0	0	0	0	0	0	0	0	0	56	224	0	0	0	1256	784	0	0	72	0	0	0	0	0	0	0	0	1088	0
5HT1A-F-300023	0	0	0	0	0	0	0	0	0	0	0	0	1240	0	0	0	0	0	0	0	0	0	0	0	0	0	0	0	0	0	0	0	0	0	7120	824	0	0	0	0	0	0	0	0	0	0	0	0	0
5HT1A-F-300024	0	0	0	0	0	0	0	0	0	0	152	0	64	0	0	0	0	0	0	0	320	0	0	5416	0	0	0	0	0	0	0	0	0	0	48	0	0	0	0	0	0	0	0	0	0	0	0	0	0
5HT1A-F-300025	0	0	0	0	288	0	0	0	0	0	0	0	0	32	0	0	0	0	0	0	200	0	0	5184	0	0	0	0	0	0	0	0	0	0	0	0	0	0	0	0	0	0	0	0	0	0	0	0	0
5HT1A-F-300026	0	0	1448	0	0	0	7288	0	0	0	0	2552	8	0	6616	0	0	2400	0	0	752	0	0	1200	0	0	680	0	0	0	0	0	336	0	432	0	0	48	0	0	104	0	0	0	0	5248	0	0	0
5HT1A-F-300027	0	0	0	0	0	224	0	0	0	0	232	152	272	0	120	0	0	0	104	0	0	11856	0	144	0	0	0	0	0	0	0	0	32	272	0	0	616	0	0	0	0	0	0	0	0	0	0	0	0
5HT1A-F-300028	0	0	0	0	9	0	0	0	0	0	0	0	0	0	0	0	0	0	0	0	369	0	0	7659	0	0	0	0	0	0	0	0	0	0	0	0	0	0	0	0	0	0	0	0	0	0	0	0	288
5HT1A-F-300029	0	0	0	0	0	0	0	0	0	0	504	0	280	40	2736	0	1112	216	0	0	0	0	0	0	80	2640	5928	0	0	0	0	0	0	8	0	0	168	0	0	0	0	0	0	0	0	0	0	0	0
5HT1A-F-300030	0	0	0	0	0	9056	0	0	0	0	0	0	0	0	0	0	0	0	0	0	0	0	0	0	208	0	0	0	0	0	0	0	0	0	0	0	0	0	0	0	0	0	0	0	0	0	0	0	0
5HT1A-F-300031	0	0	0	0	0	0	0	0	0	0	0	0	0	0	0	0	0	0	0	0	0	0	0	0	0	0	0	0	0	0	0	0	0	0	0	0	0	0	0	0	0	0	0	0	10536	0	0	0	0
5HT1A-F-300032	0	0	0	0	0	0	0	0	0	0	0	0	0	0	0	0	0	0	0	0	1200	0	0	6640	0	0	0	0	0	0	0	0	0	0	0	0	0	0	0	0	0	0	0	0	0	0	0	0	504
5HT1A-F-300033	0	0	0	0	0	0	0	0	0	0	0	0	0	0	0	0	0	0	0	0	152	0	0	7736	0	0	0	0	0	0	0	0	0	0	0	0	0	0	0	0	0	0	0	0	0	0	0	0	224
5HT1A-F-300035	0	7152	0	0	0	968	0	0	0	0	0	0	0	0	0	0	0	0	0	0	0	0	192	0	376	0	0	80	144	0	136	2288	0	0	0	0	184	0	0	0	0	0	0	0	0	0	0	0	0
5HT1A-F-400001	0	0	0	0	0	0	0	0	0	0	0	0	0	0	0	0	0	0	0	0	832	0	0	5992	0	0	0	0	0	0	0	0	0	0	0	0	0	0	0	0	0	0	0	0	0	0	0	0	240
5HT1A-F-400002	0	0	0	0	0	0	0	0	0	0	0	0	2080	0	656	0	944	0	0	0	0	0	0	2760	0	48	11416	0	0	0	0	1744	0	0	32	0	0	0	0	0	0	0	0	0	0	0	0	0	64
5HT1A-F-400003	0	0	0	0	0	0	0	0	0	0	8	0	0	0	0	0	0	0	0	0	0	0	0	376	0	0	0	0	0	0	0	0	0	0	0	0	0	0	0	0	0	0	0	0	0	192	0	0	64
5HT1A-F-400004	0	0	0	0	160	0	0	0	0	0	0	0	0	0	0	0	0	0	0	0	40	0	0	6568	0	0	0	0	0	0	0	0	0	0	0	0	0	0	0	0	0	0	0	0	0	0	0	0	0
5HT1A-F-400005	0	10144	0	0	0	0	0	0	0	0	0	0	0	0	0	0	0	0	0	0	0	0	0	0	0	0	0	0	240	0	1408	0	0	0	0	0	0	0	0	0	0	0	0	0	0	0	0	0	0
5HT1A-F-400006	0	0	0	0	0	0	0	0	0	0	0	0	0	0	0	0	0	0	0	0	0	0	0	0	0	0	0	0	0	0	0	0	0	0	0	0	0	0	0	0	0	0	8504	0	0	0	0	0	0
5HT1A-F-400007	0	0	0	0	0	0	0	0	0	0	0	0	0	0	0	0	0	0	0	0	0	0	0	0	0	0	0	0	0	0	0	0	0	0	0	0	0	0	0	0	0	0	3680	0	88	0	0	0	56
5HT1A-F-400008	0	0	0	0	0	224	0	776	0	0	0	0	0	0	0	0	0	0	0	0	0	0	0	0	0	0	0	0	0	24	1704	0	0	0	672	392	0	0	472	0	0	0	0	0	0	0	0	40	0
5HT1A-F-400009	312	200	0	0	0	1024	0	0	0	0	1216	0	96	0	0	16	0	0	0	0	0	0	18760	0	0	0	0	40	184	0	2816	0	0	0	0	0	1136	0	0	0	0	0	0	0	0	0	0	0	0
5HT1A-F-400011	0	0	0	0	0	0	0	0	0	0	0	0	136	0	0	0	0	0	0	0	256	0	0	5744	0	0	0	0	0	0	0	0	0	0	168	0	0	0	0	0	0	0	0	0	0	0	0	0	0
5HT1A-F-400012	0	0	0	0	0	0	0	0	0	0	0	0	0	0	0	0	0	0	0	0	96	0	0	5808	0	0	0	0	0	0	0	0	0	0	0	0	0	0	0	0	0	0	0	0	0	0	0	0	216
5HT1A-F-400013	0	0	0	0	0	3040	816	0	0	96	56	0	0	0	176	560	0	0	0	0	0	8160	0	512	104	0	0	0	0	0	24	0	0	0	0	0	256	0	0	0	0	0	0	0	0	0	0	0	0
5HT1A-F-400014	0	0	0	0	0	0	0	0	0	0	0	0	0	0	0	0	0	0	0	0	0	0	0	0	0	0	0	0	0	0	0	0	0	0	0	0	0	0	0	0	0	0	6792	0	208	0	0	0	0
5HT1A-F-400015	0	0	0	0	0	0	0	0	0	0	0	0	0	0	0	0	0	0	0	0	0	0	0	0	0	0	0	0	0	0	0	0	0	0	0	0	0	0	0	0	0	0	7024	0	0	0	0	0	0
5HT1A-F-400016	0	0	0	0	0	0	0	0	0	0	0	0	200	0	0	0	0	72	0	0	1184	0	0	6592	0	0	0	0	0	0	0	0	104	0	0	0	0	0	0	0	0	0	0	0	0	0	0	0	0
5HT1A-F-400017	0	0	0	0	0	0	0	0	0	0	0	0	232	0	0	0	0	0	0	0	368	0	0	5544	0	0	0	0	0	0	0	0	8	0	24	0	0	0	0	0	0	0	0	0	0	0	0	0	0
5HT1A-F-400018	0	0	0	0	0	0	0	0	0	0	0	0	0	0	0	0	0	0	0	0	824	0	0	6528	0	0	0	0	0	0	0	0	0	0	0	0	0	0	0	0	0	0	0	0	0	0	0	0	0
5HT1A-F-400019	0	0	0	0	8	0	0	0	0	0	0	0	0	0	0	0	0	0	0	0	0	0	0	7560	0	0	0	0	0	0	0	0	0	0	0	0	0	0	0	0	0	0	0	0	0	0	0	0	336
5HT1A-F-400020	0	0	0	0	24	0	0	0	0	0	0	0	200	0	0	0	0	0	0	0	1224	0	0	5704	0	0	0	0	0	0	0	0	48	0	8	0	0	0	0	0	0	0	0	0	0	0	0	0	0
5HT1A-F-400021	0	0	0	0	0	0	0	3144	0	128	0	0	0	0	0	0	0	0	0	0	0	0	0	0	0	0	0	0	0	104	0	0	0	0	1112	5016	0	0	1736	0	0	0	0	0	0	0	0	0	0
5HT1A-F-400022	0	0	0	0	0	0	0	0	0	0	0	0	0	0	0	0	0	0	0	0	216	0	0	6440	0	0	0	0	0	0	0	0	0	0	0	0	0	0	0	0	0	0	0	0	0	0	0	0	264
5HT1A-F-400023	0	0	0	0	0	0	0	0	0	0	0	0	392	0	0	0	0	16	0	0	320	0	0	8136	0	0	0	0	0	0	0	0	0	0	0	0	0	0	0	0	0	0	0	0	0	0	0	0	0
5HT1A-F-400024	0	0	128	0	32	0	1000	0	0	0	1128	10368	1088	0	0	0	0	0	48	0	248	0	0	8	0	0	0	0	0	72	4456	0	168	0	10216	72	0	152	0	0	0	0	0	0	0	0	0	0	0
5HT1A-F-400025	0	0	0	0	0	0	0	1683	0	0	0	18	0	0	0	0	0	0	0	0	0	0	0	0	0	0	0	0	0	0	0	0	0	0	0	0	0	0	17100	4059	0	0	0	0	1647	198	0	288	0
5HT1A-F-400026	0	0	0	0	0	0	0	0	0	0	0	0	0	0	0	0	0	0	0	0	0	0	0	0	0	0	0	0	0	0	0	0	0	0	0	0	0	0	0	0	0	0	2312	0	424	40	0	0	96
5HT1A-F-400027	0	0	0	0	0	0	0	0	0	0	0	0	576	0	0	0	0	0	0	0	40	0	0	4808	0	0	0	0	0	0	0	0	0	0	24	0	0	0	0	0	0	0	0	0	0	0	0	0	0
5HT1A-F-400028	0	0	0	0	0	0	0	0	0	0	0	0	320	0	0	0	0	0	0	0	24	0	0	5952	0	0	0	0	0	0	0	0	24	0	0	0	0	0	0	0	0	0	0	0	0	0	0	0	0
5HT1A-F-400029	0	0	1048	0	0	0	5160	0	0	0	0	2056	64	0	7712	0	8	1624	0	0	864	0	0	1064	0	0	384	0	0	0	0	0	520	0	536	0	0	104	0	0	0	0	0	0	0	5616	0	0	0
5HT1A-F-400030	0	0	32	0	0	0	0	0	0	0	0	0	0	0	0	0	0	0	0	0	0	0	0	0	0	0	0	0	0	0	0	0	0	0	0	0	0	0	8	560	0	0	0	0	4080	0	0	0	400
5HT1A-F-400031	0	0	0	0	0	0	0	0	0	0	0	0	128	0	0	0	0	0	0	0	632	0	0	4592	0	0	0	0	0	0	0	0	32	0	192	0	0	0	0	0	0	0	0	0	0	0	0	0	0
5HT1A-F-400032	0	0	0	0	112	0	0	0	0	0	0	0	0	0	0	0	0	0	0	0	640	0	0	6560	0	0	0	0	0	0	0	0	0	0	0	0	0	0	0	0	0	0	0	0	0	0	0	0	0
5HT1A-F-500000	0	0	0	0	0	0	0	0	0	0	0	0	0	0	0	0	0	0	0	0	0	0	0	0	0	0	0	0	0	0	0	0	0	0	0	0	0	0	0	0	0	0	9456	0	0	0	0	0	0
5HT1A-F-500001	0	0	0	0	0	0	0	0	0	0	0	0	0	0	0	0	0	0	0	0	64	0	0	6408	0	0	0	0	0	0	0	0	0	0	0	0	0	0	0	0	0	0	0	0	0	0	0	0	80
5HT1A-F-500002	0	3472	0	0	0	152	272	0	0	0	0	0	0	0	0	304	0	0	0	0	0	0	0	0	0	56	0	480	1352	0	80	80	0	0	0	0	88	0	0	0	0	0	0	0	0	0	0	0	0
5HT1A-F-500003	0	0	0	0	0	0	520	0	0	0	0	0	0	0	7152	80	648	680	0	0	800	0	0	936	0	2840	4832	0	0	0	0	1552	0	0	0	0	0	0	0	0	0	0	0	0	0	248	0	0	0
5HT1A-F-500004	0	0	0	0	352	0	0	0	0	0	1248	0	192	288	0	0	0	0	0	0	0	0	0	0	808	0	0	0	0	0	136	0	0	184	0	0	1504	0	0	0	0	0	0	0	0	0	0	0	984
5HT1A-F-500005	0	0	0	0	0	0	0	0	0	0	0	0	224	0	0	0	0	0	0	0	72	0	0	5392	0	0	0	0	0	0	0	0	32	0	32	0	0	0	0	0	0	0	0	0	0	0	0	0	0
5HT1A-F-500006	0	0	0	0	0	0	0	3848	48	368	0	120	0	0	0	0	0	0	0	0	0	0	0	0	0	0	0	0	0	0	0	0	0	0	1192	3576	0	0	1192	0	0	0	0	0	0	0	0	0	0
5HT1A-F-500007	0	0	0	0	0	0	56	0	0	0	0	0	0	0	0	0	0	0	0	0	0	0	0	0	0	0	0	0	248	136	1528	0	0	0	880	440	0	0	0	0	0	0	0	0	0	0	0	0	0
5HT1A-F-500008	0	10782	0	0	0	0	0	0	0	0	0	0	0	0	0	0	0	0	0	0	0	0	0	0	0	0	0	0	360	0	1206	0	0	0	0	0	0	0	0	0	0	0	0	0	0	0	0	0	0
5HT1A-F-500009	0	0	0	0	128	0	0	0	0	0	200	0	48	0	0	0	0	0	0	0	840	0	0	4560	0	0	0	0	0	0	0	0	0	0	0	0	0	0	0	0	0	0	0	0	0	0	0	0	0
5HT1A-F-500010	0	0	32	0	0	0	0	0	0	0	0	0	0	0	0	0	0	0	0	0	936	0	0	4312	0	0	0	0	0	0	0	0	0	0	0	0	0	0	0	0	0	0	0	0	0	0	0	0	64
5HT1A-F-500011	0	0	0	0	96	0	0	0	0	0	0	0	0	0	0	0	0	0	0	0	0	0	0	6440	0	0	0	0	0	0	0	0	0	0	0	0	0	0	0	0	0	0	0	0	0	0	0	0	384
5HT1A-F-500012	0	0	0	0	16	0	0	0	0	0	0	0	120	0	0	0	0	8	0	0	360	0	0	5432	0	0	0	0	0	0	0	0	0	0	96	0	0	0	0	0	0	0	0	0	0	0	0	0	0
5HT1A-F-500013	0	0	0	0	0	0	0	0	0	0	0	0	0	0	0	0	0	0	0	0	0	0	0	6928	0	0	0	0	0	0	0	0	0	0	0	0	0	0	0	0	0	0	0	0	0	0	0	0	664
5HT1A-F-500014	0	0	352	0	0	0	0	0	0	0	0	0	0	0	0	0	0	0	0	0	240	0	0	480	0	0	0	0	0	0	0	0	0	0	0	0	0	0	280	0	0	0	0	0	0	13904	0	0	0
5HT1A-F-500015	0	0	0	0	0	0	0	0	0	0	0	0	0	0	0	0	0	0	0	0	0	0	0	0	0	0	0	0	0	0	0	0	0	0	0	0	0	0	0	0	0	0	5080	0	104	0	0	0	0
5HT1A-F-500016	0	0	0	0	0	0	0	4536	0	1000	0	0	0	0	0	0	0	0	0	0	0	0	0	0	0	0	0	0	0	112	0	0	0	0	1640	4712	0	0	552	0	0	0	0	0	0	0	0	0	0
5HT1A-F-600000	0	0	288	0	0	0	0	0	0	0	0	0	208	0	0	0	0	0	0	0	416	0	0	5504	0	0	0	0	0	0	0	0	56	0	72	0	0	0	0	0	0	0	0	0	0	0	0	0	0
5HT1A-F-600001	0	0	144	0	0	0	0	0	0	0	0	0	304	0	0	0	0	0	0	0	224	0	0	5592	0	0	0	0	0	0	0	0	56	0	88	0	0	0	0	0	0	0	0	0	0	0	0	0	0
5HT1A-F-600002	0	0	0	0	112	0	0	0	0	0	0	0	168	0	0	0	0	0	0	0	1176	0	0	6088	0	0	0	0	0	0	0	0	0	0	0	0	0	0	0	0	0	0	0	0	0	0	0	0	0
5HT1A-F-600003	0	0	0	0	96	0	0	0	0	0	0	0	0	0	0	0	0	0	0	0	824	0	0	4960	0	0	0	0	0	0	0	0	0	0	0	0	0	0	0	0	0	0	0	0	0	0	0	0	80
5HT1A-F-600004	0	0	432	0	0	0	0	198	0	0	0	0	0	0	0	0	0	0	0	0	225	0	0	369	0	0	0	0	0	0	0	0	0	0	0	0	0	0	2187	0	0	0	0	0	0	10512	0	0	45
5HT1A-F-600005	0	0	0	0	0	0	0	2480	0	0	0	0	0	0	0	0	0	0	0	0	0	0	0	544	0	0	0	0	0	0	0	0	0	0	0	0	0	0	32	0	0	0	0	0	0	0	456	2600	0
5HT1A-F-600006	0	0	0	0	0	1688	2872	0	0	192	192	0	0	0	112	520	0	0	0	0	0	6008	0	600	96	0	0	0	0	0	0	0	0	0	0	0	296	0	0	0	0	0	0	0	0	0	0	0	0
5HT1A-F-700000	0	0	0	0	0	0	0	0	0	0	0	0	0	0	0	0	0	0	0	0	0	0	0	0	0	0	0	0	0	0	0	0	0	0	0	0	0	0	0	0	0	0	0	0	0	0	0	0	0
5HT1A-F-700001	0	0	0	0	0	0	0	0	0	0	0	0	136	0	0	0	0	16	0	0	1064	0	0	6064	0	0	0	0	0	0	0	0	96	0	424	0	0	0	0	0	0	0	0	0	0	0	0	0	0
5HT1A-F-700002	0	0	0	0	0	0	0	0	0	0	0	0	0	0	0	0	0	0	0	0	616	0	0	6240	0	0	0	0	0	0	0	0	0	0	0	0	0	0	0	0	0	0	0	0	0	0	0	0	224
5HT1A-F-700003	0	0	0	0	0	0	0	0	0	0	0	0	0	0	0	0	0	0	0	0	0	0	0	0	0	0	0	0	0	0	24	0	0	0	0	0	0	0	0	0	0	0	3008	0	160	16	0	0	0
5HT1A-F-700004	0	0	440	0	0	0	12536	32	0	0	0	2944	552	0	1576	0	0	512	0	0	496	32	0	400	0	0	0	0	0	2032	0	0	24	0	3408	2264	0	584	1544	0	0	0	0	0	0	0	0	0	0
5HT1A-F-700005	0	0	0	0	0	0	0	0	0	0	0	0	0	0	0	0	0	0	0	0	0	0	0	0	0	0	0	4560	0	0	0	0	0	0	0	0	0	0	0	0	0	0	0	0	0	0	0	0	0
5HT1A-F-700006	0	0	440	0	0	0	0	0	0	0	0	0	0	0	0	0	0	0	0	0	296	0	0	336	0	0	0	0	0	0	0	0	0	0	0	0	0	0	0	0	0	0	0	0	0	13880	0	0	408
5HT1A-F-700007	0	0	0	0	0	0	0	0	0	0	0	0	0	0	0	0	0	0	0	0	0	0	0	0	0	0	0	7288	0	0	0	0	0	0	0	0	0	0	0	0	0	0	0	0	0	0	0	0	0
5HT1A-F-700008	0	0	54	0	0	0	0	0	0	0	0	0	279	0	0	0	0	0	0	0	1053	0	0	5625	0	0	0	0	0	0	0	0	99	0	162	0	0	0	0	0	0	0	0	0	0	0	0	0	0
5HT1A-F-700009	0	0	0	0	0	0	0	2744	0	480	0	0	0	0	0	0	0	0	0	0	0	0	0	0	0	0	0	0	0	0	0	0	0	0	1128	3952	0	0	1816	0	0	0	0	0	0	0	0	0	0
5HT1A-F-700010	0	9560	0	0	0	184	0	0	0	0	0	0	0	0	0	416	0	0	0	0	0	0	0	0	24	0	0	328	1096	0	320	496	0	0	0	0	16	0	0	0	0	0	0	0	0	0	0	0	0
5HT1A-F-700011	0	0	0	0	0	0	0	0	0	0	0	0	0	0	0	0	0	0	0	0	0	0	0	0	0	0	0	5224	0	0	0	0	0	0	0	0	0	0	0	0	0	0	0	0	0	0	0	0	0
5HT1A-F-700013	0	0	0	0	0	0	0	0	0	0	0	0	0	0	0	0	0	0	0	0	0	0	0	0	0	0	0	0	0	0	0	0	0	0	0	0	0	0	0	0	0	0	0	0	0	0	0	0	0
5HT1A-F-700014	0	0	0	0	0	0	0	0	0	0	0	0	0	0	0	0	0	0	0	0	0	0	0	0	0	0	0	5560	0	0	0	0	0	0	0	0	0	0	0	0	0	0	0	0	0	0	0	0	0
5HT1A-F-700015	0	0	0	0	0	0	0	0	0	0	0	0	0	0	0	0	0	0	0	0	0	0	0	0	0	0	0	0	0	0	0	0	0	0	0	0	0	0	0	0	0	0	0	0	0	0	0	0	0
5HT1A-F-700016	0	0	0	0	0	0	0	0	0	0	0	0	0	0	0	0	0	0	0	0	0	0	0	0	0	0	0	5248	0	0	0	0	0	0	0	0	0	0	0	0	0	0	0	0	0	0	0	0	0
5HT1A-F-700017	0	0	0	0	0	0	0	0	0	0	0	0	0	0	0	0	0	0	0	0	224	0	0	5360	0	0	0	0	0	0	0	0	0	0	0	0	0	0	0	0	0	0	0	0	0	0	0	0	232
5HT1A-F-700018	0	0	0	0	0	0	0	0	0	0	104	0	176	0	0	0	0	0	0	0	0	0	0	5696	0	0	0	0	0	0	0	0	0	0	512	0	0	0	0	0	0	0	0	0	0	0	0	0	0
5HT1A-F-700019	0	0	0	0	0	0	0	0	0	0	0	0	0	0	0	0	0	0	0	0	824	0	0	4992	0	0	0	0	0	0	0	0	0	0	0	0	0	0	0	0	0	0	0	0	0	0	0	0	176
5HT1A-F-700020	0	0	0	0	184	0	0	0	0	0	0	0	0	0	0	0	0	0	0	0	1120	0	0	5592	0	0	0	0	0	0	0	0	0	0	0	0	0	0	0	0	0	0	0	0	0	0	0	0	120
5HT1A-F-700021	0	0	0	0	144	0	0	0	0	0	0	0	192	0	0	0	0	0	0	0	1176	0	0	5488	0	0	0	0	0	0	0	0	32	0	0	0	0	0	0	0	0	0	0	0	0	0	0	0	0
5HT1A-F-700022	0	0	0	0	184	0	0	4920	0	0	0	0	0	0	0	0	0	0	0	0	0	0	0	336	0	0	0	0	0	0	0	0	0	0	0	0	0	0	712	64	0	0	0	0	0	0	432	3624	0
5HT1A-F-700023	0	0	80	0	72	0	0	0	0	0	32	0	144	0	0	0	0	0	0	0	320	0	0	6016	0	0	0	0	0	0	0	0	0	0	0	0	0	0	0	0	0	0	0	0	0	0	0	0	0
5HT1A-F-700024	0	0	0	0	56	0	0	6936	112	2240	0	688	0	0	0	0	0	0	0	0	0	0	0	376	0	0	0	0	0	1416	0	0	0	0	200	2320	0	0	288	0	0	0	0	0	0	0	0	0	0
5HT1A-F-800000	0	0	0	0	0	152	64	0	0	0	0	632	248	0	0	0	0	0	0	0	0	10216	0	272	0	0	0	0	0	0	0	0	0	712	0	0	584	0	0	0	0	0	0	0	0	0	0	0	0
5HT1A-F-800001	0	0	0	0	0	0	0	0	0	0	0	0	405	0	0	0	0	0	0	0	1143	0	0	6489	0	0	0	0	0	0	0	0	27	0	0	0	0	0	0	0	0	0	0	0	0	0	0	0	0
5HT1A-F-800002	0	0	0	0	0	0	0	1456	0	0	0	0	0	0	0	0	0	0	0	0	0	0	0	384	0	0	0	0	0	0	0	0	0	0	0	0	0	0	24	0	0	0	0	0	0	0	72	2248	0
5HT1A-F-800003	0	0	0	0	32	0	0	0	0	0	0	0	240	0	0	0	0	0	0	0	824	0	0	5800	0	0	0	0	0	0	0	0	72	0	80	0	0	0	0	0	0	0	0	0	0	0	0	0	0
5HT1A-F-800005	0	0	0	0	112	0	0	0	0	0	0	0	184	0	0	0	0	0	0	0	1072	0	0	4720	0	0	0	0	0	0	0	0	0	0	16	0	0	0	0	0	0	0	0	0	0	0	0	0	0
5HT1A-F-800006	0	0	0	0	0	0	0	1184	0	0	0	0	0	0	0	0	0	0	0	0	0	0	0	552	0	0	0	0	0	0	0	0	0	0	0	0	0	0	0	0	0	0	0	0	0	0	24	1448	0
5HT1A-F-800007	0	0	32	0	0	0	512	840	8	56	64	1768	1384	0	0	0	0	0	920	0	0	0	0	152	0	0	0	1176	1648	2864	176	0	1448	0	288	216	0	1016	11864	0	0	0	0	0	0	0	0	0	128
5HT1A-F-800008	0	0	0	0	0	6656	0	0	0	0	0	0	0	0	0	0	0	0	0	0	0	0	0	0	5656	224	0	0	0	0	0	0	0	0	0	0	0	0	0	0	0	0	0	0	0	0	0	0	0
5HT1A-F-800009	0	0	0	0	0	0	0	7184	0	0	0	0	0	0	0	0	0	0	0	0	0	0	0	424	0	0	0	0	0	0	0	0	0	0	0	0	0	0	280	0	0	0	0	0	0	0	536	2176	0
5HT1A-F-800010	0	0	0	0	352	0	0	0	0	0	0	0	352	0	0	0	0	0	0	0	840	0	0	6488	0	0	0	0	0	0	0	0	0	0	24	0	0	0	0	0	0	0	0	0	0	0	0	0	0
5HT1A-F-800011	0	4200	0	0	0	0	0	0	0	0	0	0	0	0	0	256	0	0	0	0	0	0	0	0	176	176	0	144	1712	0	0	56	0	0	0	0	72	0	0	0	0	0	0	0	0	0	0	0	0
5HT1A-F-800012	0	0	0	0	0	0	0	0	0	0	0	0	0	0	0	0	0	0	0	0	736	0	0	7408	0	0	0	0	0	0	0	0	0	0	0	0	0	0	0	0	0	0	0	0	0	0	0	0	816
5HT1A-F-800013	0	0	0	0	0	0	0	0	0	0	0	0	1024	0	0	0	0	0	0	0	0	0	0	0	0	0	0	0	0	0	128	0	0	0	1104	0	0	0	0	0	0	0	0	0	0	0	0	0	0
5HT1A-F-800014	0	0	0	0	0	1760	0	432	0	24	0	360	112	48	0	0	0	0	152	0	0	8408	0	344	1176	0	536	0	0	0	0	0	0	816	0	0	648	0	4032	1104	0	0	0	0	0	0	0	0	0
5HT1A-F-800015	0	0	0	0	0	0	0	0	0	0	0	0	328	0	0	0	0	0	0	0	0	0	0	0	0	0	0	0	0	0	3728	0	0	0	4184	1648	0	0	0	0	0	0	0	0	0	0	0	0	0
5HT1A-F-800016	0	0	0	0	0	0	0	0	0	0	0	0	1296	0	0	0	0	0	0	0	0	0	0	0	0	0	0	0	0	0	136	0	0	0	1264	0	0	0	0	0	0	0	0	0	0	0	0	0	0
5HT1A-F-800017	0	0	56	0	0	0	0	0	0	0	0	0	288	0	0	0	0	0	0	0	424	0	0	5744	0	0	0	0	0	0	0	0	112	0	64	0	0	0	0	0	0	0	0	0	0	0	0	0	0
5HT1A-F-800018	0	0	0	0	0	0	0	0	0	0	72	0	40	0	0	0	0	0	0	0	632	0	0	7056	0	0	0	0	0	0	0	0	0	0	512	0	0	0	0	0	0	0	0	0	0	0	0	0	0
5HT1A-F-800019	0	0	0	0	0	6552	48	0	0	0	0	16	0	0	0	0	0	0	0	0	0	0	0	0	800	0	0	2936	1816	224	104	0	0	0	0	0	0	0	0	0	0	0	0	0	0	0	0	0	0
5HT1A-F-800020	0	0	0	0	0	0	0	0	0	0	0	0	0	0	0	0	0	0	0	0	0	0	0	136	0	0	0	0	0	0	0	0	0	0	0	0	0	0	0	0	0	0	0	0	0	16	0	0	0
5HT1A-F-800021	0	0	0	0	0	0	0	0	0	0	0	0	0	0	0	0	0	0	0	0	0	0	0	0	0	0	0	6400	0	0	0	0	0	0	0	0	0	0	0	0	0	0	0	0	0	0	0	0	0
5HT1A-F-800022	0	0	0	0	0	1712	8	984	0	0	0	848	56	80	0	0	0	0	600	0	0	440	0	376	0	0	168	56	80	64	0	0	8	736	0	0	112	0	5968	480	0	0	0	0	0	0	0	0	0
5HT1A-F-800023	0	0	0	0	0	0	0	0	0	63	0	0	0	0	0	0	0	0	0	0	0	0	0	0	0	0	0	15390	0	27	0	0	0	0	0	0	0	0	0	0	0	0	0	0	0	0	0	0	0
5HT1A-F-800024	0	0	0	0	0	0	0	0	0	0	0	0	0	0	0	0	0	0	0	0	0	0	0	288	0	0	0	0	0	0	0	0	0	0	0	0	0	0	0	0	0	0	0	0	0	0	0	0	0
5HT1A-F-800025	0	0	0	0	0	0	0	0	0	0	0	0	0	0	0	0	0	0	0	0	0	0	0	0	0	0	0	0	0	0	0	0	0	0	0	0	0	0	0	0	0	0	8144	0	0	0	0	0	0
5HT1A-F-800026	0	0	288	0	0	0	0	0	0	0	0	0	0	0	0	0	0	0	0	0	488	0	0	440	0	0	0	0	0	0	0	0	0	0	0	0	0	0	888	0	0	0	0	0	0	8160	0	0	0
5HT1A-F-800027	0	0	0	0	176	0	0	0	0	0	0	0	256	0	0	0	0	0	0	0	1168	0	0	5336	0	0	0	0	0	0	0	0	32	0	0	0	0	0	0	0	0	0	0	0	0	0	0	0	0
5HT1A-F-800028	0	0	0	0	0	0	0	0	0	0	0	0	0	0	0	0	0	0	0	0	0	0	0	0	0	0	0	14288	392	8	0	0	0	0	0	0	0	0	0	0	0	0	0	0	0	0	0	0	0
5HT1A-F-800029	0	0	0	0	0	0	0	0	0	0	0	0	0	0	0	0	0	0	0	0	0	0	0	0	0	0	0	0	0	0	0	0	0	0	0	0	0	0	0	0	0	0	0	0	0	0	0	0	0
5HT1A-F-800030	0	0	0	0	0	0	0	3448	0	0	0	0	0	0	0	0	0	0	0	0	0	0	0	352	0	0	0	0	0	0	0	0	0	0	0	0	0	0	0	0	0	0	0	0	0	0	280	3792	0
5HT1A-F-800031	0	0	0	0	80	0	0	0	0	0	1888	0	320	272	0	0	0	0	0	0	0	0	0	0	704	0	0	0	0	0	0	0	0	0	0	0	1504	0	0	0	0	0	0	0	0	0	0	0	2736
5HT1A-F-800033	0	0	0	0	8	0	1080	0	0	0	0	0	840	2800	2384	0	32	432	0	0	0	0	0	344	0	688	1632	0	0	0	0	0	0	0	0	0	0	0	0	0	0	0	0	0	0	0	0	0	0
5HT1A-F-900000	0	0	600	0	0	280	160	0	0	0	400	528	624	0	0	0	0	0	0	0	0	0	0	424	0	0	0	3592	6888	0	1168	0	320	0	1656	0	240	208	0	0	0	0	0	0	0	112	72	0	0
5HT1A-F-900001	0	0	1024	0	0	0	4680	0	0	0	0	2192	40	0	4552	0	0	1688	0	0	1312	40	0	920	0	0	176	0	0	0	0	0	392	0	344	0	0	208	0	0	0	0	0	0	0	6072	0	0	0
5HT1A-F-900002	0	0	0	0	0	0	0	0	0	0	0	0	344	0	0	0	0	0	0	0	184	0	0	6872	0	0	0	0	0	0	0	0	0	0	0	0	0	0	0	0	0	0	0	0	0	0	0	0	0
5HT1A-F-900003	0	0	0	0	80	0	0	0	0	0	0	0	0	0	0	0	0	0	0	0	472	0	0	7192	0	0	0	0	0	0	0	0	0	0	0	0	0	0	0	0	0	0	0	0	0	0	0	0	0
5HT1A-F-900004	0	0	0	0	0	0	261	0	0	0	0	0	0	0	10026	0	441	1953	0	0	0	0	0	0	0	36	23058	0	0	0	0	126	0	0	0	0	0	0	0	0	0	0	0	0	0	0	0	0	0
5HT1A-F-900005	0	0	0	0	160	0	0	0	0	0	0	0	0	0	0	0	0	0	0	0	16	0	0	7416	0	0	0	0	0	0	0	0	0	0	0	0	0	0	0	0	0	0	0	0	0	0	0	0	224
5HT1A-F-900006	0	0	0	0	0	0	0	0	0	0	48	0	80	0	0	0	0	0	0	0	776	0	0	5512	0	0	0	0	0	0	0	0	80	0	152	0	0	0	0	0	0	0	0	0	0	0	0	0	0
5HT1A-F-900007	0	0	0	0	0	0	0	0	0	0	0	0	0	0	0	0	0	0	0	0	800	0	0	7712	0	0	0	0	0	0	0	0	0	0	0	0	0	0	0	0	0	0	0	0	0	0	0	0	48
5HT1A-F-900008	0	0	720	0	0	0	7371	0	0	0	0	1530	108	0	5949	0	0	1278	0	0	378	0	0	648	0	0	666	0	0	0	0	0	135	0	531	0	0	81	0	0	63	0	0	0	0	4644	0	0	0
5HT1A-F-900009	0	0	144	0	0	0	17640	0	0	0	0	5562	1116	0	1332	0	0	369	0	0	279	0	0	423	0	0	81	450	369	1224	9	0	27	0	4068	1692	0	2052	0	0	0	0	0	0	0	0	0	0	0
5HT1A-F-900010	0	0	0	0	0	0	200	0	0	0	1704	9552	1320	0	0	0	0	0	328	0	256	0	0	0	0	0	0	0	0	264	3144	0	256	0	5736	0	0	48	0	0	0	0	0	0	0	0	0	0	0
5HT1A-F-900011	0	0	1377	0	0	0	9531	0	0	0	153	4149	54	0	13131	0	27	1944	0	0	603	0	0	1233	0	0	360	0	0	0	0	0	1116	0	513	0	0	99	0	0	0	0	0	0	0	7344	0	0	0
5-HT1B-F-000000	0	0	0	0	0	0	0	0	0	0	0	0	0	0	16	624	0	1880	0	0	0	0	0	0	0	0	0	0	0	0	464	0	0	832	0	0	8	0	0	0	0	0	0	0	0	0	0	0	0
5-HT1B-F-000001	0	0	0	0	0	0	0	0	0	0	0	0	0	0	0	0	0	0	0	0	0	0	0	0	0	0	0	0	0	0	0	0	0	0	0	0	0	0	0	0	0	0	0	0	0	0	0	0	0
5-HT1B-F-000002	0	0	0	0	0	0	0	0	0	0	0	0	0	0	0	0	0	0	0	0	0	0	0	0	0	0	0	0	0	0	0	0	0	0	0	0	0	0	0	0	0	0	0	0	0	0	0	0	0
5-HT1B-F-000003	0	0	0	0	0	0	0	0	0	0	0	0	0	0	0	0	0	0	0	0	0	0	0	0	0	0	0	0	0	0	0	0	0	0	0	0	0	0	0	0	0	0	0	0	0	0	0	0	0
5-HT1B-F-000004	0	0	0	0	0	0	0	0	0	0	0	0	0	0	0	0	0	0	0	0	0	0	0	0	0	0	0	0	0	0	0	0	0	0	0	0	0	0	0	0	0	0	0	0	0	0	0	0	0
5-HT1B-F-000005	0	0	0	0	0	0	0	0	0	0	0	0	0	0	0	0	0	0	0	0	0	0	0	0	0	0	0	11456	4392	0	0	152	0	0	0	0	0	0	0	0	0	0	0	0	0	0	0	0	0
5-HT1B-F-100000	0	0	0	0	0	0	664	1264	216	0	0	264	0	0	0	0	0	0	0	0	0	0	0	0	0	0	0	3680	10336	32	3352	0	984	0	8872	6528	0	1048	1568	128	0	0	0	0	0	136	456	0	728
5-HT1B-F-200000	0	0	96	0	0	0	0	0	0	0	0	440	0	0	56	0	0	776	3672	0	0	96	0	0	0	0	1216	0	0	0	0	0	0	0	0	0	0	0	0	104	0	0	0	0	0	0	0	0	0
5-HT1B-F-200002	0	0	0	0	0	0	0	0	0	0	0	0	0	0	0	0	0	488	3472	0	0	376	0	0	0	0	1544	0	0	0	0	0	0	0	0	0	0	0	0	512	0	0	0	0	0	0	0	0	0
5-HT1B-F-300001	0	0	0	0	0	0	0	0	0	0	0	0	0	0	296	1048	0	2760	0	0	0	0	0	0	0	0	0	0	0	0	0	0	0	1976	0	0	312	0	0	0	0	0	0	0	0	0	0	0	0
5-HT1B-F-400000	0	3016	0	0	0	0	0	0	0	0	0	0	0	0	0	0	0	0	0	0	0	0	0	0	0	0	0	0	1240	0	0	0	0	0	0	0	0	0	0	0	0	0	0	0	0	0	0	0	0
5-HT1B-F-400001	0	0	0	0	0	0	0	0	0	0	0	0	0	0	176	1600	0	4248	0	0	0	0	0	0	0	16	0	0	0	0	104	0	0	3256	0	0	232	0	0	0	0	0	0	0	0	0	0	0	0
5-HT1B-F-400003	0	0	0	0	0	0	0	0	0	0	0	0	0	0	0	0	0	0	0	0	0	0	0	0	0	0	0	0	0	0	0	0	0	0	0	0	0	0	0	0	0	0	0	0	0	0	0	0	24
5-HT1B-F-500000	0	0	0	0	0	0	0	0	0	0	0	0	0	0	0	0	0	0	0	0	0	0	0	0	0	0	0	0	0	0	0	0	0	0	0	0	0	0	0	0	0	0	0	0	0	3248	0	0	0
5-HT1B-F-500001	0	0	0	0	0	0	464	0	0	0	0	104	0	0	40	0	0	0	0	0	0	49184	0	0	0	0	0	0	0	0	0	0	0	0	0	0	0	0	0	0	0	0	0	0	0	0	0	0	0
5-HT1B-F-500002	0	0	0	0	0	0	0	0	0	0	0	0	0	0	0	0	0	168	0	0	6104	0	0	288	0	0	0	0	0	0	0	0	0	0	0	0	0	0	0	0	0	0	0	56	0	0	0	0	24
5-HT1B-F-500003	0	0	0	0	0	0	2032	0	0	0	0	64	0	0	200	0	0	0	0	0	0	25384	0	0	0	0	0	0	0	0	0	0	0	0	0	0	0	0	0	0	8	0	0	0	0	0	0	0	0
5-HT1B-F-500004	0	0	0	0	0	0	3224	0	0	0	0	0	0	0	0	0	0	0	0	0	0	17800	0	0	0	0	0	16	0	0	0	0	0	0	0	0	0	0	0	0	0	0	0	0	0	0	0	0	0
5-HT1B-F-500005	0	0	0	0	0	0	2632	0	0	0	0	0	0	0	296	0	0	0	8	0	0	32280	0	0	0	0	0	0	0	0	0	0	0	0	0	0	0	0	0	0	0	0	0	0	0	0	0	0	0
5-HT1B-F-500006	0	0	0	0	0	0	16	0	0	0	0	0	0	0	0	0	0	0	0	0	0	0	0	0	0	0	0	0	0	0	0	0	0	0	0	0	0	0	0	0	0	0	0	0	0	2728	0	24	0
5-HT1B-F-500007	0	0	0	0	0	0	3400	0	0	0	0	8	0	0	200	0	0	0	72	0	80	62776	0	0	0	0	0	0	0	0	0	0	0	0	0	0	0	0	0	0	0	0	0	0	0	0	0	0	0
5-HT1B-F-500008	0	0	0	0	0	0	1376	0	0	0	0	0	0	0	312	0	0	0	0	0	0	36552	0	0	0	0	0	0	0	0	0	0	0	0	0	0	0	0	0	0	0	0	0	0	0	0	0	0	0
5-HT1B-F-500009	0	0	0	0	0	0	3520	0	0	0	0	40	0	0	592	0	0	0	8	0	0	32680	0	0	0	0	0	0	0	0	0	0	0	0	0	0	0	0	0	0	0	0	0	0	0	0	0	0	0
5-HT1B-F-500010	0	0	0	0	0	0	0	0	0	0	0	0	0	0	0	0	0	0	0	0	0	0	0	0	0	0	0	0	0	0	0	0	0	0	0	0	0	0	0	0	0	0	0	0	0	2792	0	0	0
5-HT1B-F-500011	0	0	0	0	0	0	0	0	0	0	0	0	0	0	0	0	0	0	0	0	0	0	0	0	0	0	0	0	0	0	0	0	0	0	0	0	0	0	0	0	0	0	0	0	0	0	0	0	0
5-HT1B-F-500013	0	0	0	0	0	0	0	0	0	0	0	0	0	0	0	0	0	0	0	0	0	0	0	0	0	0	0	0	0	0	0	0	0	0	0	0	0	0	0	0	0	0	2840	0	0	0	0	0	0
5-HT1B-F-500014	0	0	0	0	0	0	0	0	0	0	0	0	0	0	0	0	0	0	0	0	0	0	0	0	0	0	0	0	0	0	0	0	0	0	0	0	0	0	0	0	0	0	0	0	0	5744	0	0	0
5-HT1B-F-500015	0	0	0	0	0	0	4728	0	0	0	0	656	0	0	0	0	0	0	1096	0	0	16392	0	0	0	0	0	0	0	0	0	0	0	0	0	0	0	0	0	0	0	0	0	0	0	0	0	0	0
5-HT1B-F-500016	0	0	0	0	0	0	0	0	0	0	0	0	0	0	0	0	0	0	0	0	0	0	0	0	0	0	0	0	0	0	0	0	0	0	0	0	0	0	0	0	0	0	3776	0	0	0	0	0	0
5-HT1B-F-500018	0	0	0	0	0	0	0	0	0	0	0	0	0	0	0	0	0	0	0	0	160	0	0	0	0	0	0	0	0	0	0	0	0	0	0	0	0	0	0	0	0	0	0	0	0	4448	0	0	0
5-HT1B-F-500019	0	0	0	0	0	0	0	0	0	0	0	0	0	0	0	0	0	0	0	0	0	0	0	0	0	0	0	0	0	0	0	0	0	0	0	0	0	0	0	0	0	0	0	0	0	6930	0	0	0
5-HT1B-F-500020	0	0	0	0	0	0	1416	0	0	0	0	120	0	0	0	0	0	0	128	0	0	21664	0	0	0	0	0	0	0	0	0	0	0	0	0	0	0	0	0	0	0	0	0	0	0	0	0	0	0
5-HT1B-F-500022	0	0	0	0	0	0	0	0	0	0	0	0	0	0	0	0	0	544	0	0	5352	0	0	472	0	0	0	0	0	0	0	0	0	0	0	0	0	0	0	0	0	0	0	264	0	0	0	0	0
5-HT1B-F-600000	0	0	464	0	0	0	0	0	0	0	0	0	1384	1016	424	0	0	168	0	0	872	0	0	928	0	0	1488	0	0	0	0	0	0	0	0	0	0	0	0	0	0	0	0	0	0	3096	0	0	0
Cha-F-000000	0	1112	0	0	0	0	0	0	0	0	0	0	0	0	0	0	0	0	0	584	0	0	5240	0	0	0	0	0	0	0	0	0	0	0	0	0	0	0	0	0	0	0	0	0	0	0	0	0	0
Cha-F-000001	0	800	0	0	0	0	0	0	0	0	0	0	0	0	0	0	0	0	0	568	0	0	1288	0	0	0	0	0	0	0	0	0	0	0	0	0	0	0	0	0	0	0	0	0	0	0	0	0	0
Cha-F-000004	0	3472	0	0	0	0	0	0	0	0	0	0	0	0	0	0	0	0	0	0	0	0	0	0	0	0	0	0	1936	0	0	0	0	0	0	0	0	0	0	0	0	0	0	0	0	0	0	0	0
Cha-F-000005	0	0	0	0	0	9672	0	0	0	0	0	0	0	0	0	0	0	0	0	0	0	0	0	0	4400	0	368	8	0	0	0	0	0	0	0	0	344	0	0	0	0	0	0	0	0	0	0	0	0
Cha-F-000007	0	0	0	0	0	9672	0	0	0	0	0	0	0	0	0	0	0	0	0	0	0	0	0	0	4400	0	368	8	0	0	0	0	0	0	0	0	344	0	0	0	0	0	0	0	0	0	0	0	0
Cha-F-000009	0	0	0	0	0	0	944	0	0	0	0	0	0	0	1720	0	0	12536	0	0	0	0	0	0	0	0	0	72	16	0	0	0	0	0	0	0	0	0	0	0	32	0	0	0	0	0	0	0	0
Cha-F-000010	0	0	1584	0	64	0	0	0	0	0	0	0	0	0	0	0	0	0	0	0	6208	0	0	3208	0	0	0	0	0	0	0	0	0	0	0	0	0	0	0	0	0	0	0	128	0	960	0	0	632
Cha-F-000011	0	0	0	0	8	0	0	0	0	0	320	0	0	0	728	688	872	768	0	0	144	0	0	0	0	0	0	0	0	0	0	0	0	608	0	0	64	0	0	0	0	0	0	0	0	0	0	0	0
Cha-F-000012	0	5016	0	0	0	0	0	0	0	0	0	0	0	0	0	0	0	0	0	0	0	0	0	0	0	0	0	344	2976	160	0	0	0	0	0	0	0	0	0	0	0	0	0	0	0	0	0	0	0
Cha-F-000014	0	0	0	0	120	0	872	0	0	0	0	0	0	0	1928	0	0	0	0	0	80	0	0	4240	0	0	0	0	0	0	0	0	0	0	0	0	0	0	0	0	80	0	0	0	0	0	0	0	0
Cha-F-000015	0	2008	0	0	0	0	0	0	0	0	0	0	0	0	0	0	0	0	0	0	0	0	0	0	0	0	0	0	1936	216	0	0	0	0	0	0	0	0	0	0	0	0	0	0	0	0	0	0	0
Cha-F-000017	0	2664	0	0	0	0	0	0	0	0	0	0	0	0	0	0	0	0	0	0	0	0	0	0	0	8	0	184	0	0	0	1288	0	0	0	0	56	0	0	0	0	0	0	0	0	0	0	0	0
Cha-F-000018	0	0	0	0	0	0	0	0	0	0	0	0	0	0	0	0	0	0	0	0	0	0	0	0	0	0	0	0	0	0	0	0	0	0	0	0	0	0	0	0	0	0	3520	0	0	0	0	0	0
Cha-F-000019	225	4140	0	0	0	0	0	0	0	0	0	0	0	0	0	0	0	0	0	1260	0	0	73125	0	0	0	0	0	675	0	711	0	0	0	810	378	0	0	0	0	0	270	108	0	0	0	0	0	0
Cha-F-000020	0	0	0	0	16	0	0	0	0	0	0	0	0	0	0	0	0	0	0	0	72	0	0	3360	0	0	144	0	0	0	0	0	0	0	0	0	0	0	0	0	0	0	0	56	0	472	0	0	0
Cha-F-000021	0	0	0	0	0	0	0	1872	0	0	0	448	0	0	0	0	0	0	0	0	0	0	0	0	0	0	0	184	1856	0	168	0	0	0	0	0	0	0	0	0	0	0	0	0	0	0	0	1816	0
Cha-F-000022	0	0	0	0	0	0	0	0	0	0	184	0	0	0	760	648	800	1120	0	0	8	0	0	0	0	120	0	0	0	0	0	0	0	352	0	0	80	0	0	0	0	0	0	0	0	0	0	0	0
Cha-F-000023	0	0	976	0	400	0	0	0	0	0	0	0	0	0	0	0	0	0	0	0	0	0	0	760	0	0	0	0	0	0	0	0	0	0	0	0	0	0	0	0	0	0	0	0	0	0	0	0	0
Cha-F-000025	0	3680	0	0	0	40	0	0	0	0	0	0	0	0	0	0	0	0	0	0	0	0	0	0	0	0	0	0	1872	0	176	0	0	0	0	0	0	0	0	0	0	0	0	0	0	0	0	0	0
Cha-F-000026	24	14320	0	0	0	0	0	0	0	0	0	0	0	0	0	0	0	0	0	0	0	0	6168	0	0	0	0	0	0	0	0	0	0	0	0	0	0	0	0	0	0	0	0	0	0	0	0	0	0
Cha-F-000027	0	0	0	0	0	0	0	0	0	0	0	0	0	0	0	0	0	0	0	0	0	0	0	0	0	0	0	0	0	0	0	0	0	0	0	0	0	0	0	0	0	0	992	0	0	0	0	0	0
Cha-F-000028	0	0	0	0	0	0	0	0	0	0	0	0	0	0	0	0	0	0	0	0	0	0	0	0	0	0	0	0	0	0	0	0	0	0	0	0	0	0	0	0	0	0	2616	0	272	0	0	0	0
Cha-F-000029	0	928	0	0	0	0	0	0	0	0	0	0	0	0	0	0	0	0	0	1576	0	0	504	0	0	0	0	0	0	0	0	0	0	0	0	0	0	0	0	0	0	0	0	0	0	0	0	0	0
Cha-F-000030	0	0	0	0	0	0	0	0	0	0	0	0	0	0	0	0	0	0	0	904	0	0	1496	0	0	0	0	0	0	0	0	0	0	0	0	0	0	0	0	0	0	0	0	0	0	0	0	0	0
Cha-F-000031	0	0	0	0	664	0	1240	0	0	0	0	0	0	0	1744	0	0	80	0	0	232	0	0	2784	0	0	0	0	328	0	112	0	0	0	0	0	0	0	0	0	80	0	0	0	0	0	0	0	0
Cha-F-000032	0	3456	0	0	0	0	0	0	0	0	0	0	0	0	0	0	0	0	0	0	0	0	0	0	0	0	0	176	1192	0	0	0	0	0	0	0	0	0	0	0	0	0	0	0	0	0	0	0	0
Cha-F-000033	0	2432	0	0	0	0	0	0	0	0	0	0	0	0	0	0	0	0	0	0	0	0	432	0	288	48	0	24	56	0	0	1224	0	0	0	0	0	0	0	0	0	0	0	0	0	0	0	0	0
Cha-F-000034	0	0	0	0	0	0	0	0	0	0	0	0	0	0	408	768	1056	1768	0	0	24	0	0	0	0	328	0	0	0	0	152	0	0	384	0	0	0	0	0	0	0	0	0	0	0	0	0	0	0
Cha-F-000035	0	0	0	0	0	0	0	0	0	0	24	0	0	0	816	672	1072	1032	0	0	56	0	0	0	0	240	0	0	0	0	0	0	0	1448	0	0	128	0	0	0	0	0	0	0	0	0	0	0	0
Cha-F-000036	0	696	0	0	0	0	0	0	0	0	0	0	0	0	0	0	0	0	0	592	0	0	1640	0	0	0	0	0	0	0	0	0	0	0	0	0	0	0	0	0	0	0	0	0	0	0	0	0	0
Cha-F-000037	0	0	0	0	0	0	0	0	0	0	0	0	0	0	0	0	0	0	0	0	0	0	0	0	0	0	0	0	0	0	0	0	0	0	0	0	0	0	0	0	0	0	0	0	0	0	0	0	0
Cha-F-000039	0	5520	0	0	0	0	0	0	0	0	0	0	0	0	0	280	0	0	0	0	0	0	0	0	256	208	0	80	920	0	24	80	0	0	0	0	96	0	0	0	0	0	0	0	0	0	0	0	0
Cha-F-000040	0	0	0	0	0	0	0	0	0	0	0	0	0	0	0	0	0	0	0	0	0	0	0	0	0	0	0	0	0	0	0	0	0	0	0	0	0	0	0	0	0	0	0	0	0	0	0	0	32
Cha-F-000042	0	0	0	0	0	0	0	0	0	0	1912	0	0	0	0	0	0	0	0	0	0	0	0	0	536	0	0	1712	6264	0	2208	0	200	0	0	0	384	0	0	0	0	0	0	0	0	0	0	0	0
Cha-F-000043	0	872	0	0	0	0	0	0	0	0	0	0	0	0	0	0	0	0	0	2696	0	0	3024	0	0	0	0	0	0	0	0	0	0	0	0	0	0	0	0	0	0	0	0	0	0	0	0	0	0
Cha-F-000044	0	0	0	0	0	0	0	304	0	0	0	0	0	0	0	0	0	0	0	0	0	0	0	0	0	0	0	112	104	1192	264	0	0	0	896	384	0	0	0	0	0	0	0	0	0	0	0	264	0
Cha-F-000045	0	0	376	0	0	0	0	0	0	0	1520	328	1536	0	0	0	0	0	0	0	0	0	0	152	0	0	624	0	200	0	4608	0	2128	0	9832	24	0	328	0	0	0	0	0	0	0	0	0	0	32
Cha-F-000046	0	0	0	0	0	0	0	0	0	0	0	0	0	0	0	0	0	0	0	0	0	0	0	0	0	0	0	0	0	0	0	0	0	0	0	0	0	0	0	0	0	0	0	0	0	0	0	0	0
Cha-F-000047	0	0	0	0	0	0	0	0	0	0	0	0	0	0	0	0	0	0	0	0	0	0	0	0	0	0	0	0	0	0	0	0	0	0	0	0	0	0	0	0	0	0	3504	0	0	0	0	0	0
Cha-F-000048	0	0	0	0	0	0	0	0	0	0	0	0	0	0	0	0	0	0	0	0	0	0	0	0	0	0	0	0	0	0	0	0	0	0	0	0	0	0	0	0	0	0	0	0	5728	0	0	0	0
Cha-F-000049	0	0	504	0	0	0	0	672	0	0	0	312	0	0	0	0	0	0	1976	0	0	736	0	0	0	0	0	0	0	0	0	0	0	0	0	0	0	0	680	1920	0	0	0	0	0	0	40	0	0
Cha-F-000050	0	0	0	0	984	0	0	0	0	0	0	0	0	160	0	0	0	0	0	0	0	0	0	0	0	0	0	0	0	0	0	0	0	0	0	0	0	0	0	0	0	0	0	0	0	0	0	0	0
Cha-F-000051	0	0	0	0	0	0	0	0	0	0	0	0	0	0	0	0	0	0	0	0	0	0	0	0	0	0	0	0	0	0	0	0	0	0	0	0	0	0	0	0	0	0	2104	0	0	0	0	0	0
Cha-F-000052	0	392	0	0	0	0	0	0	0	0	0	0	0	0	0	0	0	0	0	280	0	0	2144	0	0	0	0	0	0	0	0	0	0	0	0	0	0	0	0	0	0	0	0	0	0	0	0	0	0
Cha-F-000053	0	480	0	0	0	0	0	0	0	0	0	0	0	0	0	0	0	0	0	408	0	0	2864	0	0	0	0	0	0	0	0	0	0	0	0	0	0	0	0	0	0	0	0	0	0	0	0	0	0
Cha-F-000055	0	928	0	0	0	0	0	0	0	0	0	0	0	0	0	0	0	0	0	1600	0	0	2104	0	0	0	0	0	0	0	0	0	0	0	0	0	0	0	0	0	0	0	0	0	0	0	0	0	0
Cha-F-000057	0	0	0	0	0	0	0	0	0	0	0	0	0	0	416	712	1040	1744	0	0	0	0	0	0	0	128	0	0	0	0	16	0	0	1512	0	0	104	0	0	0	0	0	0	0	0	0	0	0	0
Cha-F-000058	0	0	0	0	0	0	0	16	0	0	0	304	0	0	0	0	0	0	1368	0	0	104	0	0	0	0	0	0	0	952	0	0	0	0	0	0	0	0	12168	2440	0	0	0	0	0	0	0	0	0
Cha-F-000059	0	0	0	0	0	0	0	0	0	0	0	8	0	0	0	0	0	0	0	0	0	0	0	0	0	0	0	0	0	0	0	0	0	0	0	0	0	0	1440	0	0	0	88	0	0	0	0	0	0
Cha-F-000060	0	0	0	0	0	0	0	0	0	0	0	0	0	0	0	0	0	0	0	0	0	0	0	0	0	0	0	0	0	0	0	0	0	0	0	0	0	0	0	0	0	0	392	0	0	0	0	0	0
Cha-F-000061	0	3792	0	0	0	0	0	0	0	0	0	0	0	0	0	0	0	0	0	0	0	0	0	0	64	0	0	72	216	0	0	2176	0	0	0	0	0	0	0	0	0	0	0	0	0	0	0	0	0
Cha-F-000062	0	7104	0	0	0	0	0	0	0	0	0	0	0	0	0	0	0	0	0	0	0	0	0	0	0	0	0	48	896	0	672	0	0	0	0	0	0	0	0	0	0	0	0	0	0	0	0	0	0
Cha-F-000063	0	1120	0	0	0	0	0	0	0	0	0	0	0	0	0	0	0	0	0	1584	0	0	1984	0	0	0	0	0	0	0	0	0	0	0	0	0	0	0	0	0	0	0	0	0	0	0	0	0	0
Cha-F-000064	0	3928	0	0	0	0	0	0	0	0	0	0	0	0	0	0	0	0	0	0	0	0	0	0	0	0	0	0	0	0	0	1720	0	0	0	0	0	0	0	0	0	0	0	0	0	0	0	0	0
Cha-F-000065	0	176	0	0	0	0	0	0	0	0	0	0	0	0	0	0	0	0	0	408	0	0	2960	0	0	0	0	0	0	0	0	0	0	0	0	0	0	0	0	0	0	0	0	0	0	0	0	0	0
Cha-F-000067	0	0	0	0	0	0	0	0	0	0	0	0	0	0	0	0	0	0	0	0	0	0	0	0	0	0	0	0	0	0	0	0	0	0	0	0	0	0	0	0	0	0	704	0	0	0	0	0	0
Cha-F-000068	0	0	0	0	0	0	0	0	0	0	0	0	0	0	0	0	0	0	0	0	0	0	0	0	0	0	0	0	0	0	0	0	0	0	0	0	0	0	0	0	0	0	1024	0	0	0	0	0	0
Cha-F-000069	0	568	0	0	0	0	0	0	0	0	0	0	0	0	0	0	0	0	0	3344	0	0	0	0	0	0	0	0	0	0	2160	0	0	0	1320	888	0	0	0	0	0	0	0	0	0	0	0	0	0
Cha-F-000070	0	0	0	0	981	0	0	0	0	0	189	0	252	0	0	0	0	252	0	0	675	0	0	3114	0	0	0	0	0	0	0	0	0	0	0	0	0	0	0	0	0	0	0	0	0	783	0	0	0
Cha-F-000071	0	0	0	0	0	0	2208	0	0	0	0	0	1296	2952	7024	0	0	2408	0	0	1480	0	0	424	0	0	1392	0	0	0	0	0	0	496	0	0	144	0	0	0	0	0	0	0	0	0	0	0	0
Cha-F-000072	0	0	0	0	0	760	0	0	0	0	704	0	0	0	0	120	0	0	0	0	0	0	0	0	3688	0	0	0	0	0	7360	0	0	32	0	0	4976	0	0	0	0	0	0	0	0	0	0	0	0
Cha-F-000073	0	0	0	0	0	0	0	0	0	0	0	0	0	0	936	864	488	1200	0	0	16	0	0	0	0	104	0	0	0	0	88	0	0	1600	0	0	0	0	0	0	0	0	0	0	0	0	0	0	0
Cha-F-000074	0	0	0	0	0	1520	0	0	0	0	64	0	0	632	0	0	0	0	0	0	0	0	0	536	8912	16	20448	0	0	0	2176	0	0	2896	0	0	7888	0	0	0	0	0	0	0	0	0	0	0	0
Cha-F-000075	0	0	0	0	0	0	0	0	0	0	208	0	0	0	432	600	392	1528	0	0	8	0	0	0	0	208	552	0	0	0	0	0	0	1968	0	0	16	0	0	0	0	0	0	0	0	0	0	0	0
Cha-F-000076	0	0	0	0	0	0	0	0	0	0	0	0	0	0	0	0	0	0	0	0	144	0	0	0	0	0	0	0	0	0	0	0	0	0	0	0	0	0	0	0	0	0	0	0	0	0	0	0	0
Cha-F-000077	0	0	0	0	0	0	0	0	0	0	0	0	136	0	0	0	0	0	0	0	48	0	0	5336	0	0	0	0	0	0	0	0	0	0	0	0	0	0	0	0	0	0	0	0	0	0	0	0	0
Cha-F-000079	0	0	0	0	0	0	0	0	0	0	0	0	0	0	0	0	0	0	0	0	0	0	0	0	0	0	0	0	0	0	0	0	0	0	0	0	0	0	0	0	0	88	0	0	0	0	0	0	0
Cha-F-000080	0	0	0	0	0	0	192	0	0	0	0	0	0	0	0	0	0	0	0	0	0	0	0	0	0	0	0	0	8	152	2848	0	0	0	896	2160	0	0	0	0	0	0	0	0	0	0	0	0	0
Cha-F-000082	0	0	0	0	0	0	0	0	0	0	0	0	0	0	0	0	0	0	0	0	0	0	0	0	0	0	0	0	0	0	0	0	0	0	0	0	0	0	0	0	0	0	0	0	0	0	0	0	136
Cha-F-000085	0	488	0	0	0	0	0	0	0	0	0	0	0	0	0	0	0	0	0	784	0	0	2152	0	0	0	0	0	0	0	0	0	0	0	0	0	0	0	0	0	0	0	0	0	0	0	0	0	0
Cha-F-000086	0	0	0	0	0	2576	0	152	0	128	0	0	0	0	0	0	0	0	0	0	0	0	0	0	0	0	0	0	488	968	2848	0	0	0	0	880	0	0	0	0	0	0	0	0	0	0	0	0	0
Cha-F-000087	0	0	0	0	0	0	0	0	0	0	0	0	0	0	0	0	0	0	0	0	0	0	0	0	0	0	0	0	0	0	0	0	0	0	0	0	0	0	0	0	0	0	0	0	0	0	0	0	0
Cha-F-000088	0	0	0	0	0	0	632	0	0	0	0	0	0	0	584	0	0	48	0	0	248	27408	0	0	0	0	0	0	0	0	0	0	0	0	0	0	0	0	0	0	0	0	0	0	0	0	0	0	0
Cha-F-000090	0	0	0	0	0	0	0	0	0	0	0	0	0	0	0	0	0	0	0	0	0	0	0	0	0	0	0	0	0	0	0	0	0	0	0	0	0	0	15752	1064	0	0	0	0	0	0	0	0	0
Cha-F-000092	0	0	0	0	0	0	0	0	0	0	0	0	0	0	0	0	0	0	0	0	56	0	0	0	0	0	0	0	0	0	0	0	0	0	0	0	0	0	0	0	0	0	0	0	0	0	0	0	0
Cha-F-000093	0	0	0	0	0	0	0	0	0	0	0	0	0	0	0	0	0	0	0	0	0	0	0	0	0	0	0	0	0	0	0	0	0	0	0	0	0	0	0	0	0	0	0	0	4144	536	0	72	352
Cha-F-000094	0	0	0	0	0	0	0	0	0	0	0	0	0	0	560	80	776	2144	0	0	88	0	0	0	0	328	0	0	0	0	0	0	0	1336	0	0	568	0	0	0	0	0	0	0	0	0	0	0	0
Cha-F-000095	0	0	0	0	0	0	0	5536	0	0	0	0	0	0	0	0	0	0	0	0	0	0	0	0	0	0	0	0	0	0	0	0	0	0	0	0	0	0	1832	0	0	0	0	0	0	0	0	4472	0
Cha-F-000097	0	0	0	200	0	0	4824	0	0	0	24	0	0	0	10384	280	200	536	0	0	1264	0	0	1528	0	3952	2040	112	0	0	0	416	0	0	0	0	16	16	0	0	0	0	0	32	0	2696	0	0	0
Cha-F-000098	0	0	0	0	1392	0	1128	0	0	0	0	0	0	0	2400	0	0	432	0	0	744	0	0	2232	0	0	0	0	248	72	8	0	0	0	0	440	0	0	0	0	0	0	0	0	0	0	0	0	1040
Cha-F-000099	0	0	0	0	0	0	0	0	0	0	0	0	0	0	0	0	0	0	0	0	0	0	0	0	0	0	0	1104	1600	0	384	0	912	0	0	0	0	0	0	0	0	0	0	0	0	224	0	0	296
Cha-F-000100	0	0	0	0	0	0	0	0	0	0	0	0	0	0	0	0	0	0	0	0	0	0	0	0	0	0	0	0	0	0	0	0	0	0	0	0	0	0	0	0	0	0	784	0	0	0	0	0	0
Cha-F-000101	0	2096	0	0	0	0	0	0	0	0	0	0	0	0	0	0	0	0	0	0	0	0	0	0	0	0	0	0	1848	0	0	0	0	0	0	0	0	0	0	0	0	0	0	0	0	0	0	0	0
Cha-F-000102	0	0	0	0	0	0	0	0	0	0	0	0	0	0	0	0	0	0	0	0	0	0	0	0	0	0	0	0	0	0	0	0	0	0	0	0	0	0	0	0	0	0	0	0	0	0	0	0	0
Cha-F-000103	0	0	0	0	891	0	0	0	0	0	702	0	0	0	0	0	0	135	0	0	2358	0	0	3807	0	0	0	0	0	0	0	0	0	0	0	0	0	0	0	0	0	0	0	0	0	1512	0	0	0
Cha-F-000104	0	0	0	0	0	0	0	0	0	0	0	0	0	0	352	768	352	1616	0	0	0	0	0	0	0	1008	48	0	0	0	0	0	0	1672	0	0	0	0	0	0	0	0	0	0	0	0	0	0	0
Cha-F-000105	0	0	0	0	0	0	3968	0	0	0	280	48	0	120	13336	0	0	2968	0	0	384	0	0	56	208	7552	5200	0	0	0	0	0	0	0	0	0	48	0	0	0	40	0	0	0	0	5760	0	0	0
Cha-F-000106	0	0	664	0	272	0	0	0	0	0	0	0	0	0	0	0	0	0	0	0	0	0	0	3120	0	0	0	0	0	0	0	0	0	0	0	0	0	0	0	0	0	0	0	0	0	0	0	0	184
Cha-F-000107	0	0	0	0	0	0	0	0	0	0	0	0	0	0	0	0	0	0	0	0	0	0	0	0	0	0	0	0	0	0	0	0	0	0	0	0	0	0	0	0	0	0	0	0	0	0	0	0	240
Cha-F-000108	0	0	0	0	0	0	0	0	0	0	0	0	0	0	0	0	0	0	0	0	0	0	0	0	0	0	0	0	0	0	0	0	0	0	0	0	0	0	0	0	0	0	0	0	0	0	0	0	136
Cha-F-000109	0	0	0	0	560	0	1120	0	0	0	0	0	0	0	968	0	0	176	0	0	584	0	0	2432	0	0	0	0	0	0	0	0	0	0	0	0	0	0	0	0	0	0	0	0	0	0	0	0	192
Cha-F-000111	0	0	0	0	0	0	0	0	0	0	0	0	0	0	0	0	0	0	0	0	0	0	0	0	0	0	0	0	0	0	0	0	0	0	0	0	0	0	0	0	0	0	0	0	0	0	0	0	48
Cha-F-000112	0	0	728	0	40	0	0	0	0	0	0	0	256	24	0	0	0	0	0	0	0	0	0	680	0	0	0	0	0	0	0	0	0	0	0	0	0	0	0	0	0	0	0	0	0	0	0	0	0
Cha-F-000113	0	0	0	0	0	0	0	0	0	0	0	0	0	0	344	704	1264	1840	0	0	0	0	0	0	0	40	0	0	0	0	0	0	0	1984	0	0	0	0	0	0	0	0	0	0	0	0	0	0	0
Cha-F-000114	0	0	0	0	0	0	0	0	0	0	0	0	0	0	0	0	0	0	0	0	248	0	0	0	0	0	0	0	0	0	0	0	0	0	0	0	0	0	0	0	0	0	0	0	0	0	0	0	32
Cha-F-000116	56	13952	0	0	0	0	0	0	0	0	0	0	0	0	0	0	0	0	0	0	0	0	6576	0	0	0	0	0	0	0	0	0	0	0	0	0	0	0	0	0	0	0	0	0	0	0	0	0	0
Cha-F-000117	0	0	0	0	0	0	0	0	0	0	0	0	0	0	0	0	0	0	0	0	0	0	0	0	0	0	0	0	0	0	0	0	0	0	0	0	0	0	0	0	0	0	0	0	0	2496	0	0	0
Cha-F-000118	0	2800	0	0	0	0	0	0	0	0	0	0	0	0	0	0	0	0	0	0	0	0	0	0	0	0	0	0	3112	0	0	0	0	0	0	0	0	0	0	0	0	0	0	0	0	0	0	0	0
Cha-F-000119	0	0	0	0	0	0	104	0	0	0	0	0	0	0	3144	0	0	1440	0	0	832	0	0	944	0	1968	1184	0	0	0	0	0	0	0	0	0	80	0	0	0	168	0	0	0	0	0	0	0	0
Cha-F-000120	0	0	0	0	0	0	0	0	0	0	0	0	0	0	0	0	0	0	0	0	0	0	0	0	0	0	0	0	0	0	0	0	0	0	0	0	0	0	0	0	0	0	1544	0	0	0	0	0	0
Cha-F-000121	0	0	0	0	0	0	0	264	0	0	0	0	0	0	0	0	0	0	0	0	0	0	0	0	0	0	0	0	0	0	0	0	0	0	0	0	0	0	728	0	0	0	0	0	0	0	0	88	0
Cha-F-000122	0	0	0	0	0	0	0	0	0	0	0	0	0	0	0	0	0	0	0	0	0	0	0	0	0	0	0	0	0	0	0	0	0	0	0	0	0	0	0	0	0	0	992	0	0	0	0	0	0
Cha-F-000123	0	0	0	0	224	0	0	0	0	0	0	0	88	1792	0	0	0	0	0	0	0	0	0	0	0	0	0	0	0	0	0	0	0	0	0	0	0	0	0	0	0	0	0	0	0	0	0	0	8
Cha-F-000124	0	1456	0	0	0	0	0	0	0	0	0	0	0	0	0	0	0	0	0	0	0	0	0	0	0	0	0	0	1480	0	0	0	0	0	0	0	0	0	0	0	0	0	0	0	0	0	0	0	0
Cha-F-000125	0	0	0	0	1144	0	0	0	0	0	0	0	0	520	0	0	0	0	0	0	528	0	0	2544	0	0	0	0	0	0	0	0	0	0	0	0	0	0	0	0	0	0	0	96	0	864	0	0	0
Cha-F-000126	0	0	0	0	0	0	0	0	0	0	0	0	0	0	0	0	0	0	0	0	0	0	0	0	0	0	0	0	0	0	0	0	0	0	0	0	0	0	0	0	0	0	2432	0	0	0	0	0	0
Cha-F-000127	0	0	0	104	0	0	0	0	0	0	688	0	0	0	0	0	0	0	0	0	0	0	0	4608	0	0	696	64	96	0	248	0	248	0	0	0	0	272	0	0	0	0	0	0	0	192	0	0	688
Cha-F-000128	0	2792	0	0	0	0	0	0	0	0	0	0	0	0	0	0	0	0	0	1344	0	0	1296	0	0	0	0	0	0	0	1544	0	0	0	0	0	0	0	0	0	0	0	0	0	0	0	0	0	0
Cha-F-000129	0	4432	0	0	0	0	0	0	0	0	0	0	0	0	0	0	104	0	0	0	0	0	0	0	0	536	0	0	0	0	0	1312	0	0	0	0	0	0	0	0	0	0	0	0	0	0	0	0	0
Cha-F-000130	0	0	0	0	0	0	0	0	252	0	1008	0	261	27	0	0	0	0	0	0	0	0	0	1296	0	0	882	0	0	0	0	0	351	0	1449	0	360	0	0	0	0	0	0	0	0	0	0	0	9378
Cha-F-000131	0	0	0	0	0	0	0	1168	0	0	0	0	0	0	0	0	0	0	0	0	0	0	0	0	0	0	0	0	0	0	0	0	0	0	0	0	0	0	0	0	0	0	0	0	0	0	0	1400	0
Cha-F-000132	0	0	0	0	0	0	0	0	0	0	0	0	0	0	0	0	0	0	0	0	0	0	0	0	0	0	0	0	0	0	0	0	0	0	0	0	0	0	0	0	0	0	944	0	0	0	0	0	0
Cha-F-000133	0	0	0	0	0	0	0	0	0	0	0	0	0	0	0	0	0	0	0	0	0	0	0	0	0	0	0	0	0	0	0	0	0	0	0	0	0	0	0	0	0	0	544	0	0	0	0	0	0
Cha-F-000134	0	0	112	0	1248	0	0	0	0	0	0	0	152	0	0	0	0	0	0	0	920	0	0	3496	0	0	0	0	0	0	0	0	32	0	0	0	0	0	0	0	0	0	0	0	0	1952	0	0	0
Cha-F-000135	0	0	0	0	0	0	0	0	0	0	0	0	0	0	0	0	0	0	0	0	0	0	0	0	0	0	0	0	0	0	0	0	0	0	0	0	0	0	0	0	0	0	784	0	0	0	0	0	0
Cha-F-000136	0	0	0	0	0	0	0	0	0	0	0	0	0	0	0	0	0	0	0	0	0	0	0	0	0	0	0	0	0	0	0	0	0	0	0	0	0	0	0	0	0	0	1104	0	0	0	0	0	0
Cha-F-000137	0	968	0	0	0	0	0	0	0	0	0	0	0	0	0	0	0	0	0	280	0	0	1736	0	0	0	0	0	0	0	0	0	0	0	0	0	0	0	0	0	0	0	0	0	0	0	0	0	0
Cha-F-000138	0	0	0	0	0	0	0	0	0	0	0	0	0	0	0	0	0	0	0	0	0	0	0	0	0	0	0	0	0	0	0	0	0	0	0	0	0	0	0	0	0	0	4496	0	0	0	0	0	0
Cha-F-000139	0	0	0	0	0	0	0	0	0	0	0	0	0	0	7641	0	153	1665	0	0	0	0	0	54	0	2529	15084	0	0	0	0	234	0	0	0	0	72	0	0	0	0	0	0	0	0	0	0	0	0
Cha-F-000140	376	144	0	0	0	0	0	0	0	0	0	0	0	0	0	0	0	0	0	0	0	0	17568	0	0	0	0	4672	6568	64	360	0	0	0	0	0	0	0	0	0	0	0	0	0	0	0	0	0	0
Cha-F-000141	0	0	0	0	0	0	0	0	0	0	160	0	0	0	1368	800	720	1216	0	0	32	0	0	0	0	184	392	0	0	0	48	0	0	2064	0	0	48	0	0	0	0	0	0	0	0	0	0	0	0
Cha-F-000142	0	5472	0	0	0	16	0	0	0	0	0	0	0	0	0	288	0	0	0	0	0	0	120	0	0	0	0	64	680	0	160	152	0	0	0	0	16	0	0	0	0	0	0	0	0	0	0	0	0
Cha-F-000143	0	0	0	0	0	0	0	0	0	0	0	0	0	0	0	0	0	0	0	0	0	0	0	0	0	0	0	0	0	0	0	0	0	0	0	0	0	0	0	0	0	0	0	0	0	0	0	0	0
Cha-F-000144	0	0	0	0	0	0	0	0	0	0	0	0	0	0	0	0	0	0	0	0	0	0	0	0	0	0	0	0	0	0	0	0	0	0	0	0	0	0	0	0	0	0	0	0	0	0	0	0	0
Cha-F-000146	0	0	0	0	0	0	0	0	0	0	0	0	0	0	0	0	0	0	0	0	0	0	0	0	0	0	0	0	0	0	0	0	0	0	0	0	0	0	0	0	0	0	0	0	0	0	0	0	0
Cha-F-000147	0	0	104	0	280	0	0	0	0	0	0	0	104	0	0	0	0	104	0	0	1072	0	0	4352	0	0	0	0	0	0	0	0	0	0	56	0	0	0	0	0	0	0	0	0	0	2000	0	0	0
Cha-F-000148	0	0	0	0	0	0	0	0	0	0	0	0	0	0	0	0	0	0	0	0	0	0	0	0	0	0	0	0	0	0	0	0	0	0	0	0	0	0	0	0	0	0	0	0	0	0	0	0	0
Cha-F-000149	0	0	0	0	0	0	0	112	0	0	0	0	0	0	0	0	0	0	0	0	0	0	0	0	0	0	0	0	0	0	0	0	0	0	0	0	0	0	280	0	0	0	0	0	0	0	104	0	0
Cha-F-000151	0	0	0	0	0	0	0	0	0	0	328	0	0	0	176	808	1528	1896	0	0	72	0	0	0	0	0	0	0	0	0	0	0	0	240	0	0	264	0	0	0	0	0	0	0	0	0	0	0	0
Cha-F-000152	0	240	0	0	0	1712	0	0	0	0	0	0	0	0	0	0	0	0	0	0	0	0	0	0	1728	0	0	0	528	0	2016	0	0	0	0	0	496	0	0	0	0	0	0	0	0	0	0	0	0
Cha-F-000153	0	4928	0	0	0	0	0	0	0	0	0	0	0	0	0	0	0	0	0	0	0	0	0	0	0	0	0	0	1528	0	312	0	0	0	0	0	0	0	0	0	0	0	0	0	0	0	0	0	0
Cha-F-000154	0	488	0	0	0	0	0	0	0	0	0	0	0	0	0	0	0	0	0	560	0	0	2456	0	0	0	0	0	0	0	0	0	0	0	0	0	0	0	0	0	0	0	0	0	0	0	0	0	0
Cha-F-000155	0	0	0	0	1176	0	1288	0	0	0	0	0	0	0	1312	0	0	288	0	0	704	0	0	5936	0	0	0	0	0	0	0	0	0	0	0	0	0	0	0	0	0	0	0	0	0	0	0	0	824
Cha-F-000157	0	0	0	0	0	0	0	0	0	0	360	0	0	0	296	864	992	1960	0	0	0	0	0	0	0	32	192	0	0	0	48	0	0	2016	0	0	0	0	0	0	0	0	0	0	0	0	0	0	0
Cha-F-000158	0	0	0	0	0	0	0	0	0	0	0	0	0	0	0	0	0	0	0	0	0	0	0	0	0	0	0	0	0	0	0	0	0	0	0	0	0	0	0	0	0	0	0	0	5280	0	0	0	0
Cha-F-000159	0	0	0	0	0	0	0	0	0	0	0	0	0	0	0	0	0	0	944	0	0	0	0	0	0	0	1736	0	0	0	0	0	0	0	0	0	0	0	320	672	0	0	0	0	0	0	0	0	0
Cha-F-000160	0	0	0	0	168	0	0	0	0	0	0	0	0	0	0	0	0	0	0	0	0	0	0	4704	0	0	128	0	0	0	0	0	0	0	0	0	0	0	0	0	0	0	0	80	0	656	0	0	16
Cha-F-000161	0	0	0	0	0	0	0	0	0	0	0	0	0	0	0	0	0	0	0	0	0	0	0	0	0	0	0	0	0	0	0	0	0	0	0	0	0	0	0	0	0	0	24	0	0	0	0	0	0
Cha-F-000162	0	0	0	0	824	0	736	0	0	0	0	0	0	0	2136	0	0	320	0	0	752	0	0	3104	0	0	0	0	0	0	0	0	0	0	0	0	0	0	0	0	104	0	0	0	0	0	0	0	920
Cha-F-000164	0	880	0	0	0	0	0	0	0	0	0	0	0	0	0	0	0	0	0	1840	0	0	2568	0	0	0	0	0	0	0	0	0	0	0	0	0	0	0	0	0	0	0	0	0	0	0	0	0	0
Cha-F-000166	0	0	0	0	0	0	0	0	0	0	0	0	0	0	0	0	0	0	0	0	0	0	0	0	0	0	0	0	0	0	0	0	0	0	0	0	0	0	0	0	0	0	616	0	0	0	0	0	0
Cha-F-000167	0	0	0	0	0	0	0	0	0	0	0	0	0	0	0	0	0	0	0	0	0	0	0	0	0	0	0	0	0	0	0	0	0	0	0	0	0	0	0	0	0	0	6848	0	16	0	0	0	0
Cha-F-000169	0	0	0	0	0	0	0	200	0	0	0	0	0	0	0	0	0	0	0	0	0	0	0	0	0	0	0	256	376	320	0	0	0	0	744	0	0	0	0	0	0	0	0	0	0	0	0	2080	0
Cha-F-000170	0	1840	0	0	0	0	0	0	0	0	0	0	0	0	0	0	0	0	0	976	0	0	3440	0	0	0	0	0	0	0	0	0	0	0	0	0	0	0	0	0	0	0	0	0	0	0	0	0	0
Cha-F-000171	0	0	0	0	0	0	0	0	0	0	0	0	0	0	0	0	0	0	0	0	0	0	0	0	0	0	0	0	0	0	0	0	0	0	0	0	0	0	0	0	0	0	0	0	0	0	0	0	0
Cha-F-000172	0	0	0	0	0	0	0	0	0	0	0	0	0	0	0	0	0	0	0	0	32	0	0	0	0	0	0	0	0	0	0	0	0	0	0	0	0	0	0	0	0	0	0	0	0	0	0	0	0
Cha-F-000173	0	0	0	0	0	0	0	0	0	0	0	0	0	0	0	0	0	0	0	0	0	0	0	0	0	0	0	0	0	0	0	0	0	0	0	0	0	0	0	0	0	0	1008	0	0	0	0	0	0
Cha-F-000174	0	0	0	0	0	0	0	0	0	0	0	0	0	0	0	0	0	0	0	0	0	0	0	0	0	0	0	0	0	0	0	0	0	0	0	0	0	0	0	0	0	0	0	0	6744	0	0	0	0
Cha-F-000176	0	592	0	0	0	0	0	0	0	0	0	0	0	0	0	0	0	0	0	368	0	0	2216	0	0	0	0	0	0	0	0	0	0	0	0	0	0	0	0	0	0	0	0	0	0	0	0	0	0
Cha-F-000177	0	0	0	0	0	0	0	0	0	0	0	0	0	0	0	0	0	0	0	0	0	0	0	0	0	0	0	0	0	0	0	0	0	0	0	0	0	0	0	0	0	0	464	0	0	0	0	0	0
Cha-F-000182	0	0	0	0	0	0	0	0	0	0	0	0	0	0	280	624	1408	1568	0	0	216	0	0	0	0	576	168	0	0	0	104	0	0	2272	0	0	112	0	0	0	0	0	0	0	0	0	0	0	0
Cha-F-000183	0	0	0	0	0	0	0	0	0	0	0	0	0	0	0	0	0	0	0	0	368	0	0	448	0	0	0	0	0	0	0	0	0	0	0	0	0	0	0	0	0	0	0	0	1192	13584	0	0	0
Cha-F-000184	0	0	0	0	0	0	0	272	0	0	0	0	0	0	0	0	0	0	0	0	0	0	0	0	0	0	0	0	0	64	16	0	0	0	1344	776	0	0	400	0	0	0	0	0	0	0	0	16	0
Cha-F-000185	0	0	0	0	0	0	0	0	0	0	0	0	0	0	0	0	0	0	0	0	0	0	0	0	0	0	0	0	0	0	0	0	0	0	0	0	0	0	0	0	0	0	512	0	0	0	0	0	0
Cha-F-000186	192	0	0	0	0	0	0	0	0	0	0	0	336	0	0	0	0	0	0	0	0	0	16824	0	0	0	0	0	368	0	432	0	0	0	2824	992	0	0	0	0	0	0	0	0	0	0	0	0	0
Cha-F-000187	0	0	0	0	0	0	0	0	0	0	0	0	0	0	0	672	1472	1560	0	0	152	0	0	0	0	0	0	0	0	0	184	0	0	1736	0	0	96	0	0	0	0	0	0	0	0	0	0	0	0
Cha-F-000188	0	1752	0	0	0	0	0	0	0	0	0	0	0	0	0	0	0	0	0	648	0	0	4272	0	0	0	0	0	0	0	0	0	0	0	0	0	0	0	0	0	0	0	0	0	0	0	0	0	0
Cha-F-000190	0	0	368	0	768	0	496	0	0	0	64	64	296	712	568	0	0	200	0	0	1400	0	0	5144	0	0	0	0	0	0	0	0	104	0	88	0	0	0	0	0	0	0	0	0	0	992	0	0	0
Cha-F-000191	0	0	0	0	0	0	0	0	0	0	0	0	0	0	0	0	0	0	0	0	0	0	0	0	0	0	0	0	0	0	0	0	0	0	0	0	0	0	0	0	0	0	4904	0	0	0	0	0	0
Cha-F-000192	0	0	0	0	225	0	0	0	0	0	0	0	774	0	0	0	0	0	0	0	0	0	0	414	0	0	0	0	0	0	0	0	0	0	819	135	0	0	0	0	0	0	0	0	0	252	0	0	6876
Cha-F-000193	0	0	0	0	0	4664	0	0	0	0	0	0	0	0	0	0	0	0	0	0	0	0	0	0	1640	0	0	832	256	0	0	0	0	0	0	0	0	0	0	0	0	0	0	0	0	0	0	0	0
Cha-F-000194	0	208	0	0	0	0	0	0	0	0	0	0	0	0	0	0	0	0	0	424	0	0	1368	0	0	0	0	0	0	0	0	0	0	0	0	0	0	0	0	0	0	0	0	0	0	0	0	0	0
Cha-F-000195	0	0	0	0	832	0	0	0	0	0	720	0	8	0	0	0	0	0	0	0	920	0	0	7016	0	0	0	0	0	0	0	0	0	0	88	0	0	0	0	0	0	0	0	0	0	1720	0	0	0
Cha-F-000196	0	0	0	0	0	0	0	0	0	0	0	0	0	0	0	0	0	0	0	11592	0	0	0	0	0	0	0	0	0	0	0	0	0	0	0	0	0	0	0	0	0	0	0	0	0	0	0	0	0
Cha-F-000197	0	608	0	0	0	0	0	0	0	0	0	0	0	0	0	0	0	0	0	288	0	0	2424	0	0	0	0	0	0	0	0	0	0	0	0	0	0	0	0	0	0	0	0	0	0	0	0	0	0
Cha-F-000198	0	3128	0	0	0	0	0	0	0	0	0	0	0	0	0	0	0	0	0	0	0	0	0	0	0	0	0	0	2952	0	72	0	0	0	0	0	0	0	0	0	0	0	0	0	0	0	0	0	0
Cha-F-000199	0	1260	0	0	0	0	0	0	0	0	0	0	0	0	0	0	0	0	0	162	0	0	6309	0	0	0	0	0	0	0	0	0	0	0	0	0	0	0	0	0	0	0	0	0	0	0	0	0	0
Cha-F-000200	0	0	0	0	0	0	0	0	0	0	0	0	0	0	0	0	0	0	0	0	0	0	0	0	0	0	0	0	0	0	0	0	0	0	0	0	0	0	0	0	0	0	0	0	0	0	0	0	96
Cha-F-000201	0	0	0	0	0	0	0	0	0	0	0	0	0	0	0	0	0	0	0	0	0	0	0	0	0	0	0	0	0	0	0	0	0	0	0	0	0	0	0	0	0	0	1168	0	0	0	0	0	0
Cha-F-000202	0	0	0	0	0	0	0	0	0	0	0	0	0	0	0	0	0	0	0	0	0	0	0	0	0	0	0	0	0	0	0	0	0	0	0	0	0	0	0	0	0	0	6560	0	0	0	0	0	0
Cha-F-000203	0	0	0	0	1224	0	1152	0	0	0	0	0	0	0	1696	0	0	200	0	0	640	0	0	5216	0	0	0	0	0	0	0	0	0	0	0	0	0	0	0	0	0	0	0	0	0	0	0	0	520
Cha-F-000204	0	1184	0	0	0	0	0	0	0	0	0	0	0	0	0	0	0	0	0	336	0	0	3032	0	0	0	0	0	0	0	0	0	0	0	0	0	0	0	0	0	0	0	0	0	0	0	0	0	0
Cha-F-000205	0	0	0	0	0	0	0	0	0	0	0	0	0	0	0	0	0	0	0	0	0	0	0	0	0	0	0	0	0	0	0	0	0	0	0	0	0	0	0	0	0	0	0	0	0	0	0	0	0
Cha-F-000206	0	0	0	0	0	0	0	0	0	0	0	0	0	0	0	0	0	0	0	0	0	0	0	320	0	0	840	0	0	0	0	0	0	8	0	0	0	0	0	0	0	0	0	0	0	0	0	0	672
Cha-F-000207	0	0	0	0	0	0	0	280	0	0	0	0	0	0	0	0	0	0	5864	0	0	0	0	0	0	0	0	0	0	0	0	0	0	0	0	0	0	0	1120	392	0	0	0	0	0	0	0	0	0
Cha-F-000208	0	0	0	0	0	0	0	0	0	0	0	0	0	0	0	0	0	675	1566	0	0	0	0	234	0	0	8757	0	0	0	0	0	0	0	0	0	0	0	0	954	0	0	0	0	0	0	0	0	0
Cha-F-000209	0	0	0	0	0	0	0	0	0	0	0	0	0	0	0	0	0	0	0	0	0	0	0	0	0	0	0	0	0	0	0	0	0	0	0	0	0	0	0	0	0	0	1696	0	0	0	0	0	0
Cha-F-000210	0	0	0	0	0	0	1208	0	0	0	0	184	0	0	0	0	0	0	136	0	0	6216	0	0	0	0	0	0	0	0	0	0	0	0	0	0	0	0	0	0	0	0	0	0	0	0	0	0	0
Cha-F-000211	0	0	0	0	1632	0	920	0	0	0	0	0	0	0	376	0	0	480	0	0	336	0	0	4944	0	0	0	0	0	0	0	0	0	0	0	0	0	0	0	0	0	0	0	0	0	816	0	0	800
Cha-F-000212	0	0	0	0	0	0	0	0	0	0	0	0	0	0	0	0	0	0	0	0	0	0	0	0	0	0	0	0	0	0	0	0	0	0	0	0	0	0	0	0	0	0	5224	0	0	0	0	0	0
Cha-F-000213	0	4368	0	0	0	0	0	0	0	0	0	0	0	0	0	0	0	0	0	0	0	0	0	0	0	0	0	0	1296	0	112	0	0	0	0	0	0	0	0	0	0	0	0	0	0	0	0	0	0
Cha-F-000214	0	0	0	0	0	0	0	0	0	0	0	0	0	0	0	0	0	0	0	0	0	0	0	0	0	0	0	0	0	0	0	0	0	0	0	0	0	0	0	0	0	0	1336	0	0	0	0	0	0
Cha-F-000215	0	0	0	0	0	0	0	0	0	0	0	0	0	0	0	0	0	0	0	0	0	0	0	0	0	0	0	0	0	0	0	0	0	0	0	0	0	0	0	0	0	0	480	0	0	0	0	0	0
Cha-F-000216	0	0	0	0	0	0	0	0	0	0	0	0	0	0	0	0	0	0	0	0	0	0	0	0	0	0	0	16	0	0	0	0	0	0	0	0	0	0	0	0	0	0	0	0	0	0	0	0	872
Cha-F-000217	0	0	0	0	0	0	0	0	0	0	0	0	0	0	0	0	0	0	0	0	0	0	0	0	0	0	0	0	0	0	0	0	0	0	0	0	0	0	0	0	0	0	0	0	0	0	0	0	0
Cha-F-000218	0	2984	0	0	0	0	0	0	0	0	0	0	0	0	0	0	0	0	0	0	0	0	0	0	0	0	0	0	1632	0	0	0	0	0	0	0	0	0	0	0	0	0	0	0	0	0	0	0	0
Cha-F-000220	0	0	0	0	0	0	0	0	0	0	0	0	0	0	0	0	0	0	0	0	0	0	0	0	0	0	0	0	0	0	0	0	0	0	0	0	0	0	0	0	0	0	4040	0	0	0	0	0	0
Cha-F-000221	0	0	0	0	0	40	0	0	0	0	0	0	0	0	0	0	0	0	0	0	0	0	0	0	12368	5088	11344	0	0	0	0	0	0	0	0	0	0	0	0	0	0	0	0	0	0	0	0	0	0
Cha-F-000222	0	936	0	0	0	0	0	0	0	0	0	0	0	0	0	0	0	0	0	0	0	0	2432	0	0	0	0	0	0	0	0	0	0	0	0	0	0	0	0	0	0	0	0	0	0	0	0	0	0
Cha-F-000223	0	1472	0	0	0	0	0	0	0	0	0	0	0	0	0	0	0	0	0	1424	0	0	2152	0	0	0	0	0	0	0	0	0	0	0	0	0	0	0	0	0	0	0	0	0	0	0	0	0	0
Cha-F-000224	0	0	0	0	0	0	0	0	0	0	0	0	0	0	0	0	0	0	0	0	0	0	0	0	0	0	0	0	0	0	0	0	0	0	0	0	0	0	0	0	0	108	17298	0	0	0	0	0	0
Cha-F-000225	0	0	0	0	0	0	0	0	0	0	0	0	0	0	0	0	0	0	0	0	0	0	0	0	0	0	0	0	0	0	0	0	0	0	0	0	0	0	0	0	0	0	880	0	0	0	0	0	0
Cha-F-000226	0	0	0	0	0	0	0	0	0	0	0	0	0	0	0	0	0	0	0	0	0	0	0	0	0	0	0	0	0	0	0	0	0	0	0	0	0	0	0	0	0	0	8820	0	0	0	0	0	0
Cha-F-000227	0	0	0	0	0	0	0	0	0	0	0	0	0	0	0	0	0	0	0	0	0	0	0	0	0	0	0	0	0	0	0	0	0	0	0	0	0	0	0	0	0	0	320	0	0	0	0	0	0
Cha-F-000228	0	0	0	0	0	0	0	0	0	0	0	0	0	0	0	0	0	0	0	0	0	0	0	0	0	0	0	0	0	0	0	0	0	0	0	0	0	0	0	0	0	0	0	0	0	0	0	0	0
Cha-F-000229	0	0	0	0	0	0	0	0	0	0	0	0	0	0	0	0	0	0	0	0	0	0	0	0	0	0	0	0	0	0	0	0	0	0	0	0	0	0	0	0	0	0	1152	0	0	0	0	0	0
Cha-F-000230	0	0	0	0	0	0	0	0	0	0	0	0	0	0	0	0	0	0	0	0	0	0	0	0	0	0	0	0	0	0	0	0	0	0	0	0	0	0	0	0	0	0	3128	0	0	0	0	0	0
Cha-F-000231	0	4320	0	0	0	0	0	0	0	0	0	0	0	0	0	0	0	0	0	0	0	0	0	0	24	0	0	0	0	0	0	1872	0	0	0	0	0	0	0	0	0	0	0	0	0	0	0	0	0
Cha-F-000232	0	1456	0	0	0	0	0	0	0	0	0	0	0	0	0	0	0	0	0	1152	0	0	2128	0	0	0	0	0	0	0	0	0	0	0	0	0	0	0	0	0	0	0	0	0	0	0	0	0	0
Cha-F-000233	0	0	0	0	0	0	0	0	0	0	0	0	0	0	0	0	0	296	3784	0	0	80	0	0	0	0	992	0	0	0	0	0	0	0	0	0	0	0	0	0	0	0	0	0	0	0	0	0	0
Cha-F-000234	0	0	0	0	0	0	0	0	0	0	0	0	0	0	0	0	0	0	0	0	0	0	0	0	0	0	0	0	0	0	0	0	0	0	0	0	0	0	0	0	0	0	6264	0	0	0	0	0	0
Cha-F-000235	0	0	0	0	0	0	760	552	0	0	0	0	0	0	0	0	0	0	0	0	0	0	0	0	0	0	0	0	0	144	424	0	0	0	640	1288	0	0	0	0	0	0	0	0	0	0	0	192	0
Cha-F-000236	0	0	0	0	0	0	0	0	0	0	0	0	0	0	8	0	0	592	472	0	0	0	0	0	0	56	2992	0	0	0	0	0	0	0	0	0	0	0	0	176	0	0	0	0	0	0	0	0	0
Cha-F-000237	0	0	0	0	0	0	0	0	0	0	0	0	0	0	0	0	0	0	0	0	0	0	0	0	0	0	0	0	0	0	0	0	0	0	0	0	0	0	0	0	0	0	8560	0	0	0	0	0	0
Cha-F-000238	0	0	0	0	0	0	0	0	0	0	0	0	0	0	0	0	0	0	0	0	0	0	0	0	0	0	0	0	0	0	0	0	0	0	0	0	0	0	0	0	0	0	1000	0	0	0	0	0	0
Cha-F-000239	0	0	0	0	0	3408	6016	0	0	0	264	600	0	0	184	0	0	0	64	0	0	24032	0	360	0	0	56	248	0	0	72	0	0	0	0	0	752	0	0	0	0	0	0	0	0	0	0	0	0
Cha-F-000240	0	0	0	0	0	0	0	0	0	0	0	0	0	0	0	0	0	0	0	0	0	0	0	0	0	0	0	0	0	0	0	0	0	0	0	0	0	0	0	0	0	0	0	0	0	0	0	0	0
Cha-F-000241	0	0	0	0	0	1144	0	0	0	0	0	0	0	0	0	0	0	0	0	0	0	0	0	0	1808	40	15216	0	0	0	0	0	0	632	0	0	304	0	0	0	0	0	0	0	0	0	0	0	0
Cha-F-000242	0	0	0	0	0	11840	0	0	0	0	0	0	0	0	0	0	0	0	0	0	0	0	0	0	816	0	0	0	408	0	2688	0	0	0	0	0	520	0	0	0	0	0	0	0	0	0	0	0	0
Cha-F-000244	0	2992	0	0	0	0	0	0	0	0	0	0	0	0	0	0	0	0	0	936	0	0	2656	0	0	0	0	0	0	0	0	0	0	0	0	0	0	0	0	0	0	0	0	0	0	0	0	0	0
Cha-F-000246	0	1432	0	0	0	0	0	0	0	0	0	0	0	0	0	0	0	0	0	0	0	0	7448	0	0	0	0	0	0	0	0	0	0	0	0	0	0	0	0	0	0	0	0	0	0	0	0	0	0
Cha-F-000247	0	0	0	0	0	0	0	0	0	0	0	0	0	0	0	0	0	0	0	0	136	0	0	0	0	0	0	0	0	0	0	0	0	0	0	0	0	0	0	0	0	0	0	0	0	0	0	0	0
Cha-F-000248	0	7864	0	0	0	0	0	0	0	0	0	0	0	0	0	0	8	0	0	0	0	0	0	0	0	0	0	0	0	0	0	1624	0	0	0	0	0	0	0	0	0	0	0	0	0	0	0	0	0
Cha-F-000249	0	0	0	0	0	0	0	0	0	0	0	0	0	0	0	0	0	0	0	0	0	0	0	0	0	0	0	0	0	0	0	0	0	0	0	0	0	0	0	0	0	0	3360	0	0	0	0	0	0
Cha-F-000250	0	0	0	0	0	1640	3024	1656	0	0	344	0	296	72	0	0	0	0	0	0	0	10024	0	72	560	0	0	0	0	40	128	0	8	152	0	0	2488	0	672	0	0	0	0	0	1504	1616	0	800	208
Cha-F-000251	0	0	0	0	0	0	0	728	0	0	0	0	0	0	0	0	0	0	0	0	0	0	0	0	0	0	0	984	1144	0	0	0	0	0	896	0	0	0	0	0	0	0	0	0	0	304	0	112	152
Cha-F-000252	0	0	0	0	0	0	5440	0	0	0	64	7320	0	0	6488	0	1072	2344	0	0	424	0	0	1736	0	792	184	0	0	0	0	9272	40	0	4784	0	0	3344	0	0	0	0	0	0	0	2472	0	0	0
Cha-F-000253	0	0	0	0	0	0	0	0	0	0	2888	0	856	184	0	0	0	0	0	0	0	0	0	96	0	32	184	0	0	0	120	0	32	0	512	0	680	0	0	0	0	0	0	0	0	0	0	0	4464
Cha-F-000254	0	0	0	0	1128	0	1344	0	0	0	0	0	0	0	1304	0	0	24	0	0	848	0	0	5688	0	0	0	0	0	0	0	0	0	0	0	0	0	0	0	0	0	0	0	0	0	0	0	0	1016
Cha-F-000255	0	0	0	0	0	0	0	0	0	0	0	0	0	0	0	0	0	0	0	0	0	0	0	0	0	0	0	0	0	0	0	0	0	0	0	0	0	0	0	0	0	0	5992	0	0	0	0	0	0
Cha-F-000257	0	1248	0	0	0	0	0	0	0	0	0	0	0	0	0	0	0	0	0	1312	0	0	3048	0	0	0	0	0	0	0	0	0	0	0	0	0	0	0	0	0	0	0	0	0	0	0	0	0	0
Cha-F-000258	0	0	0	0	0	12488	0	0	0	0	0	0	0	0	0	0	0	0	0	0	0	0	0	0	4064	1064	0	112	128	0	0	32	0	0	0	0	120	0	0	0	0	0	0	0	0	0	0	0	0
Cha-F-000259	0	0	0	0	0	0	0	0	0	0	0	0	0	0	0	0	0	0	0	7992	0	0	0	0	0	0	0	0	0	0	0	0	0	0	0	0	0	0	0	0	0	0	0	0	0	0	0	0	0
Cha-F-000260	0	0	0	0	0	0	0	0	0	0	0	0	0	0	0	0	0	0	0	0	0	0	0	0	0	0	0	0	0	0	0	0	0	0	0	0	0	0	21512	0	0	0	0	0	0	0	0	0	0
Cha-F-000261	0	1376	0	0	0	0	0	0	0	0	0	0	0	0	0	0	0	0	0	464	0	0	3560	0	0	0	0	0	0	0	0	0	0	0	0	0	0	0	0	0	0	0	0	0	0	0	0	0	0
Cha-F-000262	0	616	0	0	0	0	0	0	0	0	0	0	0	0	0	0	0	0	0	480	0	0	3912	0	0	0	0	0	0	0	0	0	0	0	0	0	0	0	0	0	0	0	0	0	0	0	0	0	0
Cha-F-000263	0	0	0	0	0	152	680	0	64	0	2248	10472	1368	0	0	0	0	0	2904	0	0	600	0	0	0	0	0	0	0	1776	1448	0	240	0	976	40	392	0	3808	2448	0	0	0	0	0	0	0	0	0
Cha-F-000266	0	0	0	0	0	0	0	0	0	0	0	0	0	0	0	0	0	0	0	0	0	0	0	0	0	0	0	0	0	0	0	0	0	0	0	0	0	0	0	0	0	0	2144	0	0	0	0	0	0
Cha-F-000267	0	0	0	0	0	0	0	0	0	0	0	0	0	0	0	0	0	0	0	0	0	0	0	0	0	0	0	0	0	0	0	0	0	0	0	0	0	0	0	0	0	232	2136	0	0	0	0	0	0
Cha-F-000268	0	0	0	0	0	0	0	0	0	0	0	0	0	0	0	0	0	0	0	0	0	0	0	0	0	0	0	0	0	0	24	0	0	0	0	0	0	0	0	0	0	0	7280	0	0	0	0	0	0
Cha-F-000269	224	7144	0	0	0	0	0	0	0	0	0	0	0	0	0	0	0	0	0	0	0	0	6872	0	0	0	0	0	0	0	0	0	0	0	0	0	0	0	0	0	0	0	0	0	0	0	0	0	0
Cha-F-000270	0	0	0	0	0	0	0	756	180	18	0	0	0	0	0	0	0	0	0	0	0	0	0	0	0	0	0	0	45	1197	2412	0	0	0	1395	6354	0	0	621	0	0	0	0	0	0	0	0	0	0
Cha-F-000271	0	0	0	0	0	0	0	0	0	0	0	0	0	0	0	0	0	0	0	0	63	954	0	0	0	0	0	0	0	0	0	0	0	0	0	0	0	0	0	0	0	0	0	0	1188	7218	0	0	216
Cha-F-000272	0	976	0	0	0	0	0	0	0	0	0	0	0	0	0	0	0	0	0	3304	0	0	0	0	0	0	0	0	0	0	1152	0	0	0	64	0	0	0	0	0	0	0	0	0	0	0	0	0	0
Cha-F-000273	0	0	0	0	0	0	0	0	0	0	0	0	0	0	0	0	0	0	0	0	0	0	0	0	0	0	0	0	0	0	0	0	0	0	0	0	0	0	0	0	0	0	1104	0	0	0	0	0	0
Cha-F-000274	0	0	0	0	0	0	0	0	0	0	0	0	0	0	0	0	0	0	0	0	0	0	0	0	0	0	0	0	0	0	0	0	0	0	0	0	0	0	0	0	0	0	0	0	0	0	0	0	0
Cha-F-000276	0	0	0	0	0	0	0	7088	24	384	0	24	0	0	0	0	0	0	0	0	0	0	0	0	0	0	0	0	0	0	0	0	0	0	1672	4376	0	0	4912	0	0	0	0	0	0	0	0	0	0
Cha-F-000277	0	0	0	0	184	10928	0	0	0	0	5952	464	3392	168	3568	88	464	848	0	0	0	472	0	264	3248	56	1808	0	440	0	3728	0	248	152	2504	0	8624	0	0	0	0	0	0	0	0	0	0	0	0
Cha-F-000278	0	0	0	0	0	0	0	0	0	0	0	0	0	0	0	0	0	0	0	0	0	0	0	0	0	0	0	0	0	0	0	0	0	0	0	0	0	0	0	0	0	0	0	0	22552	0	0	0	0
Cha-F-000280	0	0	0	0	0	0	0	0	0	0	0	0	0	0	112	560	232	0	0	0	0	0	0	0	0	0	0	0	0	0	0	1640	0	0	0	0	0	0	0	0	0	0	0	0	0	0	0	0	0
Cha-F-000281	0	0	0	0	0	0	0	0	0	0	0	0	0	0	0	0	0	0	0	0	0	0	0	0	0	0	0	0	0	0	0	0	0	0	0	0	0	0	0	0	0	0	3330	0	0	0	0	0	0
Cha-F-000282	0	1208	0	0	0	0	0	0	0	0	0	0	0	0	0	0	0	0	0	9336	0	0	320	0	0	0	0	0	0	0	0	0	0	0	0	0	0	0	0	0	0	0	0	0	0	0	0	0	0
Cha-F-000283	0	5960	0	0	0	0	0	0	0	0	0	0	0	0	0	0	0	0	0	0	0	0	0	0	0	0	0	0	416	0	584	0	0	0	0	0	0	0	0	0	0	0	0	0	0	0	0	0	0
Cha-F-000284	0	0	0	0	0	0	0	0	0	0	0	0	0	0	0	0	0	0	0	0	0	0	0	0	0	0	0	0	0	0	0	0	0	0	0	0	0	0	0	0	0	0	2856	0	0	0	0	0	0
Cha-F-000285	0	7968	0	0	0	0	0	0	0	0	0	0	0	0	0	0	0	0	0	0	0	0	5008	0	0	0	0	0	0	0	0	0	0	0	0	0	0	0	0	0	0	0	0	0	0	0	0	0	0
Cha-F-000286	0	0	0	0	0	0	0	1224	0	0	0	0	0	0	104	0	0	824	7712	0	0	0	0	0	0	288	3232	0	0	0	0	0	0	0	0	0	0	0	8	2000	0	0	0	0	0	0	0	0	0
Cha-F-000287	0	0	0	0	0	776	0	0	0	0	480	0	0	0	168	184	760	688	0	0	0	0	0	328	0	2240	512	13640	5248	0	904	152	0	0	0	0	376	16	0	0	0	0	0	0	0	0	0	0	0
Cha-F-000288	0	0	0	0	8	0	0	0	0	0	936	0	0	0	320	720	896	1712	0	0	176	0	0	0	0	200	0	0	0	0	0	0	0	952	0	0	0	0	0	0	0	0	0	0	0	0	0	0	0
Cha-F-000289	0	0	0	0	0	0	0	0	0	0	0	0	0	0	0	0	0	0	0	0	0	0	0	0	0	0	0	0	0	0	0	0	0	0	0	0	0	0	0	0	0	0	440	0	0	0	0	0	0
Cha-F-000290	0	2320	0	0	0	0	0	0	0	0	0	0	0	0	0	0	0	0	0	0	0	0	0	0	0	0	0	0	1784	0	0	0	0	0	0	0	0	0	0	0	0	0	0	0	0	0	0	0	0
Cha-F-000291	0	8334	0	0	0	0	0	0	0	0	0	0	0	0	0	0	0	0	0	0	0	0	0	0	0	0	0	0	0	0	0	0	0	0	0	0	0	0	0	0	0	0	0	0	0	0	0	0	0
Cha-F-000293	0	0	0	0	1000	0	704	0	0	0	0	0	0	56	2312	24	0	0	0	0	72	0	0	5584	0	0	0	0	536	0	56	0	0	0	0	8	0	0	0	0	224	0	0	0	0	0	0	0	0
Cha-F-000294	0	744	0	0	0	0	0	0	0	0	0	0	0	0	0	0	0	0	0	408	0	0	4440	0	0	0	0	0	0	0	0	0	0	0	0	0	0	0	0	0	0	0	0	0	0	0	0	0	0
Cha-F-000296	0	0	0	0	0	0	0	0	0	0	0	0	0	0	0	0	0	0	0	0	0	0	0	0	0	0	0	0	0	0	0	0	0	0	0	0	0	0	0	0	0	0	24368	0	0	0	0	0	0
Cha-F-000297	0	0	0	0	0	0	0	0	0	0	0	0	0	0	0	0	0	0	0	0	0	0	0	0	0	0	0	0	0	0	0	0	0	0	0	0	0	0	0	0	0	0	0	0	0	0	0	0	0
Cha-F-000298	0	0	0	0	0	0	0	0	0	0	0	0	592	0	0	0	0	0	0	0	0	0	0	408	0	0	0	0	0	0	0	0	0	0	112	0	0	0	0	0	0	0	0	0	0	0	0	0	0
Cha-F-000299	0	0	0	0	0	0	0	0	0	0	0	0	0	0	0	0	0	0	0	0	0	0	0	0	0	0	0	0	0	0	0	0	0	0	0	0	0	0	0	0	0	0	8192	0	0	0	0	0	0
Cha-F-000300	0	0	0	0	0	0	0	816	0	0	872	0	0	0	0	0	104	0	0	0	1800	0	0	928	2336	2760	17816	0	0	0	0	0	0	96	0	0	0	0	1712	0	0	0	0	0	0	0	320	0	0
Cha-F-000301	0	0	0	0	0	104	2296	0	0	8	104	0	0	0	824	0	0	8	0	0	0	0	0	0	0	0	0	856	864	1752	5200	0	0	0	120	2672	0	128	0	0	160	0	0	0	0	0	0	0	0
Cha-F-000302	0	0	0	0	0	0	0	0	0	0	408	0	0	0	704	744	0	1264	0	0	0	0	0	0	0	0	40	0	0	0	912	0	0	848	0	0	72	0	0	0	0	0	0	0	0	0	0	0	0
Cha-F-000303	0	0	0	0	0	12285	0	0	0	0	360	0	0	0	0	135	0	0	0	0	0	0	0	0	8406	117	5760	0	0	0	1584	0	0	306	0	0	5049	0	0	0	0	0	0	0	0	0	0	0	0
Cha-F-000304	0	0	0	0	0	0	0	0	0	0	0	0	0	0	0	0	0	0	0	0	0	0	0	0	0	0	0	0	0	0	0	0	0	0	0	56	0	0	0	0	0	48	17800	0	0	0	0	0	0
Cha-F-000305	0	0	0	0	0	0	0	0	0	16	56	0	0	0	280	0	0	0	0	0	0	0	0	312	0	1128	8	18240	14896	1952	1952	0	1328	0	176	0	336	104	0	0	0	0	0	0	0	0	0	0	0
Cha-F-000306	0	0	0	0	0	0	0	0	0	0	0	0	0	0	0	0	0	0	0	0	0	0	0	0	0	0	0	0	0	0	0	0	0	0	0	0	0	0	0	0	0	0	9189	0	0	0	0	0	0
Cha-F-000307	0	896	0	0	0	0	0	0	0	0	0	0	0	0	0	0	0	0	0	2328	0	0	4504	0	0	0	0	0	0	0	0	0	0	0	0	0	0	0	0	0	0	0	0	0	0	0	0	0	0
Cha-F-000308	0	0	72	0	72	0	0	0	0	0	0	0	600	0	496	0	0	0	0	0	2808	0	0	760	0	0	0	0	0	0	0	0	144	0	376	0	0	0	0	0	872	0	0	0	0	0	0	0	0
Cha-F-000309	0	0	0	0	0	0	0	0	0	0	0	0	0	0	0	0	0	0	0	0	0	0	0	0	0	0	0	0	0	0	0	0	0	0	0	0	0	0	0	0	0	0	648	0	0	0	0	0	0
Cha-F-000311	0	0	0	0	0	0	0	0	0	0	872	0	0	0	824	680	696	1344	0	0	24	0	0	0	0	320	136	0	0	0	0	0	0	704	0	0	0	0	0	0	0	0	0	0	0	0	0	0	0
Cha-F-000312	0	0	0	0	0	0	0	0	0	0	0	0	0	0	0	0	0	0	0	0	0	0	0	0	0	0	0	0	0	0	0	0	0	0	0	0	0	0	0	0	0	0	0	0	0	0	0	0	0
Cha-F-000313	0	0	0	0	0	9234	0	0	0	27	1575	0	360	0	0	432	0	0	0	0	0	0	0	0	6264	90	3123	55710	3546	189	5076	0	189	4266	1044	0	6813	0	0	0	0	0	0	0	1512	0	0	0	675
Cha-F-000315	0	0	0	0	0	0	0	0	0	0	0	0	0	0	0	0	0	0	0	0	0	0	0	0	0	0	0	0	0	0	0	0	0	0	0	0	0	0	0	0	0	0	0	0	0	0	0	0	0
Cha-F-000316	0	6304	0	0	0	0	0	0	0	0	0	0	0	0	0	0	0	0	0	0	0	0	0	0	0	0	0	104	2200	0	0	0	0	0	0	0	0	0	0	0	0	0	0	0	0	0	0	0	0
Cha-F-000317	0	0	0	0	0	14192	0	0	0	0	0	0	0	0	0	0	0	0	0	0	0	0	0	0	4456	800	0	0	0	0	232	0	0	0	0	0	832	0	0	0	0	0	0	0	0	0	0	0	0
Cha-F-000318	0	0	0	200	0	0	0	0	0	0	752	0	896	240	912	0	784	0	0	0	0	0	0	3624	0	2880	2048	0	0	0	216	3360	184	0	2584	0	112	16	0	0	0	0	0	0	0	0	0	0	0
Cha-F-000319	0	14784	0	0	0	0	0	0	0	0	0	0	0	0	0	0	0	0	0	0	0	0	0	0	0	0	0	0	0	0	0	0	0	0	0	0	0	0	0	0	0	0	0	0	0	0	0	0	0
Cha-F-000320	0	536	0	0	0	0	0	0	0	0	0	0	0	0	0	0	0	0	0	440	0	0	2784	0	0	0	0	0	0	0	0	0	0	0	0	0	0	0	0	0	0	0	0	0	0	0	0	0	0
Cha-F-000322	0	0	0	0	0	0	0	0	0	0	0	0	0	0	0	0	0	0	0	0	0	0	0	0	0	0	0	0	0	0	0	0	0	0	0	0	0	0	0	0	0	0	0	0	1304	0	0	0	0
Cha-F-000323	0	0	0	0	0	0	0	0	0	0	0	0	0	0	0	0	0	0	0	0	0	0	0	0	0	0	0	0	0	0	0	0	0	0	0	0	0	0	0	0	0	0	0	0	0	0	0	0	168
Cha-F-000324	0	0	144	0	0	336	16	0	0	0	432	272	0	0	0	32	0	0	0	0	0	0	0	0	8	760	0	18400	2800	6976	0	0	400	0	0	64	152	456	0	0	0	0	0	0	0	0	0	0	0
Cha-F-000325	0	0	0	0	0	0	1035	0	0	0	0	3528	117	0	0	0	0	0	0	0	0	0	0	297	0	0	0	0	0	0	0	0	0	0	1053	0	0	0	0	0	0	0	0	0	0	0	0	0	4743
Cha-F-000326	0	0	0	136	0	0	0	528	0	0	0	0	0	0	336	168	0	48	0	0	56	0	0	616	0	544	16	1904	88	0	0	0	0	0	0	0	112	0	0	0	0	0	0	160	0	0	0	0	0
Cha-F-000327	0	0	0	0	16	0	0	0	0	0	0	0	0	0	0	0	0	0	0	0	4152	0	0	584	0	0	0	0	0	0	0	0	0	0	48	0	0	0	0	0	0	0	0	0	0	0	0	0	0
Cha-F-000329	0	0	0	0	0	16	0	0	0	0	1872	0	0	0	0	488	0	0	0	0	0	0	0	1792	10088	120	0	14784	2496	0	0	24	0	0	0	0	2304	0	0	0	0	0	0	0	0	0	0	0	624
Cha-F-000330	0	0	0	0	0	0	0	0	0	0	0	0	0	0	0	0	0	0	0	0	0	0	0	0	0	0	0	0	0	0	0	0	0	0	0	0	0	0	0	0	0	0	1552	0	0	0	0	0	0
Cha-F-000331	0	0	0	0	0	0	0	0	0	0	0	0	0	0	0	0	0	0	0	0	0	0	0	0	0	0	0	0	0	0	0	0	0	0	0	0	0	0	0	0	0	0	464	0	0	0	0	0	0
Cha-F-000332	0	0	0	0	0	0	0	0	0	0	0	0	0	0	0	0	0	0	0	0	0	0	0	0	0	0	0	0	0	0	0	0	0	0	0	0	0	0	0	0	0	0	0	0	0	0	0	0	0
Cha-F-000333	0	2976	0	0	0	0	0	0	0	0	0	0	0	0	0	0	0	0	0	0	0	0	0	0	0	0	0	0	1200	0	8	0	0	0	0	0	0	0	0	0	0	0	0	0	0	0	0	0	0
Cha-F-000334	0	0	0	0	0	0	0	0	0	0	0	0	0	0	0	0	0	0	0	0	0	0	0	0	0	0	0	0	0	0	0	0	0	0	0	0	0	0	0	0	0	0	1592	0	0	0	0	0	0
Cha-F-000335	0	2464	0	0	0	0	0	0	0	0	0	0	0	0	0	0	0	0	0	0	0	0	0	0	0	0	0	0	1632	0	0	0	0	0	0	0	0	0	0	0	0	0	0	0	0	0	0	0	0
Cha-F-000336	0	6008	0	0	0	0	0	0	0	0	0	0	0	0	0	0	0	0	0	0	0	0	0	0	0	0	0	0	984	0	344	0	0	0	0	0	0	0	0	0	0	0	0	0	0	0	0	0	0
Cha-F-000337	0	0	64	0	504	0	0	0	0	0	0	0	0	0	808	0	0	48	0	0	1272	0	0	1824	0	0	0	0	0	0	0	0	0	0	0	0	0	0	0	0	392	0	0	0	0	0	0	0	0
Cha-F-000339	0	1536	0	0	0	0	0	0	0	0	0	0	0	0	0	0	0	0	0	424	0	0	3584	0	0	0	0	0	0	0	0	0	0	0	0	0	0	0	0	0	0	0	0	0	0	0	0	0	0
Cha-F-000340	0	0	0	0	456	0	768	0	0	0	0	0	24	32	344	0	0	448	0	0	1032	0	0	8296	0	0	0	0	0	0	0	0	0	0	0	0	0	0	0	0	0	0	0	0	0	856	0	0	0
Cha-F-000341	0	384	0	0	0	0	0	0	0	0	0	0	0	0	0	0	0	0	0	512	0	0	4336	0	0	0	0	0	0	0	0	0	0	0	0	0	0	0	0	0	0	0	0	0	0	0	0	0	0
Cha-F-000342	0	0	0	0	0	0	0	0	0	0	0	0	0	0	0	0	0	0	0	0	0	0	0	0	0	0	0	0	0	0	0	0	0	0	0	0	0	0	0	0	0	0	2856	0	0	0	0	0	0
Cha-F-000343	0	0	0	0	0	0	0	0	0	0	0	0	0	0	0	0	0	0	0	0	0	0	0	0	0	0	0	0	0	0	0	0	0	0	0	0	0	0	0	0	0	0	472	0	0	0	0	0	0
Cha-F-000344	0	0	0	0	0	0	0	0	0	0	0	0	0	0	0	0	0	0	0	0	0	0	0	0	0	0	0	0	0	0	0	0	0	0	0	0	0	0	0	0	0	0	1624	0	0	0	0	0	0
Cha-F-000345	0	0	0	0	0	0	0	0	0	0	0	0	0	0	0	0	0	0	0	0	0	0	0	0	0	0	0	0	0	0	0	0	0	0	0	0	0	0	0	0	0	0	1296	0	0	0	0	0	0
Cha-F-000346	0	344	0	0	0	0	0	0	0	0	0	0	0	0	0	0	0	0	0	192	0	0	3232	0	0	0	0	0	0	0	0	0	0	0	0	0	0	0	0	0	0	0	0	0	0	0	0	0	0
Cha-F-000347	0	0	0	0	0	0	0	0	0	0	0	0	0	0	0	0	0	0	0	0	0	0	0	0	0	0	0	0	0	0	0	0	0	0	0	0	0	0	0	0	0	0	0	0	2856	0	0	0	0
Cha-F-000348	0	800	0	0	0	0	0	0	0	0	0	0	0	0	0	0	0	0	0	512	0	0	1976	0	0	0	0	0	0	0	0	0	0	0	0	0	0	0	0	0	0	0	0	0	0	0	0	0	0
Cha-F-000349	0	0	0	0	0	0	0	0	0	0	0	0	0	0	0	0	0	0	0	0	0	0	0	0	0	0	0	0	0	0	96	0	0	0	0	0	0	0	0	0	0	0	4248	0	0	0	0	0	0
Cha-F-000351	0	0	0	0	0	0	0	0	0	0	0	0	0	0	128	0	0	576	0	0	168	0	0	80	0	0	64	0	0	0	0	0	0	0	0	0	0	0	0	0	0	0	0	0	0	0	0	0	0
Cha-F-000352	0	520	0	0	0	0	0	0	0	0	0	0	0	0	0	0	0	0	0	448	0	0	3056	0	0	0	0	0	0	0	0	0	0	0	0	0	0	0	0	0	0	0	0	0	0	0	0	0	0
Cha-F-000353	0	0	0	0	0	0	0	0	0	0	0	0	0	0	0	0	0	0	0	0	0	0	0	441	0	0	0	0	0	0	0	0	0	0	0	0	0	0	0	0	0	0	0	0	2241	1413	0	162	0
Cha-F-000354	0	0	0	0	1472	0	1272	0	0	0	0	0	0	0	288	0	0	304	0	0	600	0	0	3976	0	0	0	0	0	0	0	0	0	0	0	0	0	0	0	0	0	0	0	0	0	928	0	0	488
Cha-F-000355	0	0	0	0	0	0	0	0	0	0	0	0	0	0	0	0	0	0	0	0	0	0	0	0	0	0	0	0	0	0	0	0	0	0	0	0	0	0	0	0	0	0	4448	0	0	0	0	0	0
Cha-F-000356	0	0	0	0	1312	0	752	0	0	0	0	0	0	0	568	0	0	336	0	0	688	0	0	4496	0	0	0	0	0	0	0	0	0	0	0	0	0	0	0	0	0	0	0	32	0	1088	0	0	520
Cha-F-000357	0	2232	0	0	0	0	0	0	0	0	0	0	0	0	0	0	0	0	0	0	0	0	0	0	0	0	0	0	2136	0	0	0	0	0	0	0	0	0	0	0	0	0	0	0	0	0	0	0	0
Cha-F-000358	0	1576	0	0	0	0	0	0	0	0	0	0	0	0	0	0	0	0	0	552	0	0	2936	0	0	0	0	0	0	0	0	0	0	0	0	0	0	0	0	0	0	0	0	0	0	0	0	0	0
Cha-F-000359	0	0	0	0	0	0	0	0	0	0	0	0	0	0	0	0	0	0	0	0	0	0	0	0	0	0	0	0	0	0	0	0	0	0	0	0	0	0	5200	0	0	0	0	0	0	0	0	0	0
Cha-F-000360	0	0	0	256	0	0	0	0	0	0	400	0	0	0	0	0	0	0	0	0	480	0	0	1264	0	0	0	352	296	0	144	0	0	0	0	0	0	320	0	0	0	0	0	0	0	0	0	0	24
Cha-F-000361	0	0	0	0	0	0	0	0	0	0	0	0	0	0	0	0	0	0	0	0	0	0	0	0	0	0	0	0	0	0	0	0	0	0	0	0	0	0	0	0	0	0	4512	0	0	0	0	0	0
Cha-F-000363	0	0	0	0	312	0	0	0	0	0	0	0	0	0	0	0	0	0	0	0	8	0	0	4504	0	0	0	0	0	0	0	0	0	0	0	0	0	0	0	0	0	0	0	192	0	856	0	0	72
Cha-F-000365	0	0	0	0	0	0	0	0	0	0	0	0	0	0	0	0	0	0	0	0	0	0	0	0	0	0	0	0	0	0	0	0	0	0	0	0	0	0	0	0	0	0	1840	0	0	0	0	0	0
Cha-F-000366	0	1760	0	0	0	0	0	0	0	0	0	0	0	0	0	0	0	0	0	440	0	0	6920	0	0	0	0	0	0	0	0	0	0	0	0	0	0	0	0	0	0	0	0	0	0	0	0	0	0
Cha-F-000367	0	1096	0	0	0	0	0	0	0	0	0	0	0	0	0	0	0	0	0	464	0	0	6288	0	0	0	0	0	0	0	0	0	0	0	0	0	0	0	0	0	0	0	0	0	0	0	0	0	0
Cha-F-000368	0	2616	0	0	0	0	0	0	0	0	0	0	0	0	0	0	0	0	0	0	0	0	0	0	0	0	0	0	1416	0	0	0	0	0	0	0	0	0	0	0	0	0	0	0	0	0	0	0	0
Cha-F-000369	0	0	0	0	0	0	0	0	0	0	0	0	0	0	0	0	0	0	0	0	0	0	0	0	0	0	0	0	0	0	0	0	0	0	0	0	0	0	0	0	0	0	576	0	0	0	0	0	0
Cha-F-000370	0	0	0	0	0	0	0	0	0	0	0	0	0	0	0	0	0	0	0	0	0	0	0	0	0	0	0	0	0	0	0	0	0	0	0	0	0	0	0	0	0	0	1144	0	0	0	0	0	0
Cha-F-000371	0	0	0	0	0	0	0	0	0	0	0	0	0	0	0	0	0	0	0	0	0	0	0	0	0	0	0	0	0	0	0	0	0	0	0	0	0	0	0	0	0	0	8008	0	0	0	0	0	0
Cha-F-000372	0	0	0	0	0	0	0	0	0	0	0	0	0	0	0	0	0	0	0	0	0	0	0	0	0	0	0	0	0	0	0	0	0	0	0	0	0	0	0	0	0	0	528	0	0	0	0	0	0
Cha-F-000373	0	0	0	0	0	0	0	0	0	0	0	0	0	0	0	0	0	0	0	0	0	0	0	0	0	0	0	0	0	0	0	0	0	0	0	0	0	0	0	0	0	0	900	0	0	0	0	0	0
Cha-F-000374	0	464	0	0	0	0	0	0	0	0	0	0	0	0	0	0	0	0	0	616	0	0	1952	0	0	0	0	0	0	0	0	0	0	0	0	0	0	0	0	0	0	0	0	0	0	0	0	0	0
Cha-F-000375	0	0	0	0	104	0	0	0	0	0	440	0	0	872	1464	640	0	840	0	0	0	0	0	0	0	16	312	0	0	0	0	0	0	1256	0	0	1184	0	0	0	0	0	0	0	0	0	0	0	0
Cha-F-000376	0	0	0	0	592	0	0	0	0	0	0	0	0	560	0	0	0	0	0	0	408	0	0	6376	0	0	0	0	0	0	0	0	0	0	0	0	0	0	0	0	0	0	0	32	0	2024	0	0	0
Cha-F-000377	0	0	0	0	0	0	0	0	0	0	0	0	0	0	0	0	0	0	0	0	0	0	0	0	0	0	0	0	0	0	0	0	0	0	0	0	0	0	0	0	0	0	872	0	0	0	0	0	0
Cha-F-000378	0	0	0	0	0	0	0	0	0	0	0	0	0	0	0	0	0	0	0	0	0	0	0	0	0	0	0	0	0	0	0	0	0	0	0	0	0	0	0	0	0	0	2128	0	0	0	0	0	0
Cha-F-000379	0	0	0	0	0	0	0	0	0	0	0	0	0	0	0	0	0	0	0	0	0	0	0	0	0	0	0	0	0	0	0	0	0	0	0	0	0	0	0	0	0	0	920	0	0	0	0	0	0
Cha-F-000380	0	0	0	0	0	0	0	0	0	0	0	0	0	0	0	0	0	0	0	0	0	0	0	0	0	0	0	0	0	0	0	0	0	0	0	0	0	0	0	0	0	0	6728	0	0	0	0	0	0
Cha-F-000381	0	0	248	0	1136	0	0	0	0	0	64	0	72	0	0	0	0	0	0	0	1520	0	0	3952	0	0	0	0	0	0	0	0	0	0	40	0	0	0	0	0	0	0	0	0	0	2376	0	0	0
Cha-F-000382	0	1504	0	0	0	0	0	0	0	0	0	0	0	0	0	0	0	0	0	304	0	0	2384	0	0	0	0	0	0	0	0	0	0	0	0	0	0	0	0	0	0	0	0	0	0	0	0	0	0
Cha-F-000383	0	792	0	0	0	0	0	0	0	0	0	0	0	0	0	0	0	0	0	584	0	0	2544	0	0	0	0	0	0	0	0	0	0	0	0	0	0	0	0	0	0	0	0	0	0	0	0	0	0
Cha-F-000384	0	1576	0	0	0	0	0	0	0	0	0	0	0	0	0	0	0	0	0	568	0	0	12128	0	0	0	0	0	0	0	0	0	0	0	0	0	0	0	0	0	0	0	0	0	0	0	0	0	0
Cha-F-000385	0	0	0	0	1168	0	0	0	0	0	0	0	0	0	0	0	0	0	0	0	0	0	0	3552	0	0	0	0	0	0	0	0	0	0	0	0	0	0	0	0	0	0	0	40	0	600	0	0	88
Cha-F-000387	0	0	0	0	0	0	0	0	0	0	0	0	0	0	0	0	0	0	0	0	0	0	0	0	0	0	0	0	0	0	0	0	0	0	0	0	0	0	0	0	0	0	0	0	0	0	0	0	3600
Cha-F-000388	0	0	0	0	0	0	0	0	0	0	0	0	0	0	0	0	0	0	0	0	0	0	0	0	0	0	0	0	0	0	0	0	0	0	0	0	0	0	0	0	0	0	0	0	0	4344	0	0	0
Cha-F-000389	0	2536	0	0	0	0	0	0	0	0	0	0	0	0	0	0	0	0	0	0	0	0	0	0	0	0	0	0	1816	0	0	0	0	0	0	0	0	0	0	0	0	0	0	0	0	0	0	0	0
Cha-F-000390	0	848	0	0	0	0	0	0	0	0	0	0	0	0	0	0	0	0	0	7760	0	0	1744	0	0	0	0	0	0	0	0	0	0	0	0	0	0	0	0	0	0	0	0	0	0	0	0	0	0
Cha-F-000391	0	0	0	0	0	0	0	0	0	0	0	0	0	0	0	0	0	0	0	0	0	0	0	0	0	0	0	16	0	0	0	0	0	0	0	0	0	0	0	0	0	0	4064	0	0	0	0	0	0
Cha-F-000392	128	7176	0	0	0	0	0	0	0	0	0	0	0	0	0	0	0	0	0	0	0	0	6640	0	0	0	0	0	0	0	0	0	0	0	0	0	0	0	0	0	0	0	0	0	0	0	0	0	0
Cha-F-000393	0	0	0	0	0	0	680	0	0	0	0	0	0	0	1024	0	0	120	0	0	1040	0	0	2992	0	0	0	0	264	32	144	0	0	0	0	128	0	328	0	0	0	0	0	0	0	0	0	0	1272
Cha-F-000394	0	0	0	0	0	0	0	0	0	0	0	0	0	0	0	0	0	0	0	0	504	0	0	0	0	0	0	0	0	0	0	0	0	0	0	0	0	0	0	0	0	0	0	0	0	0	0	0	0
Cha-F-000395	0	0	0	0	0	20944	0	0	0	0	0	0	0	0	0	0	0	0	0	0	0	0	0	0	208	0	0	56	1680	0	792	0	0	0	0	0	2240	0	0	0	0	0	0	0	0	0	0	0	0
Cha-F-000396	0	0	0	0	760	0	776	0	0	0	1152	0	0	0	432	0	0	648	0	0	1240	0	0	5008	0	0	0	0	0	0	0	0	48	0	24	0	0	0	0	0	0	0	0	0	0	792	0	0	0
Cha-F-000399	0	728	0	0	0	0	0	0	0	0	0	0	0	0	0	0	0	0	0	3112	0	0	0	0	0	0	0	0	0	0	728	0	0	0	32	0	0	0	0	0	0	0	0	0	0	0	0	0	0
Cha-F-000400	0	712	0	0	0	0	0	0	0	0	0	0	0	0	0	0	0	0	0	0	0	0	1488	0	0	0	0	0	0	0	0	0	0	0	0	0	0	0	0	0	0	0	0	0	0	0	0	0	0
Cha-F-000401	0	0	0	0	656	0	640	0	0	0	0	0	0	0	2504	0	0	16	0	0	64	0	0	4680	0	0	0	0	256	88	64	0	0	0	0	112	0	112	0	0	176	0	0	0	0	0	0	0	0
Cha-F-000402	0	0	0	0	0	0	0	0	0	0	328	0	0	0	416	1112	336	1728	0	0	40	0	0	0	0	480	232	0	0	0	0	0	0	1848	0	0	80	0	0	0	0	0	0	0	0	0	0	0	0
Cha-F-000403	0	0	0	0	472	0	0	0	0	0	0	0	0	16	0	0	0	0	0	0	248	0	0	5600	0	0	64	0	0	0	0	0	0	0	0	0	0	0	0	0	0	0	0	48	0	512	0	0	16
Cha-F-000404	0	0	0	0	0	0	0	0	0	0	200	0	0	0	456	616	1048	1616	0	0	0	0	0	0	0	240	64	0	0	0	0	0	0	1128	0	0	0	0	0	0	0	0	0	0	0	0	0	0	0
Cha-F-000406	0	0	0	0	0	0	0	0	0	0	0	0	0	0	0	0	0	0	0	0	0	0	0	0	0	0	0	0	0	0	0	0	0	0	0	0	0	0	0	0	0	0	5416	0	0	0	0	0	0
Cha-F-000407	0	0	0	0	0	0	0	0	0	0	0	0	0	0	0	0	0	0	0	0	0	0	0	0	0	0	0	0	0	0	0	0	0	0	0	0	0	0	0	0	0	0	0	0	0	0	0	0	0
Cha-F-000408	0	1944	0	0	0	0	0	0	0	0	0	0	0	0	0	0	0	0	0	0	0	0	0	0	0	0	0	0	1792	0	0	0	0	0	0	0	0	0	0	0	0	0	0	0	0	0	0	0	0
Cha-F-000409	0	2456	0	0	0	0	0	0	0	0	0	0	0	0	0	0	0	0	0	0	0	0	0	0	0	0	0	0	1432	0	0	0	0	0	0	0	0	0	0	0	0	0	0	0	0	0	0	0	0
Cha-F-000410	0	0	0	0	0	0	0	0	0	0	0	0	0	0	400	744	1512	832	0	0	0	0	0	0	0	560	8	0	0	0	248	0	0	1952	0	0	0	0	0	0	0	0	0	0	0	0	0	0	0
Cha-F-000411	0	0	0	0	0	0	0	0	0	0	0	0	0	0	0	0	0	0	0	0	0	0	0	0	0	0	0	0	0	0	0	0	0	0	0	0	0	0	0	0	0	0	10192	0	0	0	0	0	0
Cha-F-000412	0	0	0	0	0	0	0	0	0	0	0	0	0	0	0	0	0	0	0	0	0	0	0	0	0	0	0	0	0	0	0	0	0	0	0	0	0	0	0	0	0	0	0	0	0	0	0	0	0
Cha-F-000413	0	0	0	0	0	0	0	0	0	0	0	0	0	0	0	0	0	0	0	0	0	0	0	0	0	0	0	0	0	0	0	0	0	0	0	0	0	0	0	0	0	0	0	0	2552	0	0	0	32
Cha-F-000414	0	0	0	0	0	0	0	0	0	0	0	0	0	0	0	0	0	0	0	0	0	0	0	0	0	0	0	0	0	0	0	0	0	0	0	0	0	0	0	0	0	0	18603	0	0	0	0	0	0
Cha-F-000415	0	3128	0	0	0	0	0	0	0	0	0	0	0	0	0	0	0	0	0	0	0	0	0	0	0	0	0	0	1784	0	0	0	0	0	0	0	0	0	0	0	0	0	0	0	0	0	0	0	0
Cha-F-000416	0	608	0	0	0	0	0	0	0	0	0	0	0	0	0	0	0	0	0	0	0	0	2552	0	0	0	0	0	0	0	0	0	0	0	0	0	0	0	0	0	0	0	0	0	0	0	0	0	0
Cha-F-000417	0	0	0	0	0	0	0	0	0	0	0	0	0	0	0	0	0	0	0	0	0	0	0	0	0	0	0	0	0	0	48	0	0	0	0	0	0	0	0	0	0	0	14080	0	0	0	0	0	0
Cha-F-000418	0	0	0	0	0	0	0	0	0	0	0	0	0	0	0	0	0	0	0	0	0	0	0	0	0	0	0	0	0	0	0	0	0	0	0	0	0	0	0	0	0	0	7192	0	0	0	0	0	0
Cha-F-000420	0	520	0	0	0	0	0	0	0	0	0	0	0	0	0	0	0	0	0	704	0	0	808	0	0	0	0	0	0	0	0	0	0	0	0	0	0	0	0	0	0	0	0	0	0	0	0	0	0
Cha-F-000421	0	0	0	0	0	0	0	0	0	0	0	0	0	0	0	0	0	0	0	0	0	0	0	0	0	0	0	0	0	0	0	0	0	0	0	0	0	0	0	0	0	0	0	0	15928	0	0	0	0
Cha-F-000422	0	0	0	0	0	0	0	0	0	0	0	0	0	0	0	0	0	0	0	0	0	0	0	0	0	0	0	0	0	0	0	0	0	0	0	0	0	0	0	0	0	0	664	0	0	0	0	0	0
Cha-F-000423	0	0	1160	0	296	0	0	0	0	0	0	0	0	0	0	0	0	0	0	0	2032	0	0	784	0	0	0	0	0	0	0	0	0	0	0	0	0	0	0	0	0	0	0	0	0	0	0	0	0
Cha-F-000424	0	0	0	0	0	0	0	0	0	0	2000	0	0	0	0	112	0	0	0	0	0	0	0	0	1352	0	0	35720	3656	0	400	64	0	0	0	0	1184	0	0	0	0	0	0	0	0	0	0	0	0
Cha-F-000425	0	4824	0	0	0	0	0	0	0	0	0	0	0	0	0	72	0	0	0	0	0	0	0	0	32	184	0	232	1200	0	144	224	0	0	0	0	96	0	0	0	0	0	0	0	0	0	0	0	0
Cha-F-000426	0	0	0	0	1248	0	0	0	0	0	336	0	40	0	0	0	0	232	0	0	1760	0	0	6920	0	0	0	0	0	0	0	0	56	0	48	0	0	0	0	0	0	0	0	0	0	2168	0	0	0
Cha-F-000427	0	0	0	0	0	16144	0	0	0	0	0	0	0	40	0	0	0	0	0	0	0	0	0	0	552	864	1072	0	0	0	0	0	0	40	0	0	624	0	0	0	0	0	0	0	0	0	0	0	0
Cha-F-000428	0	0	0	0	0	0	0	0	0	0	0	0	0	0	0	0	0	0	0	0	0	0	0	0	0	0	0	0	0	0	0	0	0	0	0	0	0	0	0	0	0	0	4560	0	208	0	0	0	392
Cha-F-000429	0	22504	0	0	0	0	72	0	0	0	0	0	0	0	0	0	0	0	0	0	0	0	0	0	0	0	0	2000	2696	144	160	0	0	0	0	0	0	176	0	0	0	0	0	0	0	0	0	0	0
Cha-F-000430	0	9192	0	0	0	0	0	0	0	0	0	0	0	0	0	0	0	0	0	0	0	0	0	0	0	0	0	48	1336	0	680	0	0	0	0	0	0	0	0	0	0	0	0	0	0	0	0	0	0
Cha-F-000431	0	0	224	0	0	0	1832	0	88	0	1624	12392	1232	0	0	0	0	0	696	0	8	0	0	160	0	0	0	0	0	32	1712	0	864	0	2896	0	0	0	16	0	0	0	0	0	0	3080	0	0	0
Cha-F-000432	0	0	0	16	0	0	0	0	0	0	0	0	0	0	40	0	0	0	0	0	176	0	0	1320	496	1392	0	0	0	0	0	0	0	0	0	0	0	0	0	0	0	0	0	0	1080	0	0	0	328
Cha-F-000434	0	4496	0	0	0	0	0	0	0	0	0	0	0	0	0	0	0	0	0	0	0	0	0	0	0	0	0	0	2216	0	0	0	0	0	0	0	0	0	0	0	0	0	0	0	0	0	0	0	0
Cha-F-000435	0	944	0	0	0	0	0	0	0	0	0	0	0	0	0	0	0	0	0	0	0	0	1696	0	0	0	0	0	0	0	0	0	0	0	0	0	0	0	0	0	0	0	0	0	0	0	0	0	0
Cha-F-000437	0	3488	0	0	0	0	0	0	0	0	0	0	0	0	0	0	0	0	0	0	0	0	0	0	40	0	0	16	264	0	0	2024	0	0	0	0	0	0	0	0	0	0	0	0	0	0	0	0	0
Cha-F-000438	0	0	0	0	0	0	0	24	0	0	1336	0	432	0	224	0	48	0	0	0	0	0	0	1288	0	2016	800	0	0	0	0	688	272	0	1848	56	0	0	176	0	0	0	0	0	0	0	0	0	0
Cha-F-000439	0	0	0	0	8	0	1304	0	0	0	48	0	216	8	1888	0	0	0	0	0	0	0	0	5400	0	0	0	0	472	0	184	0	568	0	0	0	0	88	0	0	160	0	0	0	0	0	0	0	0
Cha-F-000440	0	0	0	0	0	0	0	0	0	0	0	0	0	0	0	0	0	0	0	0	0	0	0	0	0	0	0	0	0	0	16	0	0	0	0	0	0	0	0	0	0	0	18160	0	344	0	0	0	0
Cha-F-000441	0	11112	0	0	0	0	0	0	0	0	0	0	0	0	0	0	0	0	0	0	0	0	0	0	0	0	0	0	0	0	0	0	0	0	0	904	0	0	0	0	0	0	0	0	0	0	0	0	0
Cha-F-000442	0	0	0	0	0	0	0	0	0	0	0	0	0	0	0	0	0	0	0	0	0	0	0	0	0	0	0	0	0	0	0	0	0	0	0	0	0	0	0	0	0	0	2360	0	0	0	0	0	0
Cha-F-000443	0	0	0	0	0	0	0	0	0	0	0	0	0	0	0	0	0	0	0	0	0	0	0	0	0	0	0	0	0	0	0	0	0	0	0	0	0	0	0	0	0	0	7416	0	0	0	0	0	0
Cha-F-000444	0	0	0	0	0	0	0	0	0	0	0	0	0	0	0	0	0	0	0	0	0	0	0	0	0	0	0	0	0	0	0	0	0	0	0	0	0	0	0	0	0	0	0	0	0	0	0	0	0
Cha-F-000445	0	13504	0	0	0	0	0	0	0	0	0	0	0	0	0	0	0	0	0	504	0	0	3864	0	0	0	0	0	0	0	0	0	0	0	0	0	0	0	0	0	0	0	0	0	0	0	0	0	0
Cha-F-000446	0	0	0	0	0	0	0	0	0	0	0	0	0	0	0	0	0	0	0	0	0	0	0	0	0	0	0	0	0	0	0	0	0	0	0	0	0	0	0	0	0	0	432	0	0	0	0	0	0
Cha-F-000447	0	0	0	0	0	0	0	0	0	0	0	0	0	0	0	0	0	0	0	0	0	0	0	0	0	0	0	0	0	0	0	0	0	0	0	0	0	0	0	0	0	0	5283	0	0	0	0	0	0
Cha-F-000448	0	496	0	0	0	0	0	0	0	0	0	0	0	0	0	0	0	0	0	928	0	0	5256	0	0	0	0	0	0	0	0	0	0	0	0	0	0	0	0	0	0	0	0	0	0	0	0	0	0
Cha-F-000449	0	8144	0	0	0	160	0	0	0	0	0	0	0	0	0	0	0	0	0	0	0	0	0	0	0	0	0	0	2312	0	0	0	0	0	0	0	0	0	0	0	0	0	0	0	0	0	0	0	0
Cha-F-000450	0	0	0	0	0	0	0	0	0	0	0	0	0	0	0	0	0	0	0	0	0	0	0	0	0	0	0	0	0	0	0	0	0	0	0	0	0	0	0	0	0	0	0	0	0	0	0	0	0
Cha-F-000451	0	0	0	0	0	0	0	0	0	0	0	0	0	0	0	0	0	0	0	0	0	0	0	0	0	0	0	0	0	0	0	0	0	0	0	0	0	0	0	0	0	0	416	0	0	0	0	0	0
Cha-F-000452	0	0	0	0	0	0	0	0	0	0	0	0	0	0	0	0	0	0	0	0	0	0	0	0	0	0	0	0	0	0	0	0	0	0	0	0	0	0	0	0	0	0	0	0	684	0	0	0	0
Cha-F-000453	0	0	24	112	0	0	472	0	0	0	336	152	0	0	11136	224	0	3392	0	0	832	32	0	2120	0	856	10928	0	0	0	280	0	0	0	0	0	952	0	0	0	0	0	0	0	0	0	0	0	0
Cha-F-000454	0	0	0	0	0	0	0	0	0	0	0	0	0	0	0	0	0	0	0	0	0	0	0	0	0	0	0	0	0	0	0	0	0	0	0	0	0	0	0	0	0	0	4600	0	0	0	0	0	0
Cha-F-000455	0	0	0	0	2032	0	944	0	0	0	480	0	0	416	320	0	0	880	0	0	584	0	0	4904	0	0	0	0	0	0	0	0	160	0	64	0	0	0	0	0	0	0	0	0	0	960	0	0	0
Cha-F-000456	0	0	0	0	0	0	0	0	0	0	0	0	0	0	0	0	0	0	0	0	0	0	0	0	0	0	0	0	0	0	0	0	0	0	0	0	0	0	0	0	0	0	5904	0	0	0	0	0	0
Cha-F-000457	0	0	0	0	0	0	0	0	0	0	0	0	0	0	0	0	0	0	0	0	0	0	0	0	0	0	0	0	0	0	0	0	0	0	0	0	0	0	0	0	0	0	16496	0	0	0	0	0	0
Cha-F-000458	0	784	0	0	0	0	0	0	0	0	0	0	0	0	0	0	0	0	0	3184	0	0	112	0	0	0	0	0	0	0	968	0	0	0	0	0	0	0	0	0	0	0	0	0	0	0	0	0	0
Cha-F-000459	0	0	0	0	0	0	0	0	0	0	0	0	0	0	0	0	0	0	0	0	0	0	0	0	0	0	0	0	0	0	0	0	0	0	0	0	0	0	0	0	0	0	10480	0	0	0	0	0	0
Cha-F-000461	0	0	0	0	0	32016	0	0	0	0	192	0	0	0	6576	0	808	448	0	0	0	0	0	0	39600	12616	12016	24	400	0	4608	160	0	6064	0	0	4120	0	0	0	0	0	0	0	0	0	0	0	0
Cha-F-000462	0	616	0	0	0	0	0	0	0	0	0	0	0	0	0	0	0	0	0	1096	0	0	3392	0	0	0	0	0	0	0	0	0	0	0	0	0	0	0	0	0	0	0	0	0	0	0	0	0	0
Cha-F-000463	0	0	0	0	0	0	1116	558	0	171	0	585	0	0	0	0	0	0	0	0	0	0	0	0	0	0	0	0	162	2268	567	0	252	0	1404	3663	0	1566	0	0	0	0	0	0	0	0	0	0	0
Cha-F-000464	0	0	0	0	360	0	0	0	0	0	1680	0	0	0	384	1056	0	2224	0	0	0	0	0	0	0	0	32	0	0	0	0	0	0	176	0	0	0	0	0	0	0	0	0	0	0	0	0	0	0
Cha-F-000465	0	4648	0	0	0	0	0	0	0	0	0	0	0	0	0	0	0	0	0	0	0	0	0	0	0	0	0	0	2168	0	0	0	0	0	0	0	0	0	0	0	0	0	0	0	0	0	0	0	0
Cha-F-000466	0	5112	0	0	0	0	0	0	0	0	0	0	0	0	0	0	0	0	0	0	0	0	0	0	0	0	0	56	392	0	0	2488	0	0	0	0	0	0	0	0	0	0	0	0	0	0	0	0	0
Cha-F-000467	0	0	0	0	0	0	0	0	0	0	0	0	0	0	0	0	0	0	0	0	0	0	0	0	0	0	2144	0	0	0	0	0	0	0	0	0	0	0	0	0	0	0	0	0	0	0	0	0	0
Cha-F-000469	0	0	0	0	0	0	0	0	0	0	0	0	0	0	0	0	0	0	0	0	0	0	0	0	0	0	0	0	0	0	0	0	0	0	0	0	0	0	0	0	0	0	4440	0	0	0	0	0	0
Cha-F-000470	0	0	0	0	0	0	0	0	0	0	0	0	0	0	0	0	0	0	0	0	0	0	0	0	0	0	0	0	0	0	0	0	0	0	0	0	0	0	0	0	0	0	0	0	4140	0	0	0	0
Cha-F-000471	0	0	0	0	0	0	0	0	0	0	0	0	0	0	0	0	0	0	0	0	0	0	0	0	0	0	0	0	0	0	0	0	0	0	0	0	0	0	0	0	0	0	0	0	0	5168	0	0	24
Cha-F-000472	0	0	0	0	0	0	0	0	0	0	0	0	0	0	0	0	0	0	0	0	0	0	0	0	0	0	0	0	0	0	0	0	0	0	0	0	0	0	0	0	0	0	2856	0	0	0	0	0	0
Cha-F-000473	0	0	0	0	0	72	0	0	0	0	1840	0	0	0	0	0	0	0	0	0	0	0	0	1576	224	0	0	24128	6296	0	0	0	0	0	0	0	184	0	0	0	0	0	0	0	0	0	0	0	3248
Cha-F-000474	0	0	0	0	0	0	0	0	0	0	0	0	0	0	0	0	0	0	0	0	0	0	0	0	0	0	0	0	0	0	0	0	0	0	0	0	0	0	0	0	0	0	0	0	0	80	0	0	0
Cha-F-000475	0	0	0	0	912	0	1248	0	0	0	0	0	0	0	1672	0	0	240	0	0	720	0	0	2544	0	0	0	120	264	80	64	0	0	0	0	40	0	0	0	0	184	0	0	0	0	0	0	0	656
Cha-F-000476	0	0	0	0	0	0	0	0	0	0	0	0	0	0	0	0	0	0	0	0	0	0	0	0	0	0	0	0	0	0	0	0	0	0	0	0	0	0	0	0	0	0	6296	0	0	0	0	0	0
Cha-F-000477	0	0	0	0	0	0	0	0	0	0	0	0	0	0	0	0	0	0	0	0	0	0	0	0	0	0	0	0	0	0	0	0	0	0	0	0	0	0	0	0	0	0	10632	0	0	0	0	0	0
Cha-F-000478	0	5856	0	0	0	0	0	0	0	0	0	0	0	0	0	0	0	0	0	0	0	0	0	0	0	240	0	248	992	0	176	88	0	0	0	0	248	0	0	0	0	0	0	0	0	0	0	0	0
Cha-F-000479	0	0	0	0	0	0	0	0	0	0	0	0	0	0	0	0	0	0	0	0	0	0	0	408	0	0	0	0	0	0	0	0	0	0	0	0	0	0	0	0	0	0	0	0	2408	0	0	0	0
Cha-F-000480	0	0	128	0	1064	0	0	0	0	0	56	0	0	0	0	0	0	0	0	0	0	0	0	968	0	0	0	0	0	0	0	0	0	0	0	0	0	0	0	0	0	0	0	0	0	0	0	0	0
Cha-F-000482	0	0	0	0	568	0	848	0	0	0	0	0	0	0	1920	0	0	0	0	0	344	0	0	5264	0	0	224	0	296	56	96	0	0	0	0	0	0	48	0	0	88	0	0	0	0	0	0	0	0
Cha-F-000483	0	0	0	0	1272	0	1016	0	0	0	0	0	0	0	376	0	0	360	0	0	544	0	0	6856	0	0	0	0	0	0	0	0	0	0	0	0	0	0	0	0	0	0	0	0	0	816	0	0	1504
Cha-F-000484	0	0	0	0	0	0	0	0	0	0	0	0	0	0	0	0	0	0	0	0	0	0	0	72	0	0	0	0	0	0	0	0	0	0	0	0	0	0	0	0	0	0	0	0	2040	32	0	0	224
Cha-F-000485	0	0	0	0	0	0	0	0	0	0	0	0	0	0	0	0	0	0	0	0	0	0	0	0	0	0	0	0	0	0	0	0	0	0	0	0	0	0	0	0	0	0	0	0	11552	0	0	0	0
Cha-F-000486	0	0	0	0	0	0	0	0	0	0	0	0	0	0	0	0	0	0	0	0	0	0	0	0	0	0	0	0	0	0	0	0	0	0	0	0	0	0	0	0	0	0	3544	0	0	0	0	0	0
Cha-F-000487	0	0	0	0	0	0	0	544	0	16	0	0	0	0	0	0	0	0	0	0	0	0	0	0	0	0	0	0	0	432	0	0	0	0	928	4152	0	0	0	0	0	0	0	0	0	0	0	0	0
Cha-F-000488	0	0	0	0	2928	0	0	0	0	0	0	0	0	152	0	0	0	0	0	0	192	0	0	3224	0	0	0	0	0	0	0	0	0	0	0	0	0	0	0	0	0	0	0	0	0	960	0	0	0
Cha-F-000489	0	0	0	0	920	0	0	0	0	0	0	0	144	784	0	0	0	0	0	0	344	0	0	3488	0	0	0	0	0	0	0	0	0	0	0	0	0	0	0	0	0	0	0	0	0	1624	0	0	0
Cha-F-000490	0	0	0	0	0	0	108	45	0	0	0	153	0	0	0	0	0	0	0	0	0	0	0	0	0	0	0	35757	2871	819	0	0	0	0	0	0	0	0	1449	0	0	0	0	0	0	0	0	0	0
Cha-F-000491	0	0	0	0	0	16	0	0	0	0	152	0	0	0	0	248	0	0	0	0	0	0	0	0	4232	296	0	13080	1248	0	0	136	0	0	0	0	208	0	0	0	0	0	0	0	0	0	0	0	0
Cha-F-000492	0	0	0	0	0	0	0	0	0	0	0	0	0	0	0	0	0	0	0	0	0	0	0	0	0	0	0	0	0	0	0	0	0	0	0	0	0	0	0	0	0	0	0	0	0	0	0	0	0
Cha-F-000493	0	0	0	0	0	0	0	856	0	1056	0	480	0	0	0	0	0	0	0	0	0	312	0	0	0	0	0	48	0	912	80	0	0	0	536	0	0	80	0	0	0	0	0	0	0	0	0	0	0
Cha-F-000494	0	1128	0	0	0	0	0	0	0	0	0	0	0	0	0	0	0	0	0	2032	0	0	3184	0	0	0	0	0	0	0	0	0	0	0	0	0	0	0	0	0	0	0	0	0	0	0	0	0	0
Cha-F-000495	0	2584	0	0	0	0	0	0	0	0	0	0	0	0	0	0	0	0	0	0	0	0	640	0	16	0	0	56	104	0	0	1112	0	0	0	0	0	0	0	0	0	0	0	0	0	0	0	0	0
Cha-F-000496	0	0	0	0	0	0	0	0	0	0	0	0	0	0	0	0	0	0	0	0	0	0	0	0	0	0	0	0	0	0	0	0	0	0	0	0	0	0	0	0	0	0	0	0	0	0	0	0	552
Cha-F-000497	0	0	0	0	0	0	0	0	0	0	0	0	0	0	0	0	0	0	0	0	0	0	0	0	0	0	0	5904	0	0	0	0	0	0	0	0	0	0	0	0	0	0	0	0	0	0	0	0	0
Cha-F-000498	0	0	0	0	0	0	0	0	0	0	0	0	0	0	0	0	0	0	0	0	0	0	0	0	0	0	0	0	0	0	0	0	0	0	0	0	0	0	0	0	0	0	3632	0	0	0	0	0	0
Cha-F-000499	0	0	0	0	1688	0	0	0	0	0	592	0	8	0	0	0	0	0	0	0	736	0	0	4520	0	0	0	0	0	0	0	0	0	0	0	0	0	0	0	0	0	0	0	0	0	1840	0	0	0
Cha-F-000500	0	0	1480	0	0	0	376	1952	184	0	0	7912	0	0	208	0	0	184	3832	0	992	32	0	0	0	0	0	0	0	2848	0	0	0	0	0	112	0	0	15120	0	0	0	0	0	0	248	0	0	0
Cha-F-000501	0	0	0	0	0	0	0	0	0	0	0	0	0	0	0	0	0	0	0	0	0	0	0	0	0	0	0	0	0	0	0	0	0	0	0	0	0	0	0	0	0	0	848	0	0	0	0	0	0
Cha-F-000502	0	0	0	0	0	0	0	0	0	0	0	0	0	0	0	0	0	0	0	0	0	0	0	0	0	0	0	0	0	0	0	0	0	0	0	0	0	0	0	0	0	0	4272	0	0	0	0	0	0
Cha-F-000503	0	0	0	0	0	0	0	0	0	0	0	0	0	0	0	0	0	0	0	0	0	0	0	315	0	0	0	0	0	0	0	0	0	0	0	0	0	0	0	0	0	0	0	90	0	0	0	0	0
Cha-F-000504	0	0	0	0	1544	0	0	0	0	0	0	0	0	600	0	0	0	0	0	0	224	0	0	3768	0	0	0	0	0	0	0	0	0	0	0	0	0	0	0	0	0	0	0	80	0	464	0	0	72
Cha-F-000506	0	0	0	0	0	168	0	0	0	0	0	0	0	0	224	0	0	0	0	0	88	0	0	1160	496	904	0	2408	408	0	0	0	0	0	0	0	448	0	0	0	0	0	0	128	696	120	0	0	0
Cha-F-000507	0	0	0	0	0	11360	0	0	0	0	0	0	0	0	0	0	0	0	0	0	0	0	0	0	3648	0	0	0	0	0	0	0	0	0	0	0	0	0	0	0	0	0	0	0	0	0	0	0	0
Cha-F-000508	0	1960	0	0	0	0	0	0	0	0	0	0	0	0	0	0	0	0	0	0	0	0	0	0	0	0	0	0	1512	0	0	0	0	0	0	0	0	0	0	0	0	0	0	0	0	0	0	0	0
Cha-F-000509	0	0	0	0	0	48	0	0	0	0	4608	0	152	0	0	152	0	0	0	0	0	0	0	0	5424	80	0	0	1608	0	5488	488	3440	0	0	0	5192	0	0	0	0	0	0	0	0	0	0	0	0
Cha-F-000510	0	14992	0	0	0	0	0	0	0	0	0	0	0	0	0	0	0	0	0	0	0	0	1016	0	0	0	0	0	1136	0	3120	0	0	0	408	0	0	0	0	0	0	0	0	0	0	0	0	0	0
Cha-F-000513	0	0	0	0	0	0	0	0	0	0	40	0	0	0	0	720	1616	1968	0	0	0	0	0	0	288	72	0	0	0	0	0	0	0	3232	0	0	192	0	0	0	0	0	0	0	0	0	0	0	0
Cha-F-000515	0	0	0	0	0	6216	0	0	0	0	0	0	0	0	0	0	0	0	0	0	0	0	0	0	5896	0	0	160	40	0	0	0	0	0	0	0	0	0	0	0	0	0	0	0	0	0	0	0	0
Cha-F-000516	0	0	88	0	0	0	0	0	0	0	0	0	0	0	0	0	0	0	0	0	72	0	0	3656	0	0	0	0	0	0	0	0	0	0	0	0	0	0	0	0	0	0	0	0	0	0	0	0	80
Cha-F-000518	72	1488	0	0	0	0	0	0	0	0	0	0	0	0	0	0	0	0	0	688	0	0	1960	0	0	0	0	0	0	0	0	0	0	0	0	0	0	0	0	0	0	0	0	0	0	0	0	0	0
Cha-F-000519	0	0	0	0	0	568	1272	0	0	168	256	240	0	32	0	0	0	0	360	0	0	4864	0	512	0	0	104	0	0	176	1136	0	0	0	0	160	960	0	0	112	0	0	0	0	0	1096	0	104	0
Cha-F-000520	0	1608	0	0	0	0	0	0	0	0	0	0	0	0	0	0	0	0	0	0	0	0	7152	0	0	0	0	0	0	0	0	0	0	0	0	0	0	0	0	0	0	0	0	0	0	0	0	0	0
Cha-F-000521	0	0	8	0	152	0	0	0	0	0	0	0	0	0	0	0	0	0	0	0	40	0	0	5672	0	0	0	0	0	0	0	0	0	0	0	0	0	0	0	0	0	0	0	0	0	0	0	0	0
Cha-F-000522	0	1432	0	0	0	0	0	0	0	0	0	0	0	0	0	0	0	0	0	424	0	0	3528	0	0	0	0	0	0	0	0	0	0	0	0	0	0	0	0	0	0	0	0	0	0	0	0	0	0
Cha-F-000523	0	0	0	0	0	0	0	0	0	0	0	0	0	0	0	0	0	0	0	0	0	0	0	0	0	0	0	0	0	0	0	0	0	0	0	0	0	0	0	0	0	333	72	0	0	0	0	0	0
Cha-F-000524	0	0	0	0	0	0	0	0	0	0	0	0	0	0	0	0	0	0	0	0	0	0	0	0	0	0	0	0	0	0	0	0	0	0	0	0	0	0	0	0	0	0	0	0	15080	0	0	0	0
Cha-F-000525	0	536	0	0	0	0	0	0	0	0	0	0	0	0	0	0	0	0	0	648	0	0	2256	0	0	0	0	0	0	0	0	0	0	0	0	0	0	0	0	0	0	0	0	0	0	0	0	0	0
Cha-F-000526	0	0	520	0	0	0	656	0	0	0	3672	424	0	0	176	192	192	0	0	0	0	0	0	728	952	656	144	0	0	0	48	2824	40	0	0	0	3920	80	0	0	0	0	0	0	0	408	0	0	0
Cha-F-000527	0	2168	0	0	0	0	0	0	0	0	0	0	0	0	0	0	0	0	0	0	0	0	0	0	0	0	0	0	1360	0	56	0	0	0	0	0	0	0	0	0	0	0	0	0	0	0	0	0	0
Cha-F-000528	0	24	0	0	0	0	2096	328	0	0	0	0	0	0	0	0	0	0	0	0	0	0	0	0	0	0	0	80	80	800	552	0	0	0	3008	22256	0	1064	4512	0	0	0	0	0	0	0	0	0	0
Cha-F-000529	0	0	0	0	0	0	0	0	0	0	0	0	0	0	0	0	0	0	0	0	0	0	0	0	0	0	0	552	9136	296	3568	0	0	0	0	0	0	0	0	0	0	0	0	0	0	0	0	0	0
Cha-F-000531	0	0	0	0	0	1544	0	0	0	0	0	0	0	0	0	0	0	0	0	0	0	0	0	0	15480	24	0	0	0	0	0	0	0	0	0	0	496	0	0	0	0	0	0	0	0	0	0	0	0
Cha-F-000532	0	0	0	0	0	0	0	0	0	0	0	0	0	0	0	0	0	0	0	0	0	0	0	0	0	0	0	0	0	0	0	0	0	0	0	0	0	0	0	0	0	0	0	0	0	0	0	0	3272
Cha-F-000533	0	0	0	0	0	7912	0	0	0	0	0	0	0	0	0	0	504	0	0	0	0	0	0	0	4360	544	0	0	0	0	0	104	0	0	0	0	0	0	0	0	0	0	0	0	0	0	0	0	0
Cha-F-000534	0	0	0	0	0	0	0	0	0	0	0	0	0	0	0	0	0	0	0	0	0	0	0	0	0	0	0	0	0	0	0	0	0	0	0	0	0	0	0	0	0	0	0	0	0	0	0	0	672
Cha-F-000535	240	0	0	0	0	1296	0	0	0	0	0	0	0	0	0	0	0	0	0	0	0	0	13680	0	2408	0	208	0	64	0	3680	0	0	408	152	0	1720	0	0	0	0	0	0	0	0	0	0	0	0
Cha-F-000536	0	0	0	0	0	0	0	0	0	0	0	0	0	0	0	0	0	0	0	0	0	0	0	8	0	0	0	0	0	0	0	0	0	0	0	0	0	0	0	0	0	0	0	0	0	0	0	0	0
Cha-F-100000	0	0	0	0	0	320	0	0	0	0	3192	0	0	0	0	1592	0	0	0	0	0	0	0	0	3008	0	0	264	2256	0	1920	256	928	0	0	0	5328	0	0	0	0	0	0	0	0	0	0	0	0
Cha-F-100001	0	0	0	0	0	5376	0	0	0	0	0	0	0	0	0	0	672	0	0	0	0	0	0	0	1536	392	0	0	0	0	0	0	0	0	0	0	0	0	0	0	0	0	0	0	0	0	0	0	0
Cha-F-100003	0	0	0	0	0	0	0	0	0	0	0	0	0	0	0	0	0	0	0	0	0	0	0	0	0	0	0	0	0	0	0	0	0	0	0	0	0	0	0	0	0	0	4688	0	0	0	0	0	0
Cha-F-100005	0	1064	0	0	0	0	0	0	0	0	0	0	0	0	0	0	0	0	0	1112	0	0	1208	0	0	0	0	0	0	0	0	0	0	0	0	0	0	0	0	0	0	0	0	0	0	0	0	0	0
Cha-F-100007	0	800	0	0	0	0	0	0	0	0	0	0	0	0	0	0	0	0	0	440	0	0	2120	0	0	0	0	0	0	0	0	0	0	0	0	0	0	0	0	0	0	0	0	0	0	0	0	0	0
Cha-F-100009	0	0	0	0	0	0	688	0	0	0	0	0	1184	0	616	0	0	0	0	0	728	0	0	2528	0	0	0	0	0	0	0	0	0	0	0	0	0	24	0	0	0	0	0	128	0	264	0	0	576
Cha-F-100010	0	0	0	0	0	0	0	0	0	0	0	0	0	0	0	0	0	0	0	0	0	0	0	0	0	0	0	0	0	0	0	0	0	0	0	0	0	0	0	0	0	0	3760	0	440	0	0	0	0
Cha-F-100011	0	0	0	0	0	0	0	0	0	0	0	0	0	0	0	0	0	0	0	0	0	0	0	0	0	0	0	0	0	0	0	0	0	0	584	6552	0	0	144	0	0	0	0	0	0	0	0	0	0
Cha-F-100014	0	1736	0	0	0	0	0	0	0	0	0	0	0	0	0	0	0	0	0	0	0	0	10048	0	0	0	0	0	0	0	0	0	0	0	0	0	0	0	0	0	0	0	0	0	0	0	0	0	0
Cha-F-100015	0	1024	0	0	0	0	0	0	0	0	0	0	0	0	0	0	0	0	0	5704	0	0	784	0	0	0	0	0	0	0	0	0	0	0	0	0	0	0	0	0	0	0	0	0	0	0	0	0	0
Cha-F-100016	0	0	0	0	0	0	0	0	0	0	0	0	0	0	0	0	0	0	0	0	0	0	0	0	0	0	0	0	0	0	0	0	0	0	0	0	0	0	0	0	0	32	1920	0	0	0	0	0	0
Cha-F-100017	0	3280	0	0	0	0	0	0	0	0	0	0	0	0	0	0	0	0	0	0	0	0	0	0	0	0	0	0	1968	48	0	0	0	0	0	0	0	0	0	0	0	0	0	0	0	0	0	0	0
Cha-F-100018	0	0	0	0	16	0	0	0	0	0	0	0	128	0	0	0	0	0	0	0	88	0	0	4248	0	0	48	0	0	0	0	0	0	0	0	0	0	0	0	0	0	0	0	16	0	320	0	0	16
Cha-F-100020	0	0	0	0	0	0	0	0	0	0	0	0	0	0	0	0	0	0	0	0	0	0	0	0	0	0	0	0	0	0	0	0	0	0	0	0	0	0	0	0	0	0	1656	0	0	0	0	0	0
Cha-F-100021	0	0	0	0	0	0	0	0	0	0	0	0	0	0	0	0	0	0	0	0	0	0	0	0	0	0	0	0	0	0	0	0	0	0	0	0	0	0	0	0	0	0	896	0	0	0	0	0	0
Cha-F-100022	0	0	0	0	0	0	0	0	0	0	0	0	0	0	0	0	0	0	0	0	0	0	0	0	0	0	0	0	0	0	0	0	0	0	0	0	0	0	0	0	0	0	976	0	0	0	0	0	0
Cha-F-100023	0	0	0	0	0	0	0	0	0	0	0	0	0	0	0	0	0	0	0	0	0	0	0	0	0	0	0	0	0	0	0	0	0	0	0	0	0	0	0	0	0	48	3192	0	0	0	0	0	0
Cha-F-100025	0	0	0	0	240	0	0	1976	768	0	624	0	1336	1072	0	0	0	0	0	0	0	0	0	768	0	192	864	0	0	0	0	0	40	0	1144	0	568	0	1968	0	0	0	0	0	0	0	240	200	568
Cha-F-100026	0	0	0	0	0	0	0	0	0	0	0	0	0	0	0	0	0	0	0	0	0	0	0	0	0	0	0	0	0	0	0	0	0	0	0	0	0	0	0	0	0	0	448	0	0	0	0	0	0
Cha-F-100027	0	0	0	0	0	0	0	0	0	0	0	0	0	0	0	0	0	0	0	0	0	0	0	0	0	0	0	0	0	0	0	0	0	0	0	0	0	0	0	0	0	0	1360	0	0	0	0	0	0
Cha-F-100028	0	0	0	0	0	0	0	0	0	0	0	0	0	0	0	0	0	0	0	0	0	0	0	0	0	0	0	0	0	0	0	0	0	0	0	0	0	0	0	0	0	0	0	0	6040	0	0	0	0
Cha-F-100029	0	0	0	0	0	0	0	1000	0	0	0	0	0	0	0	0	0	0	2112	0	0	0	0	0	0	0	936	0	0	0	0	0	0	0	0	0	0	0	4320	704	0	0	0	0	0	0	0	0	360
Cha-F-100030	0	5288	0	0	0	0	0	0	0	0	0	0	0	0	0	0	0	0	0	0	0	0	0	0	0	0	0	56	1560	0	0	0	0	0	0	0	0	0	0	0	0	0	0	0	0	0	0	0	0
Cha-F-100032	0	0	0	0	832	0	1032	0	0	0	0	0	0	0	1544	0	0	0	0	0	256	0	0	3336	0	0	0	0	80	0	0	0	0	0	0	0	0	0	0	0	72	0	0	0	0	0	0	0	0
Cha-F-100033	0	0	0	0	912	0	0	0	0	0	88	0	0	0	0	0	0	64	0	0	1176	0	0	5136	0	0	0	0	0	0	0	0	0	0	16	0	0	0	0	0	0	0	0	8	0	1104	0	0	0
Cha-F-100034	0	0	512	0	0	0	0	448	0	8	0	168	0	0	0	0	0	0	392	0	0	0	0	832	0	0	0	0	0	392	0	0	0	0	0	360	0	0	2464	0	0	0	0	0	0	0	0	0	4536
Cha-F-100035	0	0	0	0	0	0	0	0	0	0	0	0	0	0	0	0	0	0	0	0	56	0	0	0	0	0	0	0	0	0	0	0	0	0	0	0	0	0	0	0	0	0	0	0	0	0	0	0	0
Cha-F-100036	0	0	0	0	0	0	0	2912	0	1824	0	560	0	0	0	0	0	0	8	0	0	0	0	0	0	0	0	0	0	504	0	0	0	0	0	0	0	0	480	0	0	0	0	0	0	0	0	2808	0
Cha-F-100038	0	0	0	0	0	0	0	0	0	0	0	0	0	0	0	0	0	0	0	0	0	0	0	0	0	0	0	0	0	0	0	0	0	0	0	0	0	0	0	0	0	180	2151	0	0	0	0	0	0
Cha-F-100039	0	0	0	0	0	0	0	0	0	0	0	0	0	0	0	0	0	0	0	0	0	0	0	0	0	0	0	0	0	0	0	0	0	0	0	0	0	0	0	0	0	0	0	0	0	0	0	0	0
Cha-F-100040	0	5296	0	0	0	0	0	0	0	0	0	0	0	0	0	0	0	0	0	72	0	0	0	0	0	0	0	0	1488	0	384	0	0	0	0	0	0	0	0	0	0	0	0	0	0	0	0	0	0
Cha-F-100041	0	0	0	0	720	0	1896	0	0	0	0	0	0	0	1248	0	0	176	0	0	696	0	0	4960	0	0	0	0	0	0	0	0	0	0	0	0	0	0	0	0	0	0	0	0	0	0	0	0	0
Cha-F-100042	0	2032	0	0	0	0	0	0	0	0	0	0	0	0	0	0	0	0	0	0	0	0	0	0	0	0	0	0	2232	0	0	0	0	0	0	0	0	0	0	0	0	0	0	0	0	0	0	0	0
Cha-F-100043	0	0	0	0	0	0	0	0	0	0	0	0	0	0	0	0	0	0	0	0	0	0	0	0	0	0	0	0	0	0	0	0	0	0	0	0	0	0	0	0	0	0	0	0	0	0	0	0	8
Cha-F-100044	0	0	0	0	0	0	0	0	0	0	0	96	0	0	0	0	0	0	0	0	0	0	0	0	0	0	0	6472	4104	0	1728	0	656	0	0	0	0	0	0	0	0	0	0	0	0	0	0	0	0
Cha-F-100045	0	0	0	0	0	0	0	0	0	0	0	0	0	0	448	256	1792	1504	0	0	616	0	0	0	0	48	0	0	0	0	144	0	0	552	0	0	384	0	0	0	0	0	0	0	0	0	0	0	0
Cha-F-100046	0	3648	0	0	0	0	0	0	0	0	0	0	0	0	0	0	0	0	0	0	0	0	0	0	0	0	0	0	1576	112	0	0	0	0	0	0	0	0	0	0	0	0	0	0	0	0	0	0	0
Cha-F-100047	0	0	0	0	344	0	720	0	0	0	776	0	48	0	456	0	0	232	0	0	640	0	0	5128	0	0	0	0	0	0	0	0	0	0	0	0	0	0	0	0	0	0	0	0	0	928	0	0	0
Cha-F-100048	0	0	0	120	0	0	0	0	0	0	0	0	0	0	0	0	0	0	0	0	584	0	0	952	0	1056	0	0	0	0	0	0	0	0	0	0	192	0	0	0	0	0	0	0	0	0	0	0	0
Cha-F-100049	0	0	0	0	0	0	0	0	0	0	192	0	0	0	560	760	1152	1808	0	0	72	0	0	0	0	240	0	0	0	0	0	0	0	848	0	0	0	0	0	0	0	0	0	0	0	0	0	0	0
Cha-F-100050	0	0	0	0	0	0	0	3968	0	848	0	0	0	0	0	0	0	0	0	0	0	0	0	0	0	0	0	0	0	376	0	0	0	0	0	912	0	0	2752	0	0	0	0	0	0	0	0	0	0
Cha-F-100051	0	0	0	0	0	0	0	0	0	0	0	0	0	0	0	0	0	0	0	0	0	0	0	0	0	0	0	0	0	0	0	0	0	0	0	0	0	0	0	0	0	0	2640	0	0	0	0	0	0
Cha-F-100052	0	0	0	0	0	0	0	0	0	0	0	0	0	0	0	0	0	0	0	0	0	0	0	0	0	0	0	0	0	0	0	0	0	0	0	0	0	0	0	0	0	0	2384	0	0	0	0	0	0
Cha-F-100054	0	0	0	0	0	0	112	0	0	0	0	288	0	0	0	0	0	0	0	0	0	0	0	0	0	0	0	440	1240	0	1456	0	64	0	1936	0	0	1040	0	0	0	0	0	0	0	1336	0	0	112
Cha-F-100055	0	0	704	0	200	0	0	0	0	0	0	0	0	0	0	0	0	0	0	0	0	0	0	1048	0	0	0	0	0	0	0	0	0	0	0	0	0	0	0	0	0	0	0	0	0	0	0	0	0
Cha-F-100056	0	0	0	0	0	0	0	0	0	0	0	0	0	0	0	0	0	0	0	0	0	0	0	0	0	0	0	0	0	0	0	0	0	0	0	0	0	0	0	0	0	0	3688	0	0	0	0	0	0
Cha-F-100057	0	0	0	0	0	0	0	944	0	0	0	0	0	0	0	0	0	0	0	0	0	0	0	0	0	0	0	0	0	0	0	0	0	0	0	0	0	0	2304	0	0	0	0	0	0	0	0	112	8
Cha-F-100058	0	0	0	0	0	0	0	0	0	0	0	0	0	0	0	0	0	0	0	0	0	0	0	0	0	0	0	0	0	0	0	0	0	0	0	0	0	0	0	0	0	0	592	0	0	0	0	0	0
Cha-F-100059	0	0	0	0	0	2080	8	0	0	0	0	184	0	0	0	0	0	0	0	0	0	4888	0	416	0	0	96	0	0	0	0	0	0	1024	0	0	672	0	0	0	0	0	0	0	0	0	0	0	0
Cha-F-100060	0	0	0	0	0	0	0	3856	0	0	0	288	0	0	0	0	0	0	0	0	0	0	0	0	0	0	0	0	1024	0	0	0	0	0	0	0	0	328	1776	0	0	0	0	0	0	472	0	1792	0
Cha-F-100061	0	0	0	0	0	0	408	1128	0	0	0	1000	0	0	0	0	0	0	0	0	0	0	0	0	0	0	0	0	0	192	0	0	0	0	1328	712	0	0	19192	160	0	0	0	0	0	1776	0	64	0
Cha-F-100062	0	0	0	0	0	0	0	864	0	0	0	0	0	0	0	0	0	0	560	0	0	0	0	0	0	0	0	0	0	0	0	0	0	0	0	0	0	0	744	0	0	0	0	0	0	0	0	0	0
Cha-F-100063	0	320	0	0	0	0	0	0	0	0	0	0	0	0	0	0	0	0	0	792	0	0	1736	0	0	0	0	0	0	0	0	0	0	0	0	0	0	0	0	0	0	0	0	0	0	0	0	0	0
Cha-F-100064	0	4904	0	0	0	0	184	0	0	0	0	0	0	0	0	0	0	0	0	10344	0	0	0	0	0	0	0	0	0	944	320	0	0	0	0	1424	0	0	0	0	0	0	0	0	0	0	0	0	0
Cha-F-100065	0	0	0	0	1566	0	1557	0	0	0	0	0	0	0	1467	0	0	288	0	0	675	0	0	5391	0	0	0	0	0	0	0	0	9	0	0	0	0	0	0	0	0	0	0	0	0	0	0	0	504
Cha-F-100066	0	0	0	0	0	0	0	0	0	0	0	0	0	0	0	0	0	0	0	0	0	0	0	0	0	0	0	0	0	0	0	0	0	0	0	0	0	0	0	0	0	0	0	0	0	0	0	0	0
Cha-F-100067	0	3248	0	0	0	312	0	0	0	0	0	0	0	0	0	0	0	0	0	0	0	0	0	0	344	0	0	0	0	0	0	1928	0	0	0	0	0	0	0	0	0	0	0	0	0	0	0	0	0
Cha-F-100068	0	0	0	0	0	5552	0	0	0	0	0	0	0	32	0	0	0	0	0	0	0	0	0	0	4520	496	320	0	0	0	0	0	0	392	0	0	480	0	0	0	0	0	0	0	0	0	0	0	0
Cha-F-100069	0	0	0	0	0	0	0	16	0	0	0	0	0	0	0	0	0	472	2048	0	0	0	0	128	0	0	912	0	0	0	0	0	0	0	0	0	0	0	888	2368	0	0	0	0	0	0	0	0	0
Cha-F-100070	0	0	0	0	0	0	0	0	0	0	0	0	0	0	0	0	0	0	0	0	0	0	0	0	0	0	0	0	0	0	0	0	0	0	0	0	0	0	0	0	0	0	0	0	0	0	0	0	0
Cha-F-100071	0	0	0	0	0	0	0	0	0	0	0	0	0	0	0	0	0	0	0	0	0	0	0	0	0	0	0	0	0	0	0	0	0	0	0	0	0	0	0	0	0	0	1808	0	0	0	0	0	0
Cha-F-100072	0	0	0	0	0	0	0	0	0	0	0	0	0	0	0	0	0	0	0	0	0	0	0	0	0	0	0	0	0	0	0	0	0	0	0	0	0	0	0	0	0	0	4856	0	0	0	0	0	0
Cha-F-100073	0	0	0	0	0	0	0	0	0	0	0	0	0	0	0	0	0	0	0	0	0	0	0	488	0	0	0	0	0	0	0	0	0	0	0	0	0	0	0	0	0	0	0	0	1960	408	0	0	24
Cha-F-100074	0	0	0	0	0	0	0	0	0	0	0	0	0	0	0	0	0	0	0	0	36	0	0	0	0	0	0	0	0	0	0	0	0	0	0	0	0	0	0	0	0	0	0	0	0	0	0	0	153
Cha-F-100075	0	14432	0	0	0	1000	0	0	0	0	0	0	0	0	0	0	0	0	0	0	0	0	0	0	1048	0	0	144	464	0	1072	0	0	0	0	0	624	0	0	0	0	0	0	0	0	0	0	0	0
Cha-F-100076	0	0	0	0	0	0	0	0	0	0	0	0	0	0	0	0	0	0	0	0	0	0	0	0	0	0	0	0	0	0	0	0	0	0	0	0	0	0	0	0	0	0	0	0	0	0	0	0	72
Cha-F-100077	0	0	0	0	0	0	0	0	0	0	0	0	0	0	0	0	0	0	0	0	0	0	0	0	17448	2240	0	0	0	0	0	0	0	0	0	0	0	0	0	0	0	0	0	0	0	0	0	0	0
Cha-F-100078	0	0	0	0	0	0	0	488	0	0	0	0	0	0	0	0	0	256	1552	0	0	272	0	0	0	0	128	0	0	0	0	0	0	0	0	0	0	0	576	0	0	0	0	0	0	0	0	0	0
Cha-F-100079	0	0	0	0	0	0	0	0	0	0	16	0	0	0	0	0	0	0	0	0	0	0	0	744	520	0	808	14672	808	0	0	0	0	0	0	0	1368	0	0	0	0	0	0	0	0	0	0	0	40
Cha-F-100081	0	0	0	0	0	0	0	0	0	0	0	0	0	0	0	0	0	0	0	0	0	0	0	0	0	0	0	1384	6792	0	424	0	0	0	0	0	0	0	0	0	0	0	0	0	0	0	0	0	0
Cha-F-100082	0	0	0	0	0	1125	144	0	0	189	0	0	72	0	0	0	0	0	0	0	0	12411	0	378	0	0	0	0	252	477	1422	0	0	153	0	0	1386	0	0	0	0	0	0	0	0	252	0	0	0
Cha-F-100083	0	0	0	0	0	3768	0	0	0	0	0	0	0	0	0	0	0	0	0	0	0	0	0	0	2008	208	40	0	0	0	0	0	0	168	0	0	488	0	0	0	0	0	0	0	0	0	0	0	0
Cha-F-100084	0	0	0	0	0	0	0	0	0	0	0	0	0	0	360	0	0	0	0	0	0	0	0	0	0	1224	496	0	0	0	0	0	0	0	0	0	0	0	0	0	0	0	0	0	624	0	0	0	0
Cha-F-100085	0	0	0	0	0	2136	112	0	0	0	0	80	0	0	0	0	0	0	0	0	0	1664	0	424	0	0	40	0	0	0	0	0	0	824	0	0	104	0	0	0	0	0	0	0	0	0	0	0	0
Cha-F-100086	0	0	0	0	0	0	0	0	0	0	0	0	0	0	0	0	0	0	0	0	0	0	0	0	0	0	0	0	0	0	0	0	0	0	0	0	0	0	6424	0	0	0	0	0	0	0	0	0	0
Cha-F-100087	0	0	0	0	0	0	0	0	0	0	0	0	0	0	0	0	0	0	0	0	0	0	0	0	0	0	0	0	0	0	0	0	0	0	0	0	0	0	0	0	0	0	6072	0	0	0	0	0	0
Cha-F-100088	0	0	0	0	0	168	0	0	0	0	0	0	0	120	0	0	0	0	0	0	0	0	0	0	11208	0	16208	0	0	0	0	48	0	752	0	0	2608	0	0	0	0	0	0	0	0	0	0	0	0
Cha-F-100089	0	0	0	0	0	0	0	0	0	0	0	0	0	0	256	936	0	2728	0	0	0	0	0	0	0	0	0	0	8	0	728	0	0	2560	0	0	304	0	0	0	0	0	0	0	0	0	0	0	0
Cha-F-100090	0	0	0	0	136	0	0	0	0	0	8328	0	4008	16	0	248	0	0	0	0	0	0	0	1992	0	912	4032	0	0	0	704	0	880	0	7264	0	3280	0	0	0	0	0	0	0	0	0	0	0	912
Cha-F-100091	0	0	0	0	0	0	0	0	0	0	0	0	0	0	0	0	0	0	0	0	0	0	0	0	0	0	0	0	0	0	0	0	0	0	0	0	0	0	0	0	0	0	952	0	0	0	0	0	0
Cha-F-100092	0	0	0	0	0	0	0	0	0	0	0	0	0	0	0	0	0	0	0	0	0	0	0	0	0	0	0	0	0	0	0	0	0	0	0	0	0	0	0	0	0	0	1584	0	0	0	0	0	0
Cha-F-100093	0	256	0	0	0	0	0	0	0	0	0	0	0	0	600	0	0	0	0	0	0	0	0	160	0	872	184	14864	5064	0	0	0	0	0	0	0	104	0	0	0	0	0	0	0	0	0	0	0	0
Cha-F-100094	0	0	0	0	0	0	0	0	0	0	0	0	0	0	0	0	0	0	0	0	0	0	0	0	0	0	0	1784	8928	0	440	0	0	0	0	0	0	0	0	0	0	0	0	0	0	0	0	0	0
Cha-F-100095	0	0	0	0	0	0	0	0	0	0	0	120	0	0	0	0	0	0	0	0	0	0	0	0	0	0	0	0	0	0	0	0	0	0	3016	3184	0	0	296	0	0	0	0	0	0	0	0	0	0
Cha-F-100096	0	0	0	0	0	0	0	0	0	0	0	0	0	0	0	0	0	0	0	0	24	0	0	0	0	0	0	0	0	0	0	0	0	0	0	0	0	0	0	0	0	0	0	0	0	0	0	0	248
Cha-F-100097	0	0	0	0	0	0	0	0	0	0	0	0	0	0	192	680	736	1128	0	0	16	0	0	0	0	576	0	0	0	0	72	0	0	1872	0	0	256	0	0	0	0	0	0	0	0	0	0	0	0
Cha-F-100098	0	0	0	0	0	0	0	0	0	0	0	0	0	0	0	0	0	0	0	0	0	0	0	168	0	0	0	0	0	0	0	0	0	0	0	0	0	0	0	0	0	0	0	176	0	0	0	0	0
Cha-F-100099	0	0	0	0	200	0	0	0	0	0	0	0	392	0	0	0	0	0	0	0	224	0	0	7520	0	0	0	0	0	0	0	0	16	0	0	0	0	0	0	0	0	0	0	0	0	0	0	0	0
Cha-F-100100	0	0	0	0	0	0	0	0	0	0	0	0	0	0	0	0	0	0	0	0	0	0	0	0	0	0	0	0	0	0	0	0	0	0	0	0	0	0	0	0	0	0	544	0	0	0	0	0	0
Cha-F-100101	0	3512	0	0	0	0	0	0	0	0	0	0	0	0	0	0	0	0	0	0	0	0	0	0	0	0	0	0	2072	0	0	0	0	0	0	0	0	0	0	0	0	0	0	0	0	0	0	0	0
Cha-F-100102	0	0	0	0	0	0	0	0	0	0	0	0	0	0	0	0	0	0	0	0	0	0	0	0	0	0	0	0	0	0	0	0	0	0	0	0	0	0	0	0	0	0	1776	0	0	0	0	0	0
Cha-F-100103	0	0	0	0	0	0	0	0	0	0	0	0	0	0	0	0	0	0	0	0	0	0	0	0	0	0	0	0	0	0	0	0	0	0	0	0	0	0	0	0	0	0	0	0	6760	0	0	0	0
Cha-F-100104	0	0	0	0	184	0	0	0	0	0	0	0	192	104	0	0	0	0	0	0	56	0	0	5528	0	0	0	0	0	0	0	0	0	0	0	0	0	0	0	0	0	0	0	0	0	0	0	0	0
Cha-F-100105	0	0	0	0	0	0	0	0	0	0	0	0	0	0	0	0	0	0	0	0	0	0	0	0	0	0	0	0	0	0	0	0	0	0	0	0	0	0	0	0	0	0	864	0	0	0	0	0	0
Cha-F-100106	0	0	0	0	0	0	0	0	0	0	0	0	0	0	0	0	0	0	0	0	0	0	0	0	0	0	0	0	0	0	0	0	0	0	0	0	0	0	0	0	0	0	648	0	0	0	0	0	0
Cha-F-100107	0	0	0	0	0	0	0	0	0	0	0	0	0	0	0	0	0	0	0	0	0	0	0	0	0	0	0	0	0	0	0	0	0	0	0	0	0	0	0	0	0	0	0	0	0	0	0	0	112
Cha-F-100108	0	0	48	0	0	0	2072	0	0	0	0	56	0	0	184	0	0	0	0	0	24	0	0	720	0	0	0	0	0	0	0	0	40	0	0	0	0	1144	0	0	144	0	0	128	0	0	0	0	0
Cha-F-100110	0	0	0	0	0	0	0	0	0	0	0	0	0	0	0	0	0	0	0	0	104	0	0	0	0	0	0	0	0	0	0	0	0	0	0	0	0	0	0	0	0	0	0	0	0	0	0	0	0
Cha-F-100111	0	0	504	0	0	0	16	0	0	0	0	0	0	0	1904	0	0	720	0	0	72	0	0	1352	0	0	0	0	0	0	0	0	0	0	0	0	0	0	0	0	0	0	0	88	0	56	0	0	224
Cha-F-100112	0	0	0	0	0	0	0	0	0	0	0	0	0	0	0	0	0	0	0	0	0	0	0	180	0	0	0	0	0	0	0	0	0	0	0	0	0	0	0	0	0	0	0	0	0	18	0	0	1386
Cha-F-100113	0	0	0	0	0	0	0	288	0	0	0	0	0	0	0	0	0	0	0	0	0	0	0	0	0	0	0	0	0	0	0	0	0	0	0	0	0	0	856	0	0	0	0	0	0	0	0	24	0
Cha-F-100114	0	0	0	0	0	0	0	0	0	0	0	0	0	0	0	0	0	0	0	0	0	0	0	0	0	0	0	0	0	0	0	0	0	0	344	10104	0	0	216	0	0	0	0	0	0	0	0	0	0
Cha-F-100115	0	0	0	0	0	0	0	0	0	0	0	0	0	0	304	720	1136	1632	0	0	440	0	0	0	0	0	0	0	0	0	392	0	0	2248	0	0	0	0	0	0	0	0	0	0	0	0	0	0	0
Cha-F-100116	0	0	0	0	0	0	0	0	0	0	0	0	0	0	0	0	0	0	0	0	0	0	0	0	0	0	0	0	0	0	0	0	0	0	0	0	0	0	9081	0	0	0	0	0	0	0	0	0	0
Cha-F-100119	0	0	0	0	1504	0	792	0	0	0	0	0	0	0	256	0	0	536	0	0	456	0	0	5192	0	0	0	0	0	0	0	0	0	0	0	0	0	0	0	0	0	0	0	0	0	792	0	0	1360
Cha-F-100120	0	0	0	0	0	0	0	0	0	0	0	0	0	0	360	784	1096	1528	0	0	32	0	0	0	0	112	0	0	0	0	184	0	0	1984	0	0	72	0	0	0	0	0	0	0	0	0	0	0	0
Cha-F-100121	0	1064	0	0	0	0	0	0	0	0	0	0	0	0	0	0	0	0	0	1832	0	0	552	0	0	0	0	0	0	0	0	0	0	0	0	0	0	0	0	0	0	0	0	0	0	0	0	0	0
Cha-F-100122	0	0	8	48	0	0	1448	0	0	0	0	0	0	0	10400	256	2264	1056	0	0	1080	0	0	1344	0	960	5264	0	0	0	0	824	0	0	0	0	0	0	0	0	0	0	0	0	0	336	0	0	0
Cha-F-100123	0	0	0	0	0	264	64	40	0	0	0	416	0	0	0	0	0	0	0	0	0	7040	0	0	0	0	0	0	32	240	1896	0	0	0	256	776	0	0	0	0	0	0	0	0	0	0	0	0	0
Cha-F-100124	0	1416	0	0	0	0	0	0	0	0	0	0	0	0	0	0	0	0	0	2784	0	0	728	0	0	0	0	0	0	0	0	0	0	0	0	0	0	0	0	0	0	0	0	0	0	0	0	0	0
Cha-F-100125	0	0	0	0	0	0	0	0	0	0	728	0	0	0	344	904	1000	1680	0	0	0	0	0	0	0	64	0	0	0	0	0	0	0	992	0	0	0	0	0	0	0	0	0	0	0	0	0	0	0
Cha-F-100126	0	1008	0	0	0	0	0	0	0	0	0	0	0	0	0	0	0	0	0	2192	0	0	0	0	0	0	0	0	0	0	608	0	0	0	24	0	0	0	0	0	0	0	0	0	0	0	0	0	0
Cha-F-100127	0	2768	0	0	0	0	0	0	0	0	0	0	0	0	0	0	0	0	0	1768	0	0	0	0	0	0	0	0	72	0	1824	0	0	0	160	0	0	0	0	0	0	0	0	0	0	0	0	0	0
Cha-F-100128	0	0	0	0	0	0	0	0	0	0	0	0	0	0	0	0	0	0	0	0	0	0	8520	0	0	0	0	0	0	0	0	0	0	0	0	0	0	0	0	0	0	0	0	0	0	0	0	0	0
Cha-F-100129	0	0	0	0	0	0	0	0	0	0	32	0	344	944	1192	0	560	0	0	0	0	0	0	1584	0	1920	6384	0	0	0	0	1032	0	0	0	0	0	0	0	0	0	0	0	0	0	0	0	0	0
Cha-F-100130	0	0	0	0	1712	0	0	0	0	0	16	0	136	0	0	0	0	0	0	0	1024	0	0	4168	0	0	0	0	0	0	0	0	0	0	0	0	0	0	0	0	0	0	0	0	0	1728	0	0	0
Cha-F-100131	0	0	0	0	0	0	0	0	0	0	0	0	0	0	0	0	0	0	0	0	0	0	0	0	0	0	0	0	0	0	0	0	0	0	0	0	0	0	0	0	0	0	8968	0	0	0	0	0	0
Cha-F-100133	0	1168	0	0	0	0	0	0	0	0	0	0	0	0	0	0	0	0	0	224	0	0	2968	0	0	0	0	0	0	0	0	0	0	0	0	0	0	0	0	0	0	0	0	0	0	0	0	0	0
Cha-F-100134	0	1040	0	0	0	0	0	0	0	0	0	0	0	0	0	0	0	0	0	656	0	0	2944	0	0	0	0	0	0	0	0	0	0	0	0	0	0	0	0	0	0	0	0	0	0	0	0	0	0
Cha-F-100135	0	0	0	0	0	0	224	0	0	0	0	0	0	0	5216	0	344	1824	0	0	0	0	0	840	0	1008	20208	0	0	0	192	0	0	0	0	0	1576	0	0	0	272	0	0	0	0	0	0	0	0
Cha-F-100136	0	0	0	0	0	0	0	0	0	0	0	0	0	0	0	0	0	0	0	0	0	0	0	0	0	0	0	0	0	0	0	0	0	0	0	0	0	0	0	0	0	0	480	0	0	0	0	0	0
Cha-F-100139	0	0	0	0	0	0	0	0	0	0	0	0	0	0	0	0	0	0	0	0	0	0	0	0	0	0	0	0	0	0	0	0	0	0	0	0	0	0	0	0	0	0	920	0	0	0	0	0	0
Cha-F-100140	0	0	0	0	0	0	0	0	0	0	0	0	0	0	0	0	0	0	0	0	208	0	0	0	0	0	0	0	0	0	0	0	0	0	0	0	0	0	0	0	0	0	0	0	0	0	0	0	0
Cha-F-100141	0	0	0	0	0	0	0	0	0	0	0	0	0	0	0	0	0	0	0	0	0	0	0	0	0	0	0	0	0	0	0	0	0	0	0	0	0	0	0	0	0	0	0	0	4568	0	0	0	0
Cha-F-100142	0	0	0	0	0	0	0	0	0	0	0	0	0	0	0	0	0	0	0	0	0	0	0	0	0	0	0	0	0	0	0	0	0	0	0	0	0	0	0	0	0	0	1872	0	0	0	0	0	0
Cha-F-100143	0	0	0	0	0	0	0	0	0	0	0	0	0	0	0	0	0	0	0	0	0	0	0	0	0	0	0	0	0	0	0	0	0	0	0	0	0	0	0	0	0	0	1032	0	0	0	0	0	0
Cha-F-100144	0	0	0	0	0	0	0	32	0	0	0	0	0	0	0	0	0	0	0	0	0	0	0	0	0	8	2624	0	0	0	0	0	0	0	0	0	0	0	0	216	0	0	0	0	0	0	0	0	0
Cha-F-100146	0	0	0	0	0	0	0	0	0	0	0	0	0	0	0	0	0	0	0	0	0	0	0	0	0	0	0	0	0	0	0	0	0	0	0	0	0	0	0	0	0	0	1160	0	0	0	0	0	0
Cha-F-100147	0	0	0	0	0	0	0	0	0	0	0	0	0	0	0	0	0	0	0	0	0	0	0	0	0	0	0	0	0	0	0	0	0	0	0	0	0	0	0	0	0	0	1280	0	0	0	0	0	0
Cha-F-100148	0	0	0	0	0	0	0	0	0	0	0	0	0	0	0	0	0	0	0	0	0	0	0	0	0	0	0	0	0	0	0	0	0	0	0	0	0	0	0	0	0	0	800	0	0	0	0	0	0
Cha-F-100149	0	0	0	0	0	0	0	0	0	0	0	0	0	0	0	0	0	0	0	0	0	0	0	0	0	0	0	0	0	0	0	0	0	0	0	0	0	0	0	0	0	0	1096	0	0	0	0	0	0
Cha-F-100150	0	0	416	0	0	0	784	0	0	0	0	0	0	0	0	0	0	0	0	0	288	0	0	0	0	0	0	2432	480	0	0	0	0	0	0	0	56	112	0	0	0	0	0	0	0	624	0	0	0
Cha-F-100151	0	0	0	0	1664	0	912	0	0	0	0	0	0	0	1992	0	0	336	0	0	696	0	0	2336	0	0	0	0	328	24	96	0	0	0	0	32	0	0	0	0	160	0	0	0	0	0	0	0	168
Cha-F-100152	0	0	0	0	0	0	2192	0	0	0	0	0	0	0	936	0	0	136	0	0	0	40584	0	0	0	0	0	0	0	0	0	0	0	0	0	0	0	0	0	0	0	0	0	0	0	0	0	0	0
Cha-F-100153	0	0	0	0	0	1496	0	0	0	0	216	0	0	0	2792	584	56	1240	0	0	0	0	0	0	10040	2936	944	0	648	0	0	24	0	96	0	0	2448	0	0	0	8	0	0	0	0	0	0	0	0
Cha-F-100154	0	0	0	0	0	0	0	0	0	0	0	0	0	0	0	0	0	0	0	0	0	0	0	0	0	0	0	0	0	0	0	0	0	0	0	0	0	0	0	0	0	0	0	0	0	0	0	0	8
Cha-F-100155	0	0	0	0	0	0	0	0	0	0	0	0	0	0	0	0	0	0	0	0	0	0	0	0	0	0	0	0	0	0	0	0	0	0	0	0	0	0	0	0	0	0	1720	0	0	0	0	0	0
Cha-F-100156	0	0	0	0	0	0	0	0	0	0	0	0	0	0	0	0	0	0	0	0	0	0	0	0	0	0	0	0	0	0	0	0	0	0	0	0	0	0	0	0	0	0	0	0	0	1032	48	0	0
Cha-F-100157	0	856	0	0	0	0	0	0	0	0	0	0	0	0	0	0	0	0	0	0	0	0	5576	0	0	0	0	0	0	0	0	0	0	0	832	128	0	0	0	0	0	0	0	0	0	0	0	0	0
Cha-F-100158	0	0	592	0	0	0	6504	528	968	0	120	7032	3976	400	2352	0	0	32	1240	0	560	0	0	4144	0	0	5552	0	0	64	0	0	136	0	2528	0	0	0	792	0	0	0	0	0	0	0	0	0	0
Cha-F-100159	0	0	0	0	0	0	0	0	0	0	0	0	0	0	0	0	0	0	0	0	0	0	0	0	0	0	0	0	0	0	0	0	0	0	0	0	0	0	0	0	0	0	0	0	0	0	0	0	0
Cha-F-100160	0	0	0	0	256	0	0	0	0	0	456	0	0	0	616	648	1248	1616	0	0	128	0	0	0	0	24	0	0	0	0	0	0	0	592	0	0	104	0	0	0	0	0	0	0	0	0	0	0	0
Cha-F-100161	0	0	0	0	0	0	0	0	0	0	0	0	0	0	0	0	0	0	0	0	0	0	0	0	0	0	0	0	0	0	0	0	0	0	320	5888	0	0	5448	0	0	0	0	0	0	0	0	0	0
Cha-F-100162	0	0	0	0	0	0	0	0	0	0	0	0	0	0	400	544	0	1960	0	0	0	0	0	0	0	0	0	0	0	0	528	0	0	784	0	0	1176	0	0	0	0	0	0	0	0	0	0	0	0
Cha-F-100163	0	0	0	0	0	328	0	0	0	0	0	368	0	0	0	0	0	0	0	0	0	3184	0	0	0	0	0	368	1216	320	1088	0	0	0	0	1112	0	0	0	0	0	0	0	0	0	0	0	0	0
Cha-F-100164	0	0	0	0	0	0	0	0	0	0	0	0	0	0	0	0	0	0	0	0	0	0	0	0	0	0	0	0	0	0	0	0	0	0	0	0	0	0	0	0	0	0	0	0	0	0	0	0	8
Cha-F-100165	0	1064	0	0	0	152	0	0	0	0	0	0	0	0	0	0	0	0	0	344	0	0	4936	0	272	0	0	0	0	0	0	264	0	0	0	0	0	0	0	0	0	0	0	0	0	0	0	0	0
Cha-F-100166	0	568	0	0	0	0	0	0	0	0	0	0	0	0	0	0	0	0	0	344	0	0	4568	0	0	0	0	0	0	0	0	0	0	0	0	0	0	0	0	0	0	0	0	0	0	0	0	0	0
Cha-F-100167	0	0	0	0	0	0	0	0	0	0	0	0	0	0	0	0	0	0	0	0	0	0	0	0	0	0	0	0	0	0	0	0	0	0	0	0	0	0	0	0	0	0	0	0	0	0	0	0	360
Cha-F-100168	0	0	0	0	0	0	0	0	0	0	0	0	16	0	0	0	0	0	0	0	0	0	0	0	0	0	0	0	0	0	0	0	0	0	0	0	0	0	0	0	0	0	0	0	64	0	0	0	504
Cha-F-100169	8	1304	0	0	0	0	0	0	0	0	0	0	0	0	0	0	0	0	0	0	0	0	5312	0	0	0	0	0	0	0	0	0	0	0	0	0	0	0	0	0	0	0	0	0	0	0	0	0	0
Cha-F-100170	0	0	0	16	0	0	0	0	0	0	3728	0	4584	808	0	152	0	0	0	0	0	0	0	2584	0	1448	4560	0	0	0	0	40	664	0	6248	80	2560	0	0	0	0	0	0	0	0	0	0	0	1344
Cha-F-100174	120	2936	0	0	0	0	0	0	0	0	0	0	0	0	0	0	0	0	0	480	0	0	168	0	0	0	0	0	0	0	0	0	0	0	0	0	0	0	0	0	0	0	0	0	0	0	0	0	0
Cha-F-100175	0	0	0	0	0	0	0	0	0	0	0	0	0	0	0	0	0	0	0	0	0	0	0	0	0	0	0	0	0	0	0	0	0	0	0	0	0	0	0	0	0	0	0	0	0	0	0	0	0
Cha-F-100176	0	0	0	0	0	0	0	0	0	0	0	0	0	0	0	0	0	0	0	0	0	0	0	0	0	0	0	0	0	0	0	0	0	0	0	0	0	0	0	0	0	0	904	0	0	0	0	0	0
Cha-F-100177	0	0	0	0	0	0	0	0	0	0	0	0	120	0	0	0	0	0	0	0	0	0	0	0	0	0	0	0	0	0	0	0	0	0	0	0	0	0	0	0	0	0	40	0	768	0	0	0	2192
Cha-F-100178	0	0	0	0	0	0	0	0	0	0	144	0	0	0	672	736	1152	1872	0	0	0	0	0	0	0	48	0	0	0	0	328	0	0	608	0	0	0	0	0	0	0	0	0	0	0	0	0	0	0
Cha-F-100179	0	624	0	0	0	0	0	0	0	0	0	0	0	0	0	0	0	0	0	312	0	0	2736	0	0	0	0	0	0	0	0	0	0	0	0	0	0	0	0	0	0	0	0	0	0	0	0	0	0
Cha-F-100180	0	960	0	0	0	0	0	0	0	0	0	0	0	0	0	0	0	0	0	424	0	0	3856	0	0	0	0	0	0	0	0	0	0	0	0	0	0	0	0	0	0	0	0	0	0	0	0	0	0
Cha-F-100181	0	0	0	0	504	0	0	0	0	0	0	0	90	0	0	0	0	0	0	0	0	0	0	6183	0	0	0	0	0	0	0	0	0	0	0	0	0	0	0	0	0	0	0	81	0	963	0	0	63
Cha-F-100182	0	1232	0	0	0	0	0	0	0	0	0	0	0	0	0	0	0	0	0	352	0	0	4256	0	0	0	0	0	0	0	0	0	0	0	0	0	0	0	0	0	0	0	0	0	0	0	0	0	0
Cha-F-100183	0	1240	0	0	0	0	0	0	0	0	0	0	0	0	0	0	0	0	0	416	0	0	8840	0	0	0	0	0	0	0	0	0	0	0	0	0	0	0	0	0	0	0	0	0	0	0	0	0	0
Cha-F-100184	0	0	0	0	0	0	0	0	0	0	0	0	0	0	0	0	0	0	0	0	0	0	0	0	0	0	0	0	0	0	0	0	0	0	0	0	0	0	0	0	0	0	0	0	0	0	0	0	0
Cha-F-100185	0	0	0	0	0	0	0	0	0	0	0	0	0	0	0	0	0	0	0	0	0	0	0	0	0	0	0	0	0	0	0	0	0	0	0	0	0	0	0	0	0	0	11952	0	0	608	0	0	424
Cha-F-100186	0	1248	0	0	0	0	0	0	0	0	0	0	0	0	0	0	0	0	0	0	0	0	6696	0	0	0	0	0	0	0	0	0	0	0	0	0	0	0	0	0	0	0	0	0	0	0	0	0	0
Cha-F-100187	0	0	0	0	0	0	0	0	0	0	48	0	0	0	688	1016	0	1856	0	0	0	0	0	0	0	0	48	0	0	0	1800	0	0	776	0	0	0	0	0	0	0	0	0	0	0	0	0	0	0
Cha-F-100188	0	0	0	0	0	0	0	0	0	0	0	0	0	0	0	0	0	0	0	0	304	0	0	0	0	0	0	0	0	0	0	0	0	0	0	0	0	0	0	0	0	0	0	0	0	0	0	0	112
Cha-F-100189	0	3024	0	0	0	0	0	0	0	0	0	0	0	0	0	0	0	0	0	48	0	0	0	0	0	0	0	0	1616	344	0	0	0	0	0	0	0	0	0	0	0	0	0	0	0	0	0	0	0
Cha-F-100190	0	472	0	0	0	0	0	0	0	0	0	0	0	0	0	0	0	0	0	448	0	0	2480	0	0	0	0	0	0	0	0	0	0	0	0	0	0	0	0	0	0	0	0	0	0	0	0	0	0
Cha-F-100191	0	0	0	0	0	0	0	0	0	0	0	0	0	0	0	0	0	0	0	0	0	0	0	0	0	0	0	0	0	0	0	0	0	0	0	0	0	0	0	0	0	0	496	0	0	0	0	0	0
Cha-F-100193	0	0	0	0	0	0	0	0	0	0	0	0	0	0	0	0	0	0	0	0	0	0	0	0	0	0	0	0	0	0	0	0	0	0	0	0	0	0	22512	944	0	0	0	0	0	0	0	0	0
Cha-F-100194	0	0	0	0	180	0	1107	0	0	0	0	0	0	0	1800	0	0	126	0	0	324	0	0	4194	0	0	0	0	315	0	0	0	0	0	0	0	0	0	0	0	180	0	0	0	0	0	0	0	0
Cha-F-100195	0	840	0	0	0	0	0	0	0	0	0	0	0	0	0	0	0	0	0	664	0	0	2816	0	0	0	0	0	0	0	0	0	0	0	0	0	0	0	0	0	0	0	0	0	0	0	0	0	0
Cha-F-100196	0	0	0	0	0	0	0	0	0	0	0	0	0	0	0	0	0	0	0	0	0	0	0	0	0	0	0	0	0	0	0	0	0	0	0	0	0	0	0	0	0	0	1552	0	0	0	0	0	0
Cha-F-100197	0	0	0	0	0	0	0	0	0	0	0	0	0	0	0	0	0	0	0	0	0	0	0	0	0	0	0	0	0	0	0	0	0	0	0	0	0	0	0	0	0	0	0	0	0	0	0	0	288
Cha-F-100198	0	3712	0	0	0	0	0	0	0	0	336	0	0	0	0	328	0	0	0	0	0	0	0	0	112	240	0	0	0	0	736	344	24	0	0	0	0	0	0	0	0	0	0	0	0	0	0	0	0
Cha-F-100199	0	2064	0	0	0	0	0	0	0	0	0	0	0	0	0	0	0	0	0	3384	0	0	0	0	0	0	0	0	0	0	1312	0	0	0	0	208	0	0	0	0	0	0	0	0	0	0	0	0	0
Cha-F-100200	0	0	0	0	0	0	0	0	0	0	0	0	0	0	0	0	0	0	0	0	248	0	0	0	0	0	0	0	0	0	0	0	0	0	0	0	0	0	0	0	0	0	0	0	0	0	0	0	0
Cha-F-100201	0	344	0	0	0	0	0	0	0	0	0	0	0	0	0	0	0	0	0	680	0	0	1968	0	0	0	0	0	0	0	0	0	0	0	0	0	0	0	0	0	0	0	0	0	0	0	0	0	0
Cha-F-100202	0	784	0	0	0	0	0	0	0	0	0	0	0	0	0	0	0	0	0	496	0	0	2160	0	0	0	0	0	0	0	0	0	0	0	0	0	0	0	0	0	0	0	0	0	0	0	0	0	0
Cha-F-100203	0	0	0	0	0	0	0	0	0	0	0	0	0	0	0	0	0	0	0	0	0	0	0	0	0	0	0	0	0	0	0	0	0	0	0	0	0	0	0	0	0	0	312	0	0	0	0	0	0
Cha-F-100204	0	1480	0	0	0	0	0	0	0	0	0	0	0	0	0	0	0	0	0	696	0	0	2808	0	0	0	0	0	0	0	0	0	0	0	0	0	0	0	0	0	0	0	0	0	0	0	0	0	0
Cha-F-100206	0	0	776	0	1440	0	0	0	0	0	0	0	0	0	0	0	0	0	0	0	0	0	0	1360	0	0	0	0	0	0	0	0	0	0	0	0	0	0	0	0	0	0	0	0	0	0	0	0	536
Cha-F-100207	0	0	0	0	0	0	0	0	0	0	0	0	0	0	0	0	0	0	0	0	0	0	0	0	0	0	0	0	0	0	0	0	0	0	0	0	0	0	0	0	0	0	2576	0	0	0	0	0	0
Cha-F-100208	0	0	0	0	0	0	0	0	0	0	0	0	0	0	0	0	0	0	0	0	0	0	0	0	0	0	0	0	0	0	0	0	0	0	0	0	0	0	0	0	0	0	0	0	0	0	0	0	0
Cha-F-100209	0	0	0	0	0	0	0	0	0	0	0	0	0	0	496	768	1712	1016	0	0	184	0	0	0	0	24	0	0	0	0	32	0	0	1968	0	0	0	0	0	0	0	0	0	0	0	0	0	0	0
Cha-F-100211	0	1384	0	0	0	0	0	0	0	0	0	0	0	0	0	0	0	0	0	1856	0	0	2848	0	0	0	0	0	0	0	0	0	0	0	0	0	0	0	0	0	0	0	0	0	0	0	0	0	0
Cha-F-100212	0	1032	0	0	0	0	0	0	0	0	0	0	0	0	0	0	0	0	0	0	0	0	2688	0	0	0	0	0	0	0	0	0	0	0	0	0	0	0	0	0	0	0	0	0	0	0	0	0	0
Cha-F-100213	0	2304	0	0	0	112	0	0	0	0	2528	0	0	0	0	0	0	0	0	0	0	0	0	0	1472	80	0	2400	1704	0	13440	248	272	0	208	0	936	0	0	0	0	0	0	0	0	0	0	0	0
Cha-F-100214	0	0	0	0	0	0	0	360	0	0	0	0	0	0	0	0	0	152	2080	0	0	312	0	0	0	0	1872	0	0	0	0	0	0	0	0	0	0	0	936	0	0	0	0	0	0	0	0	0	0
Cha-F-100215	0	3904	0	0	0	0	0	0	0	0	0	0	0	0	0	0	0	0	0	0	0	0	0	0	0	0	0	0	2504	176	0	0	0	0	0	0	0	0	0	0	0	0	0	0	0	0	0	0	0
Cha-F-100216	0	0	0	0	0	0	0	0	0	0	0	0	0	0	0	0	0	0	0	0	0	0	0	0	0	0	0	0	0	0	0	0	0	0	0	0	0	0	0	0	0	0	672	0	0	0	0	0	0
Cha-F-100217	0	0	0	0	0	0	0	0	0	0	0	0	0	0	0	0	0	0	0	0	0	0	0	0	0	0	0	0	0	0	0	0	0	0	0	0	0	0	0	0	0	0	0	0	1064	0	0	0	0
Cha-F-100218	0	0	0	0	0	0	0	0	0	0	0	0	0	0	0	0	0	0	0	0	0	0	0	0	0	0	0	0	0	0	0	0	0	0	0	0	0	0	0	0	0	0	0	0	0	0	0	0	888
Cha-F-100219	0	3608	0	0	0	0	0	0	0	0	0	0	0	0	0	0	0	0	0	0	0	0	0	0	0	0	0	0	2632	0	0	0	0	0	0	0	0	0	0	0	0	0	0	0	0	0	0	0	0
Cha-F-100220	0	0	0	0	0	0	0	0	0	0	0	0	0	0	320	984	992	1304	0	0	256	0	0	0	0	0	0	0	0	0	176	0	0	960	0	0	0	0	0	0	0	0	0	0	0	0	0	0	0
Cha-F-100222	0	0	0	0	0	0	0	0	0	0	0	0	0	0	504	680	920	1104	0	0	344	0	0	0	0	0	144	0	0	0	224	0	0	392	0	0	0	0	0	0	0	0	0	0	0	0	0	0	0
Cha-F-100223	0	0	0	0	0	0	0	0	0	0	0	0	0	0	0	0	0	0	0	0	0	0	0	0	0	0	0	0	0	0	0	0	0	0	0	0	0	0	0	0	0	0	0	0	27351	0	0	0	0
Cha-F-100224	0	1896	0	0	0	0	0	0	0	0	0	0	0	0	0	0	0	0	0	0	0	0	0	0	0	0	0	0	1576	168	24	0	0	0	0	0	0	0	0	0	0	0	0	0	0	0	0	0	0
Cha-F-100225	0	0	0	0	1064	0	896	0	0	0	0	0	0	0	208	0	0	408	0	0	640	0	0	7600	0	0	0	0	0	0	0	0	0	0	0	0	0	0	0	0	0	0	0	0	0	1048	0	0	880
Cha-F-100226	0	2040	0	0	0	0	0	0	0	0	0	0	0	0	0	0	0	0	0	0	0	0	0	0	0	0	0	0	1600	320	104	0	0	0	0	0	0	0	0	0	0	0	0	0	0	0	0	0	0
Cha-F-100227	0	0	0	0	0	0	0	0	0	0	0	0	0	0	984	696	264	1392	0	0	104	0	0	0	0	304	184	0	0	0	160	0	0	608	0	0	0	0	0	0	0	0	0	0	0	0	0	0	0
Cha-F-100228	0	0	0	0	0	0	0	0	0	0	0	0	0	0	0	0	0	0	0	0	0	0	0	0	0	0	0	0	0	0	0	0	0	0	0	0	0	0	0	0	0	0	0	0	0	0	0	0	0
Cha-F-100229	0	0	0	0	0	0	0	0	0	0	0	0	0	0	0	0	0	0	0	0	0	0	0	0	0	0	0	0	0	0	0	0	0	0	0	0	0	0	0	0	0	0	704	0	0	0	0	0	0
Cha-F-100230	0	0	0	0	336	0	832	0	0	0	0	0	104	112	2208	0	0	0	0	0	0	0	0	4872	0	0	0	8	432	0	64	0	0	0	0	0	0	0	0	0	296	0	0	0	0	0	0	0	0
Cha-F-100231	0	0	0	0	656	0	0	0	0	0	120	0	288	0	0	0	0	72	0	0	6008	0	0	608	0	0	0	0	0	0	0	0	0	0	8	0	0	0	0	0	0	0	0	0	0	0	0	0	0
Cha-F-100232	0	0	0	0	0	0	0	0	0	0	0	0	0	0	0	0	0	0	0	0	32	0	0	0	0	0	0	0	0	0	0	0	0	0	0	0	0	0	0	0	0	0	0	0	0	0	0	0	0
Cha-F-100233	0	0	0	0	0	0	0	0	0	0	248	0	0	0	984	672	0	1920	0	0	0	0	0	0	0	0	0	0	88	0	968	0	0	3192	0	0	1056	0	0	0	0	0	0	0	0	0	0	0	0
Cha-F-100235	0	0	0	0	672	0	1696	0	0	0	0	0	0	0	1408	0	0	232	0	0	520	0	0	10112	0	0	0	0	0	0	0	0	0	0	0	0	0	0	0	0	0	0	0	0	0	0	0	0	0
Cha-F-100236	0	0	0	0	0	0	0	0	0	0	0	0	0	0	0	0	0	0	0	0	0	0	0	0	0	0	0	0	0	0	0	0	0	0	0	0	0	0	0	0	0	0	8072	0	392	0	0	0	0
Cha-F-100237	0	0	0	0	0	0	0	0	0	0	0	0	0	0	952	0	5872	0	0	0	0	0	0	0	1936	4592	15032	0	0	0	0	0	0	336	0	0	560	0	0	0	0	0	0	0	0	0	0	0	0
Cha-F-100239	0	760	0	0	0	0	0	0	0	0	0	0	0	0	0	0	0	0	0	1864	0	0	2152	0	0	0	0	0	0	0	0	0	0	0	0	0	0	0	0	0	0	0	0	0	0	0	0	0	0
Cha-F-100240	0	0	0	0	0	0	0	0	0	0	0	0	0	0	0	0	0	0	0	0	0	0	0	0	0	0	0	0	0	0	0	0	0	0	0	0	0	0	0	0	0	0	5168	0	0	0	0	0	0
Cha-F-100241	0	0	0	0	0	0	0	0	0	0	64	0	0	0	1024	784	0	1880	0	0	0	0	0	0	0	0	0	0	32	0	832	0	0	2600	0	0	664	0	0	0	0	0	0	0	0	0	0	0	0
Cha-F-100242	0	0	0	0	1336	0	0	0	0	0	352	0	440	0	0	0	0	0	0	0	1072	0	0	6856	0	0	0	0	0	0	0	0	0	0	48	0	0	0	0	0	0	0	0	16	0	1704	0	0	0
Cha-F-100243	0	0	0	0	0	0	0	0	0	0	0	0	0	0	0	0	0	0	0	0	40	0	0	0	0	0	0	0	0	0	0	0	0	0	0	0	0	0	0	0	0	0	0	0	0	0	0	0	280
Cha-F-100244	0	0	0	0	0	0	0	0	0	0	0	0	0	0	0	0	0	0	0	0	0	0	0	0	0	0	0	0	0	0	0	0	0	0	0	0	0	0	0	0	0	0	1040	0	0	0	0	0	0
Cha-F-100245	0	0	0	0	0	0	0	0	0	0	2394	0	207	414	1872	0	0	0	0	0	0	0	0	7020	0	0	41949	0	0	0	0	0	0	0	0	0	1332	0	0	0	0	0	0	0	0	0	0	0	0
Cha-F-100246	0	0	0	0	0	0	0	1000	1856	0	0	904	0	0	0	0	0	0	0	0	0	0	0	376	0	0	0	0	0	224	168	0	0	0	1176	2112	0	0	168	0	0	0	0	0	0	0	424	0	0
Cha-F-100247	0	0	0	0	0	0	0	2736	0	0	0	24	0	0	0	0	0	0	0	0	0	0	0	0	0	0	0	1728	296	0	144	0	0	0	48	0	0	0	0	0	0	168	0	0	0	0	0	328	0
Cha-F-100248	0	0	0	0	0	0	0	80	0	0	0	0	0	0	0	0	0	0	0	0	0	0	0	0	0	0	0	0	0	0	0	0	0	0	0	0	0	0	15072	0	0	0	0	0	0	0	0	0	0
Cha-F-100249	0	0	0	0	0	0	0	0	0	0	0	0	0	0	0	0	0	0	0	0	0	0	0	0	0	0	0	0	0	0	0	0	0	0	0	0	0	0	0	0	0	0	0	0	0	0	0	0	3656
Cha-F-100250	0	0	0	0	1328	0	0	0	0	0	64	0	168	0	0	0	0	168	0	0	736	0	0	3304	0	0	0	0	0	0	0	0	96	0	64	0	0	0	0	0	0	0	0	24	0	1104	0	0	0
Cha-F-100251	0	0	0	0	80	0	0	0	0	0	0	0	0	0	0	0	0	0	0	0	240	0	0	0	0	0	0	0	0	0	0	0	0	0	0	0	0	0	0	0	0	0	0	0	0	0	0	0	272
Cha-F-100252	0	0	0	0	0	0	0	0	0	0	0	0	0	0	0	0	0	0	0	0	0	0	0	0	0	0	0	0	0	0	0	0	0	0	0	0	0	0	0	0	0	0	15968	0	248	0	0	0	1344
Cha-F-100253	0	0	0	0	0	0	0	0	0	0	0	0	0	0	0	0	0	0	0	0	0	0	0	0	696	952	0	17368	8800	0	0	0	0	0	0	0	112	0	0	0	0	0	0	0	0	0	0	0	0
Cha-F-100255	0	0	0	0	0	0	0	0	0	0	0	0	0	0	0	0	0	0	0	0	0	0	0	0	0	0	0	0	0	0	0	0	0	0	0	0	0	0	0	0	0	0	0	0	0	0	0	0	0
Cha-F-100256	0	0	0	0	1312	0	1408	0	0	0	0	0	0	0	2544	0	0	0	0	0	288	0	0	5384	0	0	0	0	184	0	0	0	0	0	0	0	0	0	0	0	408	0	0	0	0	0	0	0	0
Cha-F-100257	0	0	0	0	0	0	0	0	0	0	0	0	0	0	48	584	1472	1696	0	0	232	0	0	0	0	176	0	0	0	0	152	0	0	1792	0	0	64	0	0	0	0	0	0	0	0	0	0	0	0
Cha-F-100258	0	0	0	0	176	0	0	0	0	0	0	0	0	0	288	0	0	464	0	0	648	0	0	5736	0	0	376	0	0	0	0	0	0	0	0	0	0	0	0	0	0	0	0	0	0	0	0	0	400
Cha-F-100260	0	0	0	0	0	0	0	0	0	0	0	0	0	0	0	0	0	0	0	0	0	0	0	0	0	0	0	0	0	0	0	0	0	0	0	0	0	0	0	0	0	0	0	0	0	0	0	0	0
Cha-F-100261	0	0	0	0	0	0	0	0	0	0	0	0	0	0	0	0	0	0	0	0	0	0	0	0	0	0	0	0	0	0	0	0	0	0	0	0	0	0	0	0	0	0	616	0	0	0	0	0	0
Cha-F-100263	0	0	72	0	594	0	0	0	0	0	0	0	18	216	0	0	0	0	0	0	1035	0	0	1971	0	0	0	0	0	0	0	0	0	0	0	0	0	0	0	0	0	0	0	0	0	0	0	0	0
Cha-F-100264	0	0	0	0	0	9320	0	0	0	0	0	0	0	24	0	0	0	0	0	0	0	0	0	0	4488	544	224	0	0	0	320	0	0	208	0	0	840	0	0	0	0	0	0	0	0	0	0	0	0
Cha-F-100265	0	0	0	0	0	0	0	0	0	0	0	0	0	0	0	0	0	0	0	0	0	0	0	0	0	0	0	0	0	0	0	0	0	0	0	0	0	0	0	0	0	0	7872	0	0	0	0	0	0
Cha-F-100267	0	7648	0	0	0	0	0	0	0	0	0	0	0	0	0	0	0	0	0	0	0	0	0	0	0	0	0	0	0	0	1376	0	0	0	0	0	0	0	0	0	0	0	0	0	0	0	0	0	0
Cha-F-100268	0	0	0	0	416	0	1320	0	0	0	0	0	40	16	2224	0	0	0	0	0	16	0	0	5896	0	0	0	0	296	0	80	0	0	0	0	0	0	0	0	0	104	0	0	0	0	0	0	0	0
Cha-F-100269	0	0	0	0	0	0	0	1328	0	0	0	0	0	0	0	0	0	0	0	0	0	0	0	0	0	0	0	0	0	0	0	0	0	0	0	0	0	0	30864	0	0	0	0	0	0	0	0	0	0
Cha-F-100270	0	1392	0	0	0	0	0	0	0	0	0	0	0	0	0	0	0	0	0	392	0	0	4128	0	0	0	0	0	0	0	0	0	0	0	0	0	0	0	0	0	0	0	0	0	0	0	0	0	0
Cha-F-100271	0	0	0	0	0	0	0	0	0	0	0	0	0	0	0	0	0	0	0	0	1560	0	0	6888	0	0	0	0	0	0	0	0	0	0	0	0	0	0	0	0	0	0	0	0	0	0	0	0	0
Cha-F-100272	0	0	0	0	0	0	0	0	0	0	0	0	0	0	0	0	0	0	0	0	0	0	0	0	0	0	0	0	0	0	0	0	0	0	0	0	0	0	0	0	0	0	0	0	0	0	0	0	117
Cha-F-100273	0	0	0	0	0	0	0	160	0	0	0	0	0	0	24	0	0	616	2352	0	112	0	0	0	0	0	1752	0	0	0	0	0	0	0	0	0	0	0	800	7264	0	0	0	0	0	0	0	0	0
Cha-F-100274	0	4264	0	0	0	0	0	0	0	0	0	0	0	0	0	0	0	0	0	0	0	0	0	0	40	184	0	88	2112	0	96	360	0	0	0	0	136	0	0	0	0	0	0	0	0	0	0	0	0
Cha-F-100275	0	66762	0	0	0	45	0	0	0	0	396	0	0	0	0	54	0	0	0	0	0	0	0	0	0	0	0	0	2151	0	5832	0	0	0	0	0	1188	0	0	0	0	0	0	0	0	0	0	0	0
Cha-F-100276	0	0	0	0	0	0	0	0	0	0	0	0	0	0	0	0	0	0	0	0	0	0	0	0	0	0	0	0	0	0	0	0	0	0	0	0	0	0	0	0	0	0	1600	0	0	0	0	0	0
Cha-F-100277	0	0	40	0	0	1336	2792	1160	0	0	352	1184	200	264	0	0	0	0	0	0	0	6608	0	0	664	0	256	0	0	56	248	0	264	0	0	0	2976	0	1368	0	0	0	0	0	416	2288	0	352	360
Cha-F-100278	0	0	0	0	0	0	0	0	0	0	0	0	0	0	0	0	0	0	0	0	0	0	0	0	0	0	0	0	0	0	0	0	0	0	0	0	0	0	0	0	0	0	0	0	13744	0	0	0	0
Cha-F-100280	0	0	0	0	0	0	0	117	0	513	0	288	1800	0	0	0	0	0	0	0	0	0	0	702	0	0	153	0	0	1026	468	0	0	0	6138	7281	0	0	585	0	0	0	0	0	0	0	270	0	0
Cha-F-100281	0	0	0	0	0	0	0	0	0	0	0	0	0	0	0	0	0	0	0	0	0	0	0	0	0	0	0	0	0	0	0	0	0	0	0	0	0	0	0	0	0	0	8736	0	16	0	0	0	0
Cha-F-100282	0	0	0	0	0	0	0	0	0	0	0	0	0	0	0	0	0	0	0	0	0	0	0	0	0	0	0	0	0	0	0	0	0	0	0	0	0	0	0	0	0	0	488	0	0	0	0	0	0
Cha-F-100283	0	0	0	0	0	0	0	0	0	0	0	0	0	0	0	0	0	0	0	0	0	0	0	0	0	0	0	0	0	0	0	0	0	0	0	0	0	0	0	0	0	0	0	0	0	0	0	0	0
Cha-F-100284	0	0	0	0	0	0	0	0	0	0	0	0	0	0	0	0	0	0	0	0	0	0	0	0	0	0	0	200	2560	0	72	0	0	0	840	0	0	0	0	0	0	0	0	0	0	24	0	0	232
Cha-F-100285	0	0	0	0	0	0	0	0	0	0	0	0	0	0	0	0	0	0	0	0	0	0	0	0	0	0	0	0	0	0	0	0	0	0	0	0	0	0	0	0	0	0	1584	0	0	0	0	0	0
Cha-F-100286	0	632	0	0	0	0	0	0	0	0	0	0	0	0	0	0	0	0	0	2392	0	0	3880	0	0	0	0	0	0	0	0	0	0	0	0	0	0	0	0	0	0	0	0	0	0	0	0	0	0
Cha-F-100287	0	4384	0	0	0	0	0	0	0	0	0	0	0	0	0	0	0	0	0	4048	0	0	0	0	0	0	0	0	1696	0	184	0	0	0	0	0	0	0	0	0	0	0	0	0	0	0	0	0	0
Cha-F-100288	0	768	0	0	0	0	0	0	0	0	0	0	0	0	0	0	0	0	0	416	0	0	1344	0	0	0	0	0	0	0	0	0	0	0	0	0	0	0	0	0	0	0	0	0	0	0	0	0	0
Cha-F-100291	0	264	0	0	0	0	0	0	0	0	0	0	0	0	0	0	0	0	0	208	0	0	952	0	0	0	0	0	0	0	0	0	0	0	0	0	0	0	0	0	0	0	0	0	0	0	0	0	0
Cha-F-100294	0	0	0	0	0	0	0	0	0	0	0	0	0	0	0	0	0	0	0	0	0	0	0	0	0	0	0	22672	10896	0	448	0	0	0	0	0	0	0	0	0	0	0	0	0	0	0	0	0	0
Cha-F-100295	0	0	0	0	784	0	0	0	0	0	56	0	104	0	0	0	0	136	0	0	1120	0	0	6496	0	0	0	0	0	0	0	0	64	0	120	0	0	0	0	0	0	0	0	88	0	1680	0	0	40
Cha-F-100296	0	0	0	0	0	0	0	0	0	0	0	0	0	0	0	0	0	0	0	0	0	0	0	0	0	0	0	0	0	0	0	0	0	0	0	0	0	0	0	0	0	0	21312	0	128	0	0	0	2560
Cha-F-100297	0	0	0	0	0	0	0	0	0	0	0	0	0	0	0	0	0	0	0	0	0	0	0	0	0	0	0	0	0	0	0	0	0	0	0	0	0	0	0	0	0	384	2424	0	0	0	0	0	0
Cha-F-100298	0	0	0	0	0	0	0	0	0	0	0	0	0	0	0	0	0	0	0	0	0	0	0	0	0	0	0	0	0	0	0	0	0	0	0	0	0	0	0	0	0	0	400	0	0	0	0	0	0
Cha-F-100299	0	0	0	0	0	0	0	0	0	0	0	0	0	0	0	0	0	0	0	0	0	0	0	0	0	0	0	0	0	0	0	0	0	0	0	0	0	0	0	0	0	369	198	0	0	0	0	0	0
Cha-F-100300	0	4272	0	0	0	0	0	0	0	0	472	0	0	0	0	0	0	0	0	0	0	0	0	0	0	0	0	0	0	0	4776	0	0	0	5592	1984	0	0	0	0	0	0	0	0	0	0	0	0	0
Cha-F-100301	0	0	0	0	0	0	0	0	0	0	0	0	0	0	0	0	0	0	0	0	0	0	0	0	0	0	0	0	0	0	0	0	0	0	0	0	0	0	0	0	0	0	1288	0	0	0	0	0	0
Cha-F-100302	0	0	0	0	0	0	0	0	0	0	0	0	0	0	0	0	0	0	0	0	1704	0	0	3216	0	0	0	0	0	0	0	0	0	0	0	0	0	0	0	0	0	0	0	56	0	2304	0	0	0
Cha-F-100303	0	0	0	0	0	0	0	0	0	0	0	0	0	0	0	0	0	0	0	0	0	0	0	0	0	0	0	0	0	0	0	0	0	0	0	0	0	0	0	0	0	0	240	0	0	0	0	0	0
Cha-F-100304	0	384	0	0	0	0	0	0	0	0	0	0	0	0	0	0	0	0	0	0	0	0	5472	0	0	0	0	0	0	0	0	0	0	0	0	0	0	0	0	0	0	0	0	0	0	0	0	0	0
Cha-F-100305	0	0	0	0	0	0	0	0	0	0	0	0	0	0	8144	0	0	3304	0	0	112	0	0	0	0	1112	3928	0	0	0	0	0	0	0	0	0	0	0	0	0	0	0	0	0	0	0	0	0	0
Cha-F-100306	0	0	0	0	0	0	0	0	0	0	0	0	0	0	0	0	0	0	0	0	0	0	0	0	0	0	0	0	0	0	0	0	0	0	0	0	0	0	0	0	0	0	0	0	0	0	0	0	0
Cha-F-100307	0	0	0	0	0	0	0	0	0	0	0	0	0	0	0	0	0	0	0	0	0	0	0	0	0	0	0	0	0	0	0	0	0	0	0	0	0	0	0	0	0	0	5888	0	0	0	0	0	0
Cha-F-100308	0	0	0	0	0	0	0	0	0	0	0	0	0	0	0	0	0	0	0	0	0	0	0	0	0	0	0	0	0	0	40	0	0	0	0	0	0	0	0	0	0	0	2520	0	0	0	0	0	0
Cha-F-100309	0	0	0	0	0	0	0	520	0	0	0	0	144	0	0	0	0	0	0	0	0	0	0	80	0	0	0	0	0	0	0	0	0	0	232	0	0	0	512	0	0	80	72	0	0	0	0	0	1336
Cha-F-100310	0	0	0	0	0	0	0	0	0	0	0	0	0	0	0	0	0	0	0	0	0	0	0	0	0	0	0	0	0	0	0	0	0	0	0	0	0	0	0	0	0	1880	0	0	0	0	0	0	0
Cha-F-100311	0	2056	0	0	0	0	0	0	0	0	0	0	0	0	0	0	0	0	0	280	0	0	1544	0	0	0	0	0	0	0	0	0	0	0	0	0	0	0	0	0	0	0	0	0	0	0	0	0	0
Cha-F-100314	0	0	0	0	0	0	0	0	0	0	1808	0	160	0	0	760	248	3120	0	0	0	0	0	0	0	0	0	0	0	0	0	0	0	1272	0	0	1448	0	0	0	0	0	0	0	0	0	0	0	0
Cha-F-100315	0	0	0	0	0	0	0	0	0	0	0	0	0	0	0	0	0	0	0	0	0	0	0	0	0	0	0	0	0	0	0	0	0	0	0	0	0	0	0	0	0	0	1168	0	0	0	0	0	0
Cha-F-100316	0	0	0	0	0	0	0	0	0	0	0	0	0	0	0	0	0	0	0	0	0	0	0	0	0	0	0	0	0	0	0	0	0	0	0	0	0	0	0	0	0	0	3760	0	0	0	0	0	0
Cha-F-100317	440	0	0	0	0	0	0	0	0	0	0	0	160	0	0	0	0	0	0	0	0	0	22528	0	0	0	0	0	0	0	360	0	0	0	2384	744	0	0	0	0	0	0	0	0	0	0	0	0	0
Cha-F-100318	0	0	0	0	0	0	0	0	0	0	1144	0	0	0	0	0	0	0	0	0	0	0	10040	0	0	0	16	0	304	0	1656	0	0	0	0	0	896	0	0	0	0	0	0	0	0	0	0	0	0
Cha-F-100319	0	0	0	0	0	0	0	0	0	0	0	0	0	0	0	0	0	0	0	0	0	0	0	0	0	0	0	0	0	0	0	0	0	0	0	0	0	0	0	0	0	0	1896	0	0	0	0	0	0
Cha-F-100320	0	0	0	0	0	0	0	0	0	0	0	0	0	0	0	0	0	0	0	0	0	0	0	88	0	0	0	0	0	0	0	0	0	0	0	0	0	0	0	0	0	0	0	112	4008	0	0	0	192
Cha-F-100321	0	0	0	0	0	0	0	0	0	0	0	0	0	0	0	0	0	0	0	0	0	0	0	0	0	0	0	0	0	0	0	0	0	0	0	0	0	0	0	0	0	0	1272	0	0	0	0	0	0
Cha-F-100322	0	0	0	0	1008	0	0	0	0	0	0	0	0	0	448	0	0	152	0	0	2056	0	0	776	0	0	0	0	0	0	0	0	0	0	0	0	0	0	0	0	512	0	0	0	0	0	0	0	0
Cha-F-100323	0	0	0	0	0	0	0	0	0	0	0	0	0	0	0	0	0	0	0	0	0	0	0	0	0	0	0	0	0	0	0	0	0	0	0	0	0	0	0	0	0	0	0	0	0	0	0	0	0
Cha-F-100324	0	0	0	0	0	0	0	0	0	0	0	0	0	0	0	0	0	0	0	0	0	0	0	0	0	0	0	0	0	0	0	0	0	0	0	0	0	0	0	0	0	0	1672	0	0	0	0	0	0
Cha-F-100325	0	0	0	0	0	0	0	0	0	0	0	0	0	0	152	736	0	2240	0	0	0	0	0	0	0	0	0	0	0	0	0	0	0	2936	0	0	152	0	0	0	0	0	0	0	0	0	0	0	0
Cha-F-100326	0	0	0	0	0	0	0	0	0	0	496	0	0	0	864	864	296	1624	0	0	0	0	0	0	0	0	0	0	0	0	560	0	0	2048	0	0	48	0	0	0	112	0	0	0	0	0	0	0	0
Cha-F-100327	0	0	0	0	0	0	0	0	0	0	0	0	0	0	0	0	0	0	0	0	0	0	0	0	0	0	0	0	0	0	1928	0	0	0	768	1752	0	0	0	0	0	0	0	0	0	40	0	0	0
Cha-F-100328	0	0	0	0	600	0	768	0	0	0	0	0	0	0	2080	0	0	152	0	0	272	0	0	3400	0	0	0	0	200	160	48	0	0	0	0	16	0	0	0	0	336	0	0	0	0	0	0	0	0
Cha-F-100329	0	0	0	0	0	0	0	0	0	0	0	0	0	0	0	0	0	0	0	0	0	0	0	0	0	0	0	0	0	0	0	0	0	0	0	0	0	0	0	0	0	0	4944	0	0	0	0	0	0
Cha-F-100330	80	10952	0	0	0	0	0	0	0	0	0	0	0	0	0	0	0	0	0	0	0	0	7064	0	0	0	0	0	0	0	0	0	0	0	0	0	0	0	0	0	0	0	0	0	0	0	0	0	0
Cha-F-100331	0	0	208	0	0	0	96	0	0	0	0	0	0	0	1392	0	0	768	0	0	568	0	0	2400	0	632	600	0	0	0	0	0	0	0	0	0	0	0	0	0	0	0	0	48	0	1360	0	0	408
Cha-F-100332	0	0	0	208	0	528	0	0	0	0	832	0	0	0	0	120	0	0	0	0	0	0	0	1712	5224	744	0	61440	5696	0	0	0	0	0	0	0	2360	0	0	0	0	0	0	0	208	0	0	0	952
Cha-F-100333	0	0	24	0	1792	0	856	0	0	0	0	0	0	0	1784	0	0	576	0	0	632	0	0	2888	0	0	0	0	0	0	0	0	0	0	0	0	0	0	0	0	8	0	0	0	0	0	0	0	72
Cha-F-100334	0	0	0	0	0	0	0	0	0	0	0	0	0	0	440	672	568	1720	0	0	104	0	0	0	0	144	320	0	0	0	352	0	0	2208	0	0	304	0	0	0	0	0	0	0	0	0	0	0	0
Cha-F-100335	0	0	0	0	0	0	0	0	0	0	0	0	0	0	0	0	0	0	0	0	0	0	0	0	0	0	0	0	0	0	0	0	0	0	0	0	0	0	0	0	0	0	1344	0	0	0	0	0	0
Cha-F-100336	0	21808	0	0	0	0	0	0	0	0	0	0	0	0	0	0	0	0	0	568	0	0	888	0	0	0	0	0	0	0	0	0	0	0	0	0	0	0	0	0	0	0	0	0	0	0	0	0	0
Cha-F-100337	0	0	0	0	0	0	0	0	0	0	0	0	2104	0	0	0	0	0	0	0	0	0	0	0	0	0	0	0	0	0	0	0	0	0	9144	2456	0	0	0	0	0	0	0	0	0	0	0	0	0
Cha-F-100338	0	0	0	0	0	0	0	0	0	0	0	0	0	0	0	0	0	0	0	0	0	0	0	0	0	0	0	0	0	0	0	0	0	0	0	0	0	0	0	0	0	0	840	0	0	0	0	0	0
[truncated: 18,809 more rows]
[truncated: 26 more columns]

## Sheet: morph_pvec
Average value of each morphological-variable across all neurons
[truncated: 113 more rows]

## Sheet: block_prob
Block connection probability estimates
[truncated: 55 more rows]
[truncated: 5 more columns]
